# Supplementary material for: Gene expression and nucleotide composition are associated with genic methylation level in Oryza sativa
Source: BMC Bioinformatics. 2014 Jan 21;15:23. doi: 10.1186/1471-2105-15-23 (PMC3903047; doi:10.1186/1471-2105-15-23)
Supplement: Additional file 2 — The mean methylation, GC 3 , GE_MEAN , GE_STDEV, GE_CV, GEN_SIG, GCL, GCM, GCR, l, GRADLM , and GRADMR for each sixemr type when averaged over rice genes. [file 1471-2105-15-23-S2.txt]

LOCUS_ID	AVG_MET	GC3	MEAN	STDEV	CV	GEN_SIG	GCL	GCM	GCR	LENGTH	GRADLM	GRADMR
Os01g01010	0.416522756	0.40256	1.329094	1.046906	0.787683941	0.470013	0.8	0.35	0.7	2109	0.391304348	-0.333333333
Os01g01030	0.001654518	0.771044	1.203729	0.986199	0.819286567	0.888516	0.65	0.95	0.75	1782	-0.1875	0.117647059
Os01g01040	0.236626297	0.575238	1.729829	1.292435	0.747146105	0.65187	1	0.45	0.4	1575	0.379310345	0.058823529
Os01g01050	0.289242773	0.47191	1.629476	1.203888	0.738819105	0.673477	0.45	0.25	0.45	1068	0.285714286	-0.285714286
Os01g01060	0.001071989	0.830846	2.052478	1.381449	0.673063974	0.82598	1	0.9	0.65	603	0.052631579	0.161290323
Os01g01080	0.236057145	0.466667	1.796638	1.3236	0.736709343	0.739501	0.9	0.45	0.85	1620	0.333333333	-0.307692308
Os01g01190	0.001390738	0.883212	0.973133	1.018842	1.046970969	1.03572	0.75	0.95	0.6	1644	-0.117647059	0.225806452
Os01g01280	0.000980082	0.744186	1.445265	1.28965	0.892327705	1.05861	0.3	0.7	0.8	774	-0.4	-0.066666667
Os01g01290	0.727260338	0.402844	0.612062	1.02855	1.680467012	0.62781	0.45	0.45	0.55	1266	0	-0.1
Os01g01295	0.111341628	0.726727	1.642343	1.143883	0.696494581	0.939805	0.9	0.95	0.35	999	-0.027027027	0.461538462
Os01g01302	0.087296556	0.6	1.681892	1.364021	0.811003917	0.698712	0.75	0.8	0.65	810	-0.032258065	0.103448276
Os01g01307	0.184255208	0.602094	1.99721	1.208201	0.604944397	0.791004	0.95	0.5	0.5	573	0.310344828	0
Os01g01340	0	0.744186	2.062615	1.63193	0.791194673	1.05212	0.65	0.95	0.85	387	-0.1875	0.055555556
Os01g01360	0.002047538	0.917628	1.247831	1.082857	0.867791392	0.883846	0.35	0.9	0.85	1821	-0.44	0.028571429
Os01g01400	0.011598351	0.444676	0.792326	0.971065	1.2255877	0.497184	0.95	0.25	0.35	1437	0.583333333	-0.166666667
Os01g01410	0.710413367	0.494604	1.736897	1.252764	0.721265567	0.523984	1	0.45	0.4	1668	0.379310345	0.058823529
Os01g01420	0.361895925	0.497253	2.280535	1.441855	0.632244188	0.611003	0.6	0.45	0.5	1092	0.142857143	-0.052631579
Os01g01450	0.017757681	0.770548	2.231317	1.403081	0.628812939	0.953671	0.85	0.95	0.4	876	-0.055555556	0.407407407
Os01g01510	0.47306367	0.43808	1.446252	1.057082	0.730911349	0.577025	1	0.35	0.35	1938	0.481481481	0
Os01g01600	0.071344977	0.544987	0.79759	0.976804	1.224694392	0.515273	0.65	0.5	0.6	1167	0.130434783	-0.090909091
Os01g01620	0.081067142	0.597368	1.844626	1.277364	0.692478584	0.627374	0.7	0.6	0.85	1140	0.076923077	-0.172413793
Os01g01640	0.09141967	0.80203	2.15133	1.338479	0.622163499	1.06769	1	0.95	0.6	591	0.025641026	0.225806452
Os01g01650	0.000676624	0.905956	1.316122	1.345937	1.022653675	1.13228	0.9	0.95	0.6	957	-0.027027027	0.225806452
Os01g01680	0.002290538	0.78157	1.028007	1.100227	1.07025244	0.775606	0.85	0.9	0.65	879	-0.028571429	0.161290323
Os01g01700	0.000841758	0.795276	2.31184	1.468854	0.635361444	0.937947	1	0.85	0.5	381	0.081081081	0.259259259
Os01g01710	0.441802097	0.434599	1.916815	1.421804	0.741753377	0.380544	0.9	0.35	0.6	1422	0.44	-0.263157895
Os01g01740	0.053093517	0.61008	1.533334	1.14563	0.747149675	0.734941	0.85	0.55	0.45	1131	0.214285714	0.1
Os01g01800	0.4567628	0.409211	1.581535	1.110481	0.70215392	0.606943	0.95	0.45	0.6	2280	0.357142857	-0.142857143
Os01g01870	0.00914165	0.88	1.661786	1.25537	0.755434214	0.718764	0.8	1	0.85	675	-0.111111111	0.081081081
Os01g01880	0.0005513	0.541935	0.592684	0.923176	1.557619237	0.967069	0.7	0.45	0.45	465	0.217391304	0
Os01g01890	0.001641949	0.816733	1.157352	0.910679	0.786864325	0.961442	0.9	0.75	0.6	753	0.090909091	0.111111111
Os01g01920	0.332233543	0.497418	1.650606	1.21518	0.73620234	0.690628	0.3	0.4	0.7	1743	-0.142857143	-0.272727273
Os01g01940	0.001738833	0.936709	1.077302	1.008215	0.93587035	1.252	0.9	1	0.7	711	-0.052631579	0.176470588
Os01g01970	0.463141438	0.456522	1.607088	1.238505	0.770651638	0.382928	0.55	0.6	0.4	414	-0.043478261	0.2
Os01g02000	0.001792357	0.76625	0.883847	1.024917	1.159609073	0.794848	0.65	0.8	0.5	2400	-0.103448276	0.230769231
Os01g02010	0.000999871	0.6875	1.322447	1.36395	1.031383488	1.07318	0.6	0.85	0.5	768	-0.172413793	0.259259259
Os01g02020	0.245229281	0.501199	1.893905	1.297376	0.685026968	0.705197	0.75	0.2	0.35	1251	0.578947368	-0.272727273
Os01g02050	0.159696497	0.632239	0.580572	0.836216	1.44033126	0.937555	0.85	0.4	0.9	3108	0.36	-0.384615385
Os01g02060	0.002897451	0.857741	1.242591	1.048607	0.84388749	0.820064	0.7	0.8	0.9	1434	-0.066666667	-0.058823529
Os01g02080	0.003800269	0.87541	1.452136	1.334635	0.919084025	1.07269	0.75	1	0.65	915	-0.142857143	0.212121212
Os01g02090	0.393966038	0.428341	2.03802	1.380282	0.67726617	0.534758	0.9	0.35	0.45	1863	0.44	-0.125
Os01g02110	0.005701659	0.716216	0.562523	0.9795	1.741262135	0.985369	0.8	0.85	0.55	888	-0.03030303	0.214285714
Os01g02120	0.003754472	0.834286	0.427931	0.970938	2.268912512	0.990581	0.8	0.6	0.95	525	0.142857143	-0.225806452
Os01g02130	0.002851925	0.869318	1.028364	1.169164	1.1369165	1.08475	0.8	0.95	0.55	528	-0.085714286	0.266666667
Os01g02150	0.010124303	0.954023	1.98004	1.437757	0.72612523	1.28347	0.9	0.95	0.9	522	-0.027027027	0.027027027
Os01g02160	0.006072768	0.83125	1.434291	1.051693	0.733249389	1.26644	1	0.8	0.4	480	0.111111111	0.333333333
Os01g02180	0.615485043	0.344538	1.600654	1.202812	0.751450345	0.443833	0.4	0.45	0.45	1071	-0.058823529	0
Os01g02200	0.180596279	0.579832	1.659158	1.332121	0.802889779	0.848537	0.85	0.5	0.5	1071	0.259259259	0
Os01g02290	0.61115	0.427184	1.08411	0.993377	0.916306463	0.39982	0.5	0.4	0.45	1854	0.111111111	-0.058823529
Os01g02370	0.114513846	0.565728	0.697654	1.121284	1.607220771	0.856557	0.6	0.55	0.5	1278	0.043478261	0.047619048
Os01g02390	0.207283232	0.537879	1.399916	1.167084	0.833681449	0.586211	0.35	0.6	0.5	1980	-0.263157895	0.090909091
Os01g02590	0.004433116	0.446667	0.931846	1.113965	1.195438946	0.694659	0.4	0.65	0.45	900	-0.238095238	0.181818182
Os01g02680	0.144967971	0.533052	1.096162	1.136712	1.036992707	0.678834	0.5	0.5	0.35	2133	0	0.176470588
Os01g02720	0.272742854	0.400915	1.671221	1.183957	0.708438321	0.506952	0.55	0.15	0.45	1968	0.571428571	-0.5
Os01g02780	0.349843088	0.497238	0.812209	0.997888	1.228609878	0.592734	0.6	0.6	0.25	2172	0	0.411764706
Os01g02870	0.081062361	0.656	1.427887	1.314795	0.920797654	0.435981	0.6	0.85	0.2	1125	-0.172413793	0.619047619
Os01g02880	0.151578254	0.606684	2.1265	1.374966	0.64658641	0.65264	1	0.3	0.8	1167	0.538461538	-0.454545455
Os01g02920	0.002618966	0.901734	1.354154	1.151762	0.850539894	1.14593	0.65	0.95	0.85	1557	-0.1875	0.055555556
Os01g02930	0.002672465	0.923395	1.108555	1.027964	0.927300856	1.25007	0.9	1	0.7	1449	-0.052631579	0.176470588
Os01g02940	0.002938528	0.802671	1.570028	1.198338	0.763258999	1.05072	0.9	1	0.8	2022	-0.052631579	0.111111111
Os01g02960	0.004486216	0.710921	1.415528	1.34566	0.950641739	0.825887	0.7	0.85	0.65	1401	-0.096774194	0.133333333
Os01g03030	0.129898921	0.554717	1.754094	1.274967	0.726852153	0.720358	0.85	0.45	0.55	795	0.307692308	-0.1
Os01g03040	0.098564331	0.721569	1.647096	1.414	0.858480623	0.832467	0.8	0.8	0.4	765	0	0.333333333
Os01g03060	0.646366019	0.482517	1.660469	1.265908	0.762379785	0.515555	0.7	0.35	0.45	858	0.333333333	-0.125
Os01g03080	0.00316698	0.920792	0.556454	0.945337	1.698859205	1.26381	0.9	1	0.85	606	-0.052631579	0.081081081
Os01g03090	0.188489644	0.670554	1.998958	1.306364	0.653522485	0.942247	0.95	0.5	0.65	1029	0.310344828	-0.130434783
Os01g03110	0.387556088	0.486137	1.714766	1.235757	0.720656346	0.590089	0.85	0.4	0.6	1623	0.36	-0.2
Os01g03160	0.175307782	0.655087	1.716573	1.234183	0.718980783	0.973079	0.95	0.3	0.5	1209	0.52	-0.25
Os01g03190	0.003134191	0.923077	0.775645	0.990395	1.27686635	1.13532	1	1	0.8	1014	0	0.111111111
Os01g03310	0.001384493	0.912371	1.555821	1.687774	1.084812456	1.06265	0.85	0.95	0.7	582	-0.055555556	0.151515152
Os01g03320	0.002288538	0.882353	1.433155	1.412679	0.985712641	1.10146	0.85	0.9	0.8	561	-0.028571429	0.058823529
Os01g03330	0.00209239	0.888462	1.366923	1.195146	0.874333082	1.08744	0.85	1	0.65	780	-0.081081081	0.212121212
Os01g03360	0.002033978	0.905882	2.157042	1.444327	0.669586869	1.04644	0.85	1	0.85	765	-0.081081081	0.081081081
Os01g03490	0.10282735	0.669834	1.552141	1.011315	0.651561295	0.336891	0.75	0.75	0.65	1263	0	0.071428571
Os01g03510	0.233503059	0.523732	1.791636	1.158453	0.646589486	0.780016	1	0.3	0.55	1833	0.538461538	-0.294117647
Os01g03549	0.002429355	0.961603	1.313179	1.269119	0.966447834	1.23118	0.7	1	0.85	1797	-0.176470588	0.081081081
Os01g03570	0.006520984	0.565062	1.308792	0.997531	0.762176878	0.653347	0.85	0.5	0.75	1683	0.259259259	-0.2
Os01g03620	0.015990448	0.939597	0.650837	0.976508	1.500387962	1.20224	0.75	1	0.3	1788	-0.142857143	0.538461538
Os01g03640	0.006350376	0.888715	0.445456	0.83904	1.883553033	1.10373	0.7	1	0.7	1914	-0.176470588	0.176470588
Os01g03670	0.002308057	0.946746	0.298727	1.001549	3.35272339	1.13765	1	1	0.75	1014	0	0.142857143
Os01g03680	0.002007008	0.933333	1.272397	1.280554	1.006410735	0.991521	0.95	0.95	0.75	540	0	0.117647059
Os01g03690	0.001749165	0.895604	1.112994	1.030071	0.925495555	1.11886	0.75	1	0.8	546	-0.142857143	0.111111111
Os01g03720	0.002426248	0.871795	0.837841	1.033644	1.233699473	0.976643	0.8	0.85	0.75	1053	-0.03030303	0.0625
Os01g03730	0.080857179	0.711974	1.583433	1.323715	0.835977904	0.842217	0.8	1	0.25	927	-0.111111111	0.6
Os01g03740	0.000662933	0.688356	1.055827	0.9463	0.896264255	0.760732	0.9	0.6	0.5	876	0.2	0.090909091
Os01g03750	0.069232774	0.820961	1.381504	1.1069	0.801228227	1.05174	0.75	0.9	0.45	687	-0.090909091	0.333333333
Os01g03760	0.117900344	0.626917	2.024455	1.395656	0.689398381	0.782856	0.95	0.45	0.9	1761	0.357142857	-0.333333333
Os01g03870	0.002855143	0.809148	1.262657	1.080384	0.855643298	1.03905	0.75	1	0.6	1902	-0.142857143	0.25
Os01g03900	0.003144461	0.867347	0.838394	0.879699	1.049266813	1.26899	0.85	0.95	0.85	294	-0.055555556	0.055555556
Os01g03980	0.002481411	0.925714	1.722857	1.207546	0.700897405	1.19134	0.95	0.9	0.75	525	0.027027027	0.090909091
Os01g04030	0.308167344	0.698225	1.566772	1.132417	0.722770767	0.895102	0.95	0.6	0.55	507	0.225806452	0.043478261
Os01g04050	0.010216344	0.80198	2.078371	1.37712	0.66259585	0.69288	0.75	1	0.9	303	-0.142857143	0.052631579
Os01g04080	0.002062353	0.830579	0.685106	0.923006	1.347245536	1.21643	0.8	0.9	0.75	726	-0.058823529	0.090909091
Os01g04100	0.001146004	0.86385	1.559721	1.230748	0.78908215	1.24969	0.8	0.75	0.8	639	0.032258065	-0.032258065
Os01g04170	0.003094882	0.933333	1.176308	1.130514	0.96106972	1.1144	0.95	1	0.85	585	-0.025641026	0.081081081
Os01g04200	0.117841781	0.499051	1.501245	1.098687	0.731850564	0.711707	0.9	0.3	0.5	1581	0.5	-0.25
Os01g04280	0.00431124	0.867882	1.645519	1.243289	0.755560404	1.12276	0.85	0.8	0.55	1317	0.03030303	0.185185185
Os01g04330	0.004463	0.956044	2.049211	1.421253	0.693561083	1.42877	0.95	1	0.7	546	-0.025641026	0.176470588
Os01g04340	0.00177304	0.966887	0.843032	1.016626	1.205916264	1.16581	0.95	1	0.9	453	-0.025641026	0.052631579
Os01g04370	0.001982125	0.94702	1.338949	1.166659	0.871324449	0.954646	0.95	0.95	0.8	453	0	0.085714286
Os01g04390	0.00175554	0.859873	1.323487	1.069527	0.808112962	1.13691	0.95	0.85	0.9	471	0.055555556	-0.028571429
Os01g04550	0.372067933	0.355172	0.577072	1.193269	2.067799165	0.449676	0.45	0.2	0.25	870	0.384615385	-0.111111111
Os01g04570	0.124203014	0.546667	0.552911	1.090388	1.972085923	0.933842	0.95	0.1	0.35	2025	0.80952381	-0.555555556
Os01g04580	0.006283877	0.900585	0.987411	1.045735	1.059067602	1.16477	0.8	0.95	0.5	2052	-0.085714286	0.310344828
Os01g04590	0.002746959	0.657738	1.439134	1.151931	0.800433455	1.02549	0.7	0.65	0.65	1008	0.037037037	0
Os01g04600	0.044696977	0.571956	1.364186	1.057914	0.775491025	0.456927	1	0.5	0.6	813	0.333333333	-0.090909091
Os01g04630	0.085509885	0.572707	2.071157	1.559662	0.753039002	0.972186	0.8	0.3	0.4	1341	0.454545455	-0.142857143
Os01g04660	0.400341848	0.39172	0.76544	0.920575	1.202674279	0.482746	0.65	0.3	0.25	942	0.368421053	0.090909091
Os01g04710	0.002509214	0.960396	1.545642	1.177543	0.761847181	1.21351	0.9	1	0.95	1515	-0.052631579	0.025641026
Os01g04720	0.049655175	0.70579	1.342135	1.071886	0.798642461	0.974722	1	0.75	0.7	1917	0.142857143	0.034482759
Os01g04800	0.005545629	0.928962	1.69173	1.4359	0.848776105	1.17798	0.95	1	0.55	1098	-0.025641026	0.290322581
Os01g04814	0.228641858	0.5553	2.130898	1.350719	0.633873137	0.802157	1	0.35	0.55	1302	0.481481481	-0.222222222
Os01g04860	0.295490347	0.416667	1.250846	1.163232	0.929956206	0.835641	0.75	0.15	0.4	972	0.666666667	-0.454545455
Os01g04870	0.257226603	0.5	1.330403	1.053787	0.792081046	0.581654	0.95	0.6	0.6	1752	0.225806452	0
Os01g04910	0.084331788	0.612717	1.568423	1.145779	0.730529328	0.888563	0.9	0.6	0.25	519	0.2	0.411764706
Os01g04920	0.079081768	0.532039	1.632618	1.108944	0.679242787	0.705413	0.45	0.15	0.6	1545	0.5	-0.6
Os01g04950	0.004727917	0.939759	1.808287	1.196527	0.661690871	1.09853	0.7	1	0.75	1743	-0.176470588	0.142857143
Os01g04990	0.310032326	0.486068	1.442821	1.134558	0.786347024	0.698374	1	0.4	0.8	969	0.428571429	-0.333333333
Os01g05010	0.124381745	0.667925	1.682105	1.225039	0.728277367	0.871673	0.9	0.5	0.65	795	0.285714286	-0.130434783
Os01g05060	0.196736552	0.724638	1.780954	1.346231	0.75590442	0.90615	1	0.5	0.85	828	0.333333333	-0.259259259
Os01g05070	0.188703429	0.482625	1.964642	1.175858	0.598510059	0.631233	0.8	0.45	0.55	777	0.28	-0.1
Os01g05080	0.007714293	0.648241	1.432132	1.21976	0.8517092	0.839596	0.85	0.75	0.5	597	0.0625	0.2
Os01g05090	0.267125059	0.43379	2.017109	1.239305	0.614396644	0.242188	0.65	0.45	0.5	657	0.181818182	-0.052631579
Os01g05100	0.492542394	0.508876	0.746124	0.978279	1.311148013	0.546095	0.6	0.6	0.3	1014	0	0.333333333
Os01g05130	0.211505741	0.492537	1.710004	1.171314	0.684977345	0.786525	0.95	0.3	0.35	603	0.52	-0.076923077
Os01g05150	0.000871085	0.787611	0.98664	0.85133	0.86285778	0.993588	0.5	0.9	0.85	339	-0.285714286	0.028571429
Os01g05289	0.001812307	0.699115	1.009967	1.281305	1.268660263	1.19346	0.8	0.75	0.8	339	0.032258065	-0.032258065
Os01g05310	0.001444888	0.792793	0.641173	0.958528	1.494960019	1.05297	0.75	0.8	0.7	333	-0.032258065	0.066666667
Os01g05420	0.279746746	0.56367	2.056344	1.377568	0.66991126	0.775827	0.95	0.2	0.5	1602	0.652173913	-0.428571429
Os01g05430	0	0.419512	1.017795	1.062411	1.043835939	0.271671	0.5	0.45	0.45	615	0.052631579	0
Os01g05470	0.366839437	0.589158	1.627048	1.203954	0.739962189	0.922659	0.95	0.65	0.75	2103	0.1875	-0.071428571
Os01g05480	0.007764567	0.653277	0.933216	0.980438	1.050601361	0.743668	0.5	0.6	0.8	1419	-0.090909091	-0.142857143
Os01g05490	0.410669489	0.484252	2.567444	1.49069	0.580612469	0.494066	0.75	0.55	0.75	762	0.153846154	-0.153846154
Os01g05510	0.264683802	0.475845	1.565219	1.120264	0.715723487	0.633818	0.9	0.55	0.45	1242	0.24137931	0.1
Os01g05520	0.0376407	0.579439	0.365898	0.937223	2.561432421	1.07226	0.3	0.75	0.5	321	-0.428571429	0.2
Os01g05540	0.149920851	0.695	1.521218	1.164435	0.765462281	0.893695	0.95	0.7	0.5	1200	0.151515152	0.166666667
Os01g05560	0.050235755	0.743523	1.876243	1.181516	0.629724401	0.963152	0.9	0.95	0.2	1158	-0.027027027	0.652173913
Os01g05660	0.00097108	0.370121	1.084306	1.159669	1.069503443	0.439602	0.75	0.15	0.45	2229	0.666666667	-0.5
Os01g05670	0.493786074	0.620579	2.247289	1.340191	0.596358991	0.584983	1	0.6	0.55	933	0.25	0.043478261
Os01g05790	0.492699146	0.516423	1.837264	1.242028	0.67602043	0.584733	0.9	0.3	0.45	1644	0.5	-0.2
Os01g05810	0.00460188	0.91811	1.120127	1.105923	0.987319295	1.27615	0.85	0.8	0.75	1905	0.03030303	0.032258065
Os01g05840	0.293924126	0.574534	1.487744	1.285288	0.863917448	0.803775	1	0.35	0.6	966	0.481481481	-0.263157895
Os01g05860	0.428525622	0.506542	0.860327	1.04622	1.216072493	0.600465	1	0.45	0.3	1605	0.379310345	0.2
Os01g05870	0.036318614	0.532833	0.984564	1.055878	1.072432061	0.59912	0.85	0.35	0.55	3198	0.416666667	-0.222222222
Os01g05960	0.358427863	0.485741	0.788287	0.992069	1.258512445	0.554654	0.85	0.55	0.4	3156	0.214285714	0.157894737
Os01g06020	0.606853425	0.347258	1.631615	1.258599	0.771382342	0.401617	0.4	0.3	0.4	1149	0.142857143	-0.142857143
Os01g06050	0.212040883	0.479303	0.880022	0.931238	1.058198545	0.53315	0.55	0.5	0.55	1377	0.047619048	-0.047619048
Os01g06140	0.173991324	0.598326	0.95733	0.897605	0.937612944	0.396296	0.6	0.4	0.45	717	0.2	-0.058823529
Os01g06220	0.001864343	0.905325	1.016231	1.091935	1.074494874	1.26079	0.95	0.95	0.45	1014	0	0.357142857
Os01g06310	0.005136685	0.8	1.179256	1.30162	1.103763729	1.12687	0.9	0.75	0.85	375	0.090909091	-0.0625
Os01g06340	0.002264679	0.86911	0.919609	0.96047	1.044433014	1.20251	0.9	0.9	0.85	573	0	0.028571429
Os01g06440	0.001891122	0.901695	0.660027	0.931526	1.411345293	1.19541	0.85	1	0.8	885	-0.081081081	0.111111111
Os01g06454	0.883843167	0.345133	1.19303	1.13512	0.951459729	0.330954	0.25	0.35	0.2	339	-0.166666667	0.272727273
Os01g06490	0.085848585	0.597458	1.615804	1.210123	0.748929326	0.876308	0.9	0.55	0.4	1416	0.24137931	0.157894737
Os01g06500	0.001736111	0.579592	1.265189	1.194102	0.943813138	0.399997	0.65	0.6	0.5	735	0.04	0.090909091
Os01g06520	0.2605201	0.455969	0.81148	1.1181	1.377852812	0.641326	0.55	0.3	0.5	3066	0.294117647	-0.25
Os01g06550	0.324272218	0.51978	1.68038	1.129015	0.671880765	0.647979	0.75	0.35	0.7	2730	0.363636364	-0.333333333
Os01g06560	0.002117627	0.951852	1.379152	1.097629	0.795872391	1.17922	0.9	1	0.95	810	-0.052631579	0.025641026
Os01g06590	0.423480932	0.37251	1.890662	1.318761	0.697512829	0.292939	0.45	0.45	0.7	1506	0	-0.217391304
Os01g06620	0.541862469	0.765766	0.966749	0.933221	0.965318816	1.36327	1	0.75	0.5	333	0.142857143	0.2
Os01g06640	0.001507671	0.675676	1.400294	1.164004	0.831256865	0.609438	0.5	0.55	0.7	777	-0.047619048	-0.12
Os01g06660	0.010462991	0.632107	1.62992	1.25637	0.770816973	0.801884	0.9	0.55	0.35	1794	0.24137931	0.222222222
Os01g06740	0.010271064	0.954064	0.889446	1.104444	1.241721251	1.12005	1	0.95	0.8	849	0.025641026	0.085714286
Os01g06876	0.006401	0.452915	0.754704	1.093663	1.4491284	0.377817	0.45	0.35	0.45	669	0.125	-0.125
Os01g07090	0.10280145	0.394578	1.513871	1.371368	0.905868466	0.532525	0.75	0.3	0.35	996	0.428571429	-0.076923077
Os01g07130	0.772730257	0.544732	0.997732	0.916491	0.918574327	0.409424	0.6	0.4	0.3	1509	0.2	0.142857143
Os01g07140	0.488830511	0.391489	1.034008	0.974312	0.942267371	0.441359	0.55	0.35	0.55	2115	0.222222222	-0.222222222
Os01g07200	0.004960149	0.674699	1.52315	1.298494	0.852505663	0.936202	0.95	0.55	0.55	996	0.266666667	0
Os01g07310	0.348848111	0.537815	1.944467	1.401132	0.720573813	0.384508	0.95	0.55	0.65	1071	0.266666667	-0.083333333
Os01g07360	0.324266194	0.526559	1.42195	1.03658	0.728984845	0.446346	0.8	0.4	0.5	1299	0.333333333	-0.111111111
Os01g07370	0.605457811	0.508418	2.119425	1.404206	0.662541019	0.607813	0.7	0.45	0.8	1782	0.217391304	-0.28
Os01g07390	0.250295598	0.63785	1.691037	1.264139	0.747552537	0.965843	0.95	0.35	0.65	1284	0.461538462	-0.3
Os01g07400	0.697511708	0.509569	1.738923	1.248129	0.717759786	0.335268	0.55	0.45	0.75	1254	0.1	-0.25
Os01g07420	0.003897152	0.869436	1.441172	1.287471	0.893349996	1.10076	0.95	1	0.55	1011	-0.025641026	0.290322581
Os01g07480	0.002157157	0.888889	1.035682	0.999042	0.964622345	1.13683	0.95	1	0.55	756	-0.025641026	0.290322581
Os01g07490	0.291703496	0.427021	1.641794	1.178583	0.717862899	0.638	1	0.2	0.4	5529	0.666666667	-0.333333333
Os01g07500	0.002840182	0.885827	1.461727	1.249743	0.854977024	1.16864	0.85	0.95	0.95	1524	-0.055555556	0
Os01g07530	0.002977657	0.942925	1.759764	1.494657	0.849350822	1.12865	0.45	1	0.85	2523	-0.379310345	0.081081081
Os01g07560	0.003659929	0.911449	1.301529	1.207426	0.927698115	1.1683	0.85	0.85	0.7	3354	0	0.096774194
Os01g07570	0.003316455	0.885514	1.365482	1.068129	0.78223587	1.01494	0.6	0.95	0.95	1284	-0.225806452	0
Os01g07600	0.120155452	0.661728	0.767185	0.988668	1.288695686	0.668594	0.9	0.65	0.5	1215	0.161290323	0.130434783
Os01g07610	0.331694778	0.567335	0.897398	0.959587	1.069299241	0.593801	0.9	0.75	0.4	1047	0.090909091	0.304347826
Os01g07620	0.004849161	0.876106	1.164394	1.043031	0.895771534	1.28346	1	0.8	0.75	339	0.111111111	0.032258065
Os01g07630	0.465430914	0.500795	1.548784	1.152098	0.743872612	0.648585	1	0.25	0.6	1887	0.6	-0.411764706
Os01g07660	0.079964091	0.484581	0.433176	0.861109	1.987896375	0.719483	0.95	0.35	0.45	1362	0.461538462	-0.125
Os01g07700	0.410547074	0.533923	1.708668	1.274109	0.745673823	0.599649	0.7	0.15	0.55	1017	0.647058824	-0.571428571
Os01g07730	0.002383176	0.771574	1.557146	1.269166	0.815059089	0.963865	0.9	1	0.45	1182	-0.052631579	0.379310345
Os01g07740	0.567908901	0.447368	1.800402	1.225734	0.680811285	0.696456	0.9	0.3	0.5	2280	0.5	-0.25
Os01g07750	0.15829125	0.572193	1.651582	1.175543	0.711767869	0.622769	0.7	0.55	0.55	561	0.12	0
Os01g07760	0.656990862	0.585486	2.31867	1.424704	0.6144488	0.477501	0.95	0.4	0.85	2439	0.407407407	-0.36
Os01g07800	0.034890756	0.795181	1.369134	1.320882	0.964757285	0.895333	0.95	0.95	0.6	498	0	0.225806452
Os01g07810	0.304481485	0.686275	2.163708	1.414461	0.653720835	0.931514	1	0.6	0.6	459	0.25	0
Os01g07870	0.073102298	0.636786	1.427792	1.199958	0.840429138	0.873933	0.85	0.55	0.8	4518	0.214285714	-0.185185185
Os01g07890	0.352589769	0.5	1.465688	1.259644	0.85942165	0.558802	0.5	0.6	0.4	336	-0.090909091	0.2
Os01g07900	0.001288804	0.54	0.854441	0.924162	1.081598378	0.896533	0.7	0.55	0.55	300	0.12	0
Os01g07910	0.218485853	0.496795	1.768259	1.239796	0.701139369	0.628433	0.85	0.35	0.6	936	0.416666667	-0.263157895
Os01g07920	0.1701998	0.371711	1.034891	1.090044	1.053293535	0.35445	0.45	0.45	0.5	912	0	-0.052631579
Os01g07930	0.002303347	0.928571	0.457265	0.906245	1.981881404	1.12011	0.9	1	0.8	840	-0.052631579	0.111111111
Os01g07960	0.172848518	0.503876	2.133266	1.366653	0.640638814	0.537764	0.9	0.45	0.7	774	0.333333333	-0.217391304
Os01g07970	0.002311236	0.913669	1.96993	1.394357	0.707820582	1.27634	0.8	0.95	0.95	417	-0.085714286	0
Os01g08010	0.054466471	0.697286	1.100423	1.082707	0.983900736	0.872752	0.9	0.8	0.55	1437	0.058823529	0.185185185
Os01g08090	0.027912901	0.697395	1.086453	1.18144	1.08742854	0.85708	1	0.75	0.25	1497	0.142857143	0.5
Os01g08110	0.095614727	0.618474	1.173388	1.035443	0.882438716	0.533893	0.95	0.65	0.3	1494	0.1875	0.368421053
Os01g08150	0.009233962	0.680672	1.130852	1.11013	0.981675763	0.758306	0.95	0.7	0.75	2499	0.151515152	-0.034482759
Os01g08200	0.404700543	0.433962	1.962894	1.287049	0.655689507	0.560692	0.95	0.4	0.55	2385	0.407407407	-0.157894737
Os01g08270	0.562919494	0.481013	1.806732	1.260188	0.69749581	0.564963	0.9	0.25	0.5	1185	0.565217391	-0.333333333
Os01g08280	0.373874621	0.510588	1.195463	1.08857	0.910584435	0.810425	0.8	0.1	0.45	1275	0.777777778	-0.636363636
Os01g08340	0.156753613	0.431034	1.164365	1.099216	0.944047614	0.618016	0.45	0.55	0.8	1218	-0.1	-0.185185185
Os01g08370	0.935875333	0.443439	1.135169	1.04987	0.924857885	0.242665	0.25	0.2	0.45	1326	0.111111111	-0.384615385
Os01g08380	0.00229178	0.97032	1.324125	1.150145	0.868607571	1.1806	1	1	0.95	1314	0	0.025641026
Os01g08400	0.194273748	0.573913	1.879714	1.219047	0.648527914	0.90322	1	0.5	0.6	1035	0.333333333	-0.090909091
Os01g08420	0.736460817	0.347996	1.491652	1.07369	0.719799256	0.434352	0.2	0.4	0.5	3069	-0.333333333	-0.111111111
Os01g08430	0.584655607	0.411726	1.508661	1.180745	0.782644345	0.458036	0.3	0.4	0.75	4605	-0.142857143	-0.304347826
Os01g08440	0.007185342	0.977459	1.855039	1.448723	0.78096633	1.29437	0.95	0.95	0.85	1464	0	0.055555556
Os01g08510	0.256170404	0.43807	1.488259	1.159458	0.779070041	0.700259	1	0.3	0.3	2301	0.538461538	0
Os01g08540	0.316582958	0.437551	1.075528	1.013512	0.942339019	0.653783	1	0.4	0.8	3675	0.428571429	-0.333333333
Os01g08550	0.322268746	0.481836	1.269828	0.987229	0.777450962	0.926163	1	0.4	0.45	1569	0.428571429	-0.058823529
Os01g08600	0.04115385	0.522876	1.458921	1.193314	0.81794285	0.694128	0.7	0.55	0.4	459	0.12	0.157894737
Os01g08650	0.003739178	0.70614	1.242753	1.054544	0.848554781	0.789691	0.55	0.85	0.7	1368	-0.214285714	0.096774194
Os01g08660	0.033011123	0.854251	2.044841	1.323311	0.64714616	0.92675	1	0.95	0.55	741	0.025641026	0.266666667
Os01g08700	0.41191625	0.394488	2.174686	1.474043	0.677818775	0.437917	0.6	0.35	0.85	3483	0.263157895	-0.416666667
Os01g08780	0.002487231	0.890523	1.069049	1.12737	1.054554094	1.23634	0.7	0.7	0.85	1836	0	-0.096774194
Os01g08800	0.461922694	0.700587	0.809664	1.019435	1.259084015	0.568552	0.65	0.65	0.65	1533	0	0
Os01g08810	0.001566519	0.952569	1.118796	1.19015	1.063777489	1.27845	0.9	0.9	0.7	1518	0	0.125
Os01g08830	0.564001378	0.543716	2.031854	1.355533	0.667140946	0.564086	0.45	0.55	0.65	1098	-0.1	-0.083333333
Os01g08850	0.075609504	0.494737	1.40575	1.15941	0.824762582	0.817612	0.85	0.4	0.65	1140	0.36	-0.238095238
Os01g08860	0.002408949	0.97006	1.75765	1.260486	0.717142776	1.16098	1	1	0.95	501	0	0.025641026
Os01g08960	0.019752184	0.642857	1.657798	1.231803	0.743035641	0.869172	1	0.55	0.55	756	0.290322581	0
Os01g08970	0.446170714	0.386293	2.110178	1.309188	0.620415908	0.462449	0.85	0.35	0.8	1926	0.416666667	-0.391304348
Os01g09120	0.110931126	0.681818	1.73389	1.262962	0.728397995	0.927437	1	0.3	0.6	1188	0.538461538	-0.333333333
Os01g09190	0.00284522	0.875598	0.633998	1.083619	1.709183625	1.28912	0.8	1	0.8	627	-0.111111111	0.111111111
Os01g09200	0.308874112	0.493578	1.870857	1.233649	0.659403151	0.561014	0.95	0.3	0.4	1635	0.52	-0.142857143
Os01g09230	0.000918584	0.736655	0.849014	0.973354	1.146452238	1.06484	0.85	0.6	0.55	843	0.172413793	0.043478261
Os01g09252	0.234043651	0.578125	1.396186	1.190978	0.853022448	0.623662	0.5	0.25	0.75	768	0.333333333	-0.5
Os01g09280	0.034485398	0.531335	1.470594	1.230937	0.837033879	0.763332	1	0.5	0.3	1101	0.333333333	0.25
Os01g09300	0.587986172	0.450276	1.89903	1.320512	0.695361316	0.574444	0.85	0.35	0.8	1086	0.416666667	-0.391304348
Os01g09310	0.003784263	0.658784	0.996224	0.9874	0.991142554	1.14191	0.85	0.9	0.2	888	-0.028571429	0.636363636
Os01g09320	0.21659517	0.542188	2.114548	1.408959	0.666316868	0.707185	1	0.4	0.75	1920	0.428571429	-0.304347826
Os01g09384	0.295459985	0.402256	0.857691	0.986038	1.14964247	0.425997	0.85	0.4	0.2	1596	0.36	0.333333333
Os01g09420	0.106775208	0.709419	1.236205	1.006297	0.814021137	0.948856	0.95	0.65	0.4	1497	0.1875	0.238095238
Os01g09470	0.004596351	0.944206	0.962746	1.10041	1.142990986	1.22985	1	0.85	0.95	1398	0.081081081	-0.055555556
Os01g09510	0.5226865	0.452174	2.218074	1.342143	0.605093879	0.334715	0.7	0.55	0.5	345	0.12	0.047619048
Os01g09540	0.005240925	0.947368	1.755444	1.48492	0.845894258	1.24264	0.85	0.95	0.8	912	-0.055555556	0.085714286
Os01g09560	0.659919517	0.343874	2.020827	1.297968	0.642295456	0.381106	0.75	0.25	0.45	1518	0.5	-0.285714286
Os01g09570	0.182437843	0.676692	1.911243	1.22411	0.640478474	0.953616	0.9	0.7	0.8	1596	0.125	-0.066666667
Os01g09580	0.059046389	0.554054	1.331113	1.077069	0.809149186	0.708926	0.65	0.55	0.65	888	0.083333333	-0.083333333
Os01g09590	0.005220406	0.954717	1.31022	1.237434	0.944447497	1.1999	1	0.95	0.7	795	0.025641026	0.151515152
Os01g09620	0.000749317	0.891473	1.596601	1.162601	0.728172537	1.10383	0.85	1	0.75	1161	-0.081081081	0.142857143
Os01g09670	0.130133073	0.554598	1.416623	1.221144	0.86201057	0.840825	1	0.5	0.8	1044	0.333333333	-0.230769231
Os01g09730	0.004446524	0.911765	0.506712	1.017656	2.008351884	1.23455	0.9	1	0.95	1122	-0.052631579	0.025641026
Os01g09750	0.113772486	0.596774	1.180305	1.100922	0.932743655	0.903391	1	0.25	0.55	1674	0.6	-0.375
Os01g09760	0.568031398	0.356243	1.447736	1.136271	0.784860638	0.455516	0.4	0.35	0.5	2619	0.066666667	-0.176470588
Os01g09790	0.09281363	0.776524	1.378734	1.150699	0.834605515	0.992266	0.8	0.6	0.6	1329	0.142857143	0
Os01g09800	0.242785997	0.602058	1.613436	1.216246	0.753823517	1.11225	1	0.4	0.65	1749	0.428571429	-0.238095238
Os01g09830	0.000347225	0.984127	1.70426	1.349654	0.791929635	1.07645	0.95	1	0.95	378	-0.025641026	0.025641026
Os01g09880	0.004659496	0.948097	1.447804	1.130549	0.780871582	1.2637	0.65	0.95	0.95	867	-0.1875	0
Os01g09990	0.003805233	0.859091	0.85916	0.984888	1.146338284	1.13993	0.85	1	0.65	1320	-0.081081081	0.212121212
Os01g10020	0.105488137	0.6875	1.792453	1.246885	0.695630513	0.881981	0.85	0.45	0.2	1440	0.307692308	0.384615385
Os01g10030	0.7270105	0.317757	0.883256	0.954198	1.08031873	0.934686	0.5	0.25	0.35	321	0.333333333	-0.166666667
Os01g10050	0.34220528	0.450505	1.659026	1.15133	0.69397948	0.832331	0.95	0.5	0.35	1485	0.310344828	0.176470588
Os01g10100	0.035250564	0.844595	0.785814	1.037074	1.319744876	1.02039	0.95	1	0.45	444	-0.025641026	0.379310345
Os01g10110	0.003968613	0.925795	0.84793	1.073552	1.266085644	1.21708	0.9	0.95	0.55	1698	-0.027027027	0.266666667
Os01g10150	0.419285307	0.431711	2.017729	1.341818	0.665013984	0.607316	0.8	0.1	0.3	1911	0.777777778	-0.5
Os01g10250	0.05164484	0.684343	1.800114	1.203725	0.668693761	0.898262	0.8	0.1	0.7	1188	0.777777778	-0.75
Os01g10290	0.146270918	0.511041	1.905723	1.309338	0.687055779	0.633255	1	0.4	0.5	951	0.428571429	-0.111111111
Os01g10320	0.009828568	0.66248	1.012906	1.092377	1.078458416	0.942736	0.7	0.6	0.9	1911	0.076923077	-0.2
Os01g10340	0.163648663	0.532319	1.434559	1.060236	0.739067546	0.846453	0.95	0.15	0.5	789	0.727272727	-0.538461538
Os01g10350	0.100946084	0.670732	1.670083	1.16894	0.699929285	0.85642	0.85	0.7	0.5	984	0.096774194	0.166666667
Os01g10370	0.004338272	0.925764	0.886245	0.95786	1.080807226	1.02326	0.95	0.95	0.85	687	0	0.055555556
Os01g10450	0.453257181	0.510638	1.590332	1.296909	0.815495758	0.476592	0.75	0.35	0.45	1692	0.363636364	-0.125
Os01g10490	0.001380817	0.910596	1.332725	1.347596	1.011158341	1.12502	0.85	0.85	1	906	0	-0.081081081
Os01g10504	0.006992885	0.690972	0.842897	0.814836	0.966708862	0.782329	0.9	0.6	0.4	864	0.2	0.2
Os01g10580	0.003982979	0.935754	1.5616	1.285472	0.82317623	1.2227	1	0.95	0.7	1074	0.025641026	0.151515152
Os01g10610	0.384925877	0.568306	1.836853	1.201868	0.654308211	0.757049	0.4	0.35	0.4	1098	0.066666667	-0.066666667
Os01g10630	0.07491589	0.630631	0.993406	0.989441	0.996008681	1.07474	0.85	0.6	0.5	666	0.172413793	0.090909091
Os01g10640	0.001219512	0.834862	0.788306	0.951732	1.207312896	1.05351	0.95	0.7	0.85	327	0.151515152	-0.096774194
Os01g10680	0.004776947	0.917466	1.525963	1.186773	0.777720692	1.21882	0.9	1	0.7	1563	-0.052631579	0.176470588
Os01g10690	0.356049581	0.368421	1.36515	1.063931	0.779350987	0.41147	0.95	0.25	0.55	1539	0.583333333	-0.375
Os01g10790	0.229318162	0.413613	1.479345	1.076226	0.727501698	0.579753	0.85	0.35	0.5	1146	0.416666667	-0.176470588
Os01g10800	0.334044581	0.467221	1.44757	1.190406	0.822347797	0.603165	0.65	0.2	0.2	3249	0.529411765	0
Os01g10820	0.400300957	0.765027	2.297806	1.47248	0.640819982	0.816367	0.95	0.85	0.85	549	0.055555556	0
Os01g10830	0.008859133	0.967742	1.343606	1.129576	0.84070479	1.22562	1	1	0.9	744	0	0.052631579
Os01g10840	0.295450475	0.553086	1.739719	1.251926	0.719613915	0.721272	0.95	0.25	0.5	1215	0.583333333	-0.333333333
Os01g10850	0.003294207	0.963415	0.846504	1.084199	1.280796074	1.27435	0.85	1	0.75	984	-0.081081081	0.142857143
Os01g10860	0.009294484	0.649533	1.629562	1.083123	0.664671243	0.99638	0.95	0.5	0.6	642	0.310344828	-0.090909091
Os01g10890	0.411456802	0.625541	1.378676	1.348199	0.977894008	0.483915	0.9	0.55	0.45	1386	0.24137931	0.1
Os01g10900	0.13714723	0.540936	0.762552	0.951532	1.247825722	0.719108	0.9	0.55	0.7	2052	0.24137931	-0.12
Os01g10930	0.095287946	0.701923	1.237321	1.074897	0.868729295	1.01436	1	0.4	0.5	1872	0.428571429	-0.111111111
Os01g10950	0.003890547	0.936317	1.634277	1.276934	0.781344901	1.34498	0.65	0.95	0.75	1743	-0.1875	0.117647059
Os01g10990	0.004310121	0.851459	0.898431	1.033494	1.150332079	1.02743	0.75	1	0.55	1131	-0.142857143	0.290322581
Os01g11010	0.003961281	0.944895	0.992286	1.187902	1.197136713	1.25964	0.95	0.95	0.75	1851	0	0.117647059
Os01g11040	0.626059579	0.343071	1.805956	1.26042	0.69792398	0.412388	0.9	0.2	0.35	4005	0.636363636	-0.272727273
Os01g11070	0.19231776	0.488656	1.560656	1.176108	0.753598487	0.525231	0.9	0.35	0.55	1719	0.44	-0.222222222
Os01g11110	0.284165182	0.51938	1.393855	1.106094	0.793550262	0.506532	0.95	0.65	0.2	774	0.1875	0.529411765
Os01g11150	0.002815696	0.940476	1.166024	1.077138	0.923770008	1.15717	0.9	1	0.9	1008	-0.052631579	0.052631579
Os01g11160	0.003064569	0.962723	1.530277	1.270148	0.830011821	1.27246	0.9	0.8	0.85	1851	0.058823529	-0.03030303
Os01g11230	0.002658577	0.949772	2.089754	1.403065	0.671401993	1.26251	0.75	1	0.8	657	-0.142857143	0.111111111
Os01g11240	0.000534192	0.970238	2.099004	1.427521	0.680094464	0.914662	0.95	1	0.85	504	-0.025641026	0.081081081
Os01g11260	0.722283818	0.339934	1.282596	0.931108	0.725955796	0.424798	0.5	0.25	0.25	909	0.333333333	0
Os01g11270	0.002780055	0.873047	0.848695	1.081745	1.274598059	1.19708	0.75	0.7	0.95	1536	0.034482759	-0.151515152
Os01g11340	0.002110189	0.948919	1.58345	1.182212	0.746605198	1.20385	1	0.9	0.8	1527	0.052631579	0.058823529
Os01g11350	0.002587736	0.830816	1.099413	1.064621	0.968354022	1.17376	0.85	0.8	0.8	993	0.03030303	0
Os01g11370	0.443317211	0.43224	1.586305	1.165488	0.734718733	0.59183	1	0.4	0.35	2103	0.428571429	0.066666667
Os01g11414	0.112343962	0.699145	2.000295	1.367538	0.683668159	0.789566	0.95	0.65	0.7	1755	0.1875	-0.037037037
Os01g11430	0.000572087	0.763006	0.632662	0.856754	1.354204931	0.896845	0.9	0.95	0.55	1038	-0.027027027	0.266666667
Os01g11460	0.003592878	0.930108	1.112795	1.120395	1.00682965	1.11609	0.95	0.95	0.6	558	0	0.225806452
Os01g11520	0.001893313	0.844538	1.264572	1.279731	1.011987455	1.28025	0.8	0.85	0.5	714	-0.03030303	0.259259259
Os01g11550	0.000795697	0.875817	1.115359	0.952601	0.854075683	1.0387	0.9	0.85	0.75	1377	0.028571429	0.0625
Os01g11570	0	0.677824	1.840022	1.27649	0.693736271	0.937555	1	0.5	0.45	717	0.333333333	0.052631579
Os01g11620	0.000843113	0.871935	1.451503	1.324065	0.912202731	0.999541	1	0.85	0.55	1101	0.081081081	0.214285714
Os01g11660	0.001396654	0.758904	0.943197	1.027909	1.089813687	0.997414	0.9	0.85	0.55	1095	0.028571429	0.214285714
Os01g11710	0.000940936	0.944591	1.388032	1.02664	0.739637127	1.11662	1	0.9	0.8	1137	0.052631579	0.058823529
Os01g11730	0.003919787	0.874372	1.091783	1.212664	1.110718888	1.1958	0.6	0.8	0.5	1194	-0.142857143	0.230769231
Os01g11740	0.004167085	0.847545	0.404544	0.887122	2.192893727	1.11318	0.7	0.8	0.95	1161	-0.066666667	-0.085714286
Os01g11810	0.002135047	0.936869	1.225796	1.081203	0.882041547	1.02844	0.7	0.9	0.9	1188	-0.125	0
Os01g11820	0.001879092	0.777174	0.772684	1.031276	1.334667212	1.0229	0.9	0.85	0.6	552	0.028571429	0.172413793
Os01g11880	0.233289166	0.575758	1.600665	1.102849	0.688994262	0.890615	0.85	0.55	0.55	1287	0.214285714	0
Os01g11910	0.005341711	0.884328	1.325911	1.268762	0.956898314	1.16346	0.75	1	0.8	804	-0.142857143	0.111111111
Os01g11940	0.237809542	0.801444	1.027299	0.927474	0.902827706	0.899561	0.65	0.95	0.65	831	-0.1875	0.1875
Os01g11952	0.227401353	0.533266	1.625973	1.194952	0.734915032	0.776933	1	0.55	0.55	2976	0.290322581	0
Os01g11960	0.05626776	0.660099	1.756225	1.27945	0.728522826	0.83163	0.9	0.75	0.35	1218	0.090909091	0.363636364
Os01g11980	0.216087259	0.57485	1.287012	1.141403	0.886862749	0.81454	1	0.4	0.55	501	0.428571429	-0.157894737
Os01g11990	0.006480674	0.849282	0.858689	0.97783	1.138747556	0.990302	0.65	1	0.7	1254	-0.212121212	0.176470588
Os01g12000	0.000890313	0.853403	1.30556	1.068516	0.818435001	1.00163	0.95	0.65	0.95	573	0.1875	-0.1875
Os01g12180	0.337082264	0.511111	1.403385	1.101902	0.785174418	0.940669	0.9	0.45	0.55	1485	0.333333333	-0.1
Os01g12250	0.02567025	0.642857	0.856065	0.84785	0.990403766	1.01531	0.25	0.7	0.9	1050	-0.473684211	-0.125
Os01g12260	0.314324414	0.491379	1.669753	1.185422	0.709938536	0.755	0.95	0.45	0.35	696	0.357142857	0.125
Os01g12280	0.600986266	0.500722	1.443249	1.178075	0.816265939	0.433301	0.85	0.6	0.6	2079	0.172413793	0
Os01g12320	0.00243323	0.828947	1.489053	1.2932	0.868471438	1.16201	0.95	0.85	0.45	1140	0.055555556	0.307692308
Os01g12390	0.034504617	0.833333	1.696712	1.175234	0.692653792	1.00594	1	0.9	0.55	1926	0.052631579	0.24137931
Os01g12420	0.00199369	0.740786	1.207275	1.027176	0.850821892	1.04784	0.75	0.5	0.45	2442	0.2	0.052631579
Os01g12480	0.159234821	0.543379	1.701473	1.176118	0.691235183	0.948051	0.95	0.55	0.6	657	0.266666667	-0.043478261
Os01g12490	0.022154779	0.829545	0.960069	1.138167	1.185505417	1.0617	0.95	1	0.55	1320	-0.025641026	0.290322581
Os01g12530	0.136252862	0.598291	1.930036	1.194823	0.619067727	1.04665	0.9	0.45	0.4	1755	0.333333333	0.058823529
Os01g12560	0.001440495	0.673973	1.522351	1.221268	0.80222498	0.968417	1	0.5	0.3	1095	0.333333333	0.25
Os01g12570	0.000922513	0.8	0.871078	1.044494	1.199082057	1.17786	0.75	0.85	0.4	1200	-0.0625	0.36
Os01g12580	0.001208852	0.993421	1.077345	1.070676	0.993809782	0.988899	1	1	0.95	456	0	0.025641026
Os01g12650	0.144212257	0.65	1.818024	1.236382	0.68006913	0.838014	1	0.45	0.65	840	0.379310345	-0.181818182
Os01g12720	0.04623298	0.556856	1.610624	1.258081	0.781114028	0.890954	0.8	0.65	0.55	1794	0.103448276	0.083333333
Os01g12730	0.086164	0.509615	2.056905	1.388565	0.675074931	0.750642	0.9	0.4	0.35	624	0.384615385	0.066666667
Os01g12740	0.003714351	0.910555	1.385302	1.361655	0.982930076	1.21272	0.8	0.95	0.55	1677	-0.085714286	0.266666667
Os01g12750	0.002124954	0.898577	1.340996	1.245976	0.92914222	1.14739	0.75	1	0.45	1686	-0.142857143	0.379310345
Os01g12760	0.006506003	0.812963	0.773194	1.138806	1.472859334	1.18728	0.85	0.9	0.45	1620	-0.028571429	0.333333333
Os01g12770	0.194990716	0.83549	0.99521	1.313948	1.320272103	1.15725	0.85	0.85	0.3	1623	0	0.47826087
Os01g12800	0.348111707	0.600897	1.770302	1.212936	0.685157674	0.630841	0.95	0.4	0.6	669	0.407407407	-0.2
Os01g12820	0.017414076	0.743202	0.931628	0.975369	1.046951144	1.19528	1	0.6	0.55	993	0.25	0.043478261
Os01g12900	0.335406547	0.655814	1.470134	1.120329	0.762059105	0.817445	1	0.5	0.55	645	0.333333333	-0.047619048
Os01g12910	0.003942993	0.916667	1.492883	1.149961	0.770295462	1.1492	0.9	0.95	0.75	504	-0.027027027	0.117647059
Os01g13060	0.52683321	0.473318	1.130338	1.096515	0.970077092	0.703133	1	0.5	0.35	1293	0.333333333	0.176470588
Os01g13080	0.157664676	0.758333	2.360058	1.483262	0.628485402	0.852599	1	0.95	0.55	360	0.025641026	0.266666667
Os01g13100	0.552767051	0.432377	1.769225	1.191433	0.673420848	0.531523	0.6	0.45	0.75	1464	0.142857143	-0.25
Os01g13120	0.005494072	0.93254	1.390304	1.301511	0.936134112	1.16796	1	1	0.75	756	0	0.142857143
Os01g13130	0.003635731	0.976654	1.185246	1.133184	0.956074941	1.06665	1	1	0.9	771	0	0.052631579
Os01g13210	0.019326234	0.770732	2.094051	1.477458	0.705550151	0.872018	0.65	0.85	0.9	615	-0.133333333	-0.028571429
Os01g13260	0.055285325	0.500982	1.529828	1.052868	0.688226389	0.831126	0.9	0.5	0.6	1527	0.285714286	-0.090909091
Os01g13270	0.004374621	0.864916	0.737317	0.888484	1.205023077	1.14734	0.7	0.85	0.9	1599	-0.096774194	-0.028571429
Os01g13280	0.5535086	0.466667	1.096689	1.008571	0.919650876	0.509883	0.7	0.4	0.6	1125	0.272727273	-0.2
Os01g13360	0.932428493	0.407336	0.459393	0.948609	2.064918273	0.501285	0.5	0.3	0.5	1554	0.25	-0.25
Os01g13390	0.002430556	0.709497	1.756619	1.39913	0.796490303	0.534809	0.7	0.6	0.55	537	0.076923077	0.043478261
Os01g13420	0.017113134	0.753488	1.772603	1.200996	0.67753242	0.999719	1	0.65	0.45	645	0.212121212	0.181818182
Os01g13440	0.949331269	0.455696	0.708292	0.966692	1.364821288	0.47573	0.5	0.4	0.3	474	0.111111111	0.142857143
Os01g13480	0.002475484	0.946429	1.43652	1.535927	1.069199872	1.24433	1	0.95	0.95	1176	0.025641026	0
Os01g13490	0.001598123	0.945813	1.516843	1.15735	0.762999203	1.14661	1	0.9	0.75	609	0.052631579	0.090909091
Os01g13540	0.460010702	0.447284	2.018912	1.37182	0.679484792	0.643296	0.55	0.4	0.4	2817	0.157894737	0
Os01g13550	0.170996289	0.640212	1.694194	1.26248	0.745180304	0.83777	0.85	0.25	0.8	1701	0.545454545	-0.523809524
Os01g13560	0.025457085	0.92638	0.955016	1.066488	1.116722652	1.19235	0.95	1	0.8	489	-0.025641026	0.111111111
Os01g13570	0.206010981	0.516447	1.56739	1.445717	0.922372224	0.878269	0.9	0.4	0.5	912	0.384615385	-0.111111111
Os01g13610	0.003808808	0.926606	0.969849	1.10331	1.137610082	1.20305	0.95	0.95	0.85	981	0	0.055555556
Os01g13690	0.001531254	0.485207	1.919231	1.598089	0.832671523	1.20563	0.6	0.45	0.55	1014	0.142857143	-0.1
Os01g13700	0.069908067	0.816901	2.144266	1.378148	0.642713171	1.0878	1	0.9	0.65	426	0.052631579	0.161290323
Os01g13720	0.001940544	0.802083	1.426241	1.132505	0.794048832	1.22148	0.95	0.75	0.5	288	0.117647059	0.2
Os01g13760	0.332658879	0.557143	1.529956	1.124449	0.734955123	0.495687	1	0.5	0.45	1050	0.333333333	0.052631579
Os01g13770	0.204697609	0.626794	2.130324	1.457426	0.684133493	0.862359	1	0.4	0.7	1254	0.428571429	-0.272727273
Os01g13780	0.000168919	0.582474	0.541184	1.005814	1.85854349	1.25406	0.95	0.5	0.35	582	0.310344828	0.176470588
Os01g13800	0.038998195	0.794616	1.976215	1.285209	0.650338652	1.06227	0.85	0.7	0.8	3009	0.096774194	-0.066666667
Os01g13930	0.005104969	0.903646	1.247623	1.11505	0.893739535	1.19777	0.95	0.95	0.75	1152	0	0.117647059
Os01g13940	0.390981304	0.43617	1.3509	1.121297	0.830037012	0.372917	0.9	0.25	0.4	1410	0.565217391	-0.230769231
Os01g14020	0.198574636	0.48538	1.235764	1.047793	0.847890859	0.719931	1	0.2	0.35	513	0.666666667	-0.272727273
Os01g14040	0.091739727	0.488764	1.653724	1.227704	0.742387484	0.71698	0.9	0.4	0.2	534	0.384615385	0.333333333
Os01g14080	0.0434179	0.580556	1.215808	0.992619	0.816427429	0.559028	0.9	0.65	0.55	1080	0.161290323	0.083333333
Os01g14090	0.355872304	0.381166	1.354015	1.025943	0.757704309	0.350672	0.45	0.45	0.5	1338	0	-0.052631579
Os01g14140	0.007901233	0.663934	1.436864	1.215544	0.845970113	0.534259	0.65	0.65	0.6	366	0	0.04
Os01g14220	0.001460997	0.840295	0.682395	0.950044	1.392220049	1.1835	0.8	0.9	0.5	1221	-0.058823529	0.285714286
Os01g14420	0.190055935	0.598101	1.239538	1.056901	0.8526572	0.730162	0.85	0.3	0.85	948	0.47826087	-0.47826087
Os01g14510	0.001602826	0.917379	1.182029	1.174939	0.994001839	0.951891	0.65	1	0.55	1053	-0.212121212	0.290322581
Os01g14514	0.002079	0.624113	1.101501	1.129111	1.025065797	1.05465	0.8	0.65	0.5	423	0.103448276	0.130434783
Os01g14540	0.004964	0.955882	0.701733	0.900417	1.283133328	1.11091	0.85	1	0.95	408	-0.081081081	0.025641026
Os01g14580	0.561006594	0.366265	1.829291	1.248266	0.682376943	0.606689	0.9	0.55	0.3	1245	0.24137931	0.294117647
Os01g14590	0.007149904	0.784232	1.352414	1.183853	0.87536287	0.836953	0.65	0.85	0.35	723	-0.133333333	0.416666667
Os01g14610	0.86829978	0.466981	1.696018	1.199681	0.707351573	0.594768	0.6	0.35	0.25	636	0.263157895	0.166666667
Os01g14650	0.001129623	0.956349	0.810933	1.092711	1.347473836	1.27254	0.85	1	0.9	756	-0.081081081	0.052631579
Os01g14670	0.012409381	0.969298	1.564587	1.367871	0.874269695	1.19539	0.75	1	0.95	684	-0.142857143	0.025641026
Os01g14690	0.18782325	0.425197	2.143381	1.416353	0.660803189	0.446574	0.35	0.45	0.45	381	-0.125	0
Os01g14720	0.002048419	0.731629	0.731664	0.989566	1.352486934	0.974577	0.75	0.75	0.55	939	0	0.153846154
Os01g14810	0.319377	0.476489	1.908562	1.342096	0.703197486	0.698416	0.95	0.3	0.5	1914	0.52	-0.25
Os01g14830	0.174396067	0.578125	1.618013	1.170241	0.723258095	0.885599	0.95	0.15	0.6	960	0.727272727	-0.6
Os01g14850	0.016136364	0.967213	1.315956	1.304333	0.991167638	1.08979	1	1	0.9	366	0	0.052631579
Os01g14860	0.65381708	0.462103	2.141206	1.346042	0.628637319	0.393344	0.6	0.45	0.45	1227	0.142857143	0
Os01g14870	0	0.613095	0.992444	1.068157	1.076289443	0.839906	1	0.55	0.3	504	0.290322581	0.294117647
Os01g14920	0.913206444	0.333333	1.396037	1.020196	0.730780058	0.483378	0.25	0.5	0.45	828	-0.333333333	0.052631579
Os01g14926	0.002478845	0.990868	0.684708	0.921236	1.345443605	1.23887	1	1	0.95	1314	0	0.025641026
Os01g14950	0.405828161	0.483871	2.285603	1.503444	0.657788776	0.611358	1	0.3	0.25	1581	0.538461538	0.090909091
Os01g14960	0.005062186	0.946309	1.081184	1.17153	1.083562095	1.21018	1	1	0.65	894	0	0.212121212
Os01g14970	0.003999261	0.893417	0.924875	0.978999	1.058520341	1.24124	0.95	0.8	0.7	957	0.085714286	0.066666667
Os01g14980	0.468680971	0.579439	1.97775	1.338684	0.676872203	0.756288	0.5	0.6	0.65	321	-0.090909091	-0.04
Os01g15010	0.112701574	0.845361	2.281532	1.398588	0.613003894	0.937584	0.95	0.6	0.8	582	0.225806452	-0.142857143
Os01g15110	0.328561793	0.587189	2.250327	1.478514	0.657021846	0.971664	0.95	0.35	0.75	843	0.461538462	-0.363636364
Os01g15120	0.058672422	0.708978	2.067456	1.42291	0.688241975	0.974692	0.95	0.55	0.7	969	0.266666667	-0.12
Os01g15130	0.003663958	0.726154	0.557938	1.019539	1.827333861	0.968317	1	0.5	0.55	975	0.333333333	-0.047619048
Os01g15260	0.109280242	0.885496	1.98869	1.361847	0.684796022	1.20091	1	1	0.5	393	0	0.333333333
Os01g15290	0.796040022	0.73913	1.747216	1.267932	0.725687036	0.808412	0.7	0.8	0.55	345	-0.066666667	0.185185185
Os01g15310	0.156454262	0.567568	1.819211	1.188606	0.653363464	0.657171	0.85	0.55	0.35	444	0.214285714	0.222222222
Os01g15390	0.000689655	0.652893	1.19964	1.086988	0.906095162	0.884977	0.65	0.65	0.5	363	0	0.130434783
Os01g15470	0.726075704	0.436404	1.649479	1.235483	0.749014083	0.617502	0.6	0.15	0.55	1368	0.6	-0.571428571
Os01g15480	0.67905275	0.40683	1.378034	1.013549	0.735503623	0.44933	1	0.5	0.4	4041	0.333333333	0.111111111
Os01g15530	0.194953671	0.634921	0.911014	1.007942	1.10639573	1.02907	0.85	0.65	0.35	1512	0.133333333	0.3
Os01g15600	0.051621343	0.598706	1.940486	1.360263	0.700990886	0.808475	0.75	0.35	0.75	927	0.363636364	-0.363636364
Os01g15640	0.468379452	0.37551	2.15999	1.360381	0.629808934	0.570092	0.4	0.3	0.45	1470	0.142857143	-0.2
Os01g15660	0.13514502	0.512821	1.501853	1.126617	0.750151313	0.753412	0.8	0.45	0.3	1053	0.28	0.2
Os01g15680	0.610104815	0.861446	0.636868	0.894213	1.404079024	1.40715	0.85	0.9	0.5	498	-0.028571429	0.285714286
Os01g15770	0.00449374	0.894068	1.552712	1.321179	0.850884775	1.01985	1	1	0.65	708	0	0.212121212
Os01g15780	0.56837593	0.590062	1.571082	1.123457	0.715084891	0.832382	0.95	0.35	0.6	1449	0.461538462	-0.263157895
Os01g15830	0.007853039	0.767857	1.492342	1.391577	0.932478614	0.624578	0.8	0.9	0.8	1008	-0.058823529	0.058823529
Os01g15850	0.147974826	0.504762	1.589843	1.105477	0.695337213	0.794353	0.95	0.35	0.25	1260	0.461538462	0.166666667
Os01g15970	0.004370641	0.851485	1.505897	1.097922	0.729081737	1.04551	0.95	0.6	0.85	303	0.225806452	-0.172413793
Os01g15979	0.095285079	0.503597	1.863716	1.343162	0.720690277	0.623194	0.9	0.5	0.45	417	0.285714286	0.052631579
Os01g16000	0.793862522	0.510972	1.845198	1.266167	0.686195736	0.467046	0.45	0.7	0.4	957	-0.217391304	0.272727273
Os01g16040	0.182437067	0.573298	1.805977	1.195103	0.661748738	0.795879	0.8	0.4	0.45	1146	0.333333333	-0.058823529
Os01g16060	0.955636941	0.495868	0.903585	0.962964	1.065714902	0.883494	0.45	0.35	0.7	363	0.125	-0.333333333
Os01g16080	0.25473219	0.549587	1.629558	1.165878	0.715456584	0.946363	0.8	0.6	0.25	726	0.142857143	0.411764706
Os01g16090	0.128769332	0.682281	1.98265	1.340826	0.676279727	0.744167	0.8	0.7	0.3	1473	0.066666667	0.4
Os01g16152	0.056904757	0.633166	1.800337	1.264334	0.702276296	0.771809	0.95	0.4	0.55	597	0.407407407	-0.157894737
Os01g16170	0.6932112	0.401425	1.651084	1.337844	0.810282215	0.437648	0.65	0.5	0.3	1263	0.130434783	0.25
Os01g16190	0.073541531	0.675325	2.10186	1.428816	0.679786475	0.773143	1	0.5	0.7	924	0.333333333	-0.166666667
Os01g16220	0.079193103	0.736842	1.497203	1.16961	0.781196671	1.08024	0.95	0.9	0.5	1368	0.027027027	0.285714286
Os01g16240	0.195084432	0.686667	2.247707	1.461493	0.650215086	0.72055	1	0.65	0.6	450	0.212121212	0.04
Os01g16260	0.283388757	0.445585	1.75648	1.340931	0.763419453	0.477808	0.95	0.35	0.55	1461	0.461538462	-0.222222222
Os01g16290	0.436663597	0.419178	1.755193	1.188141	0.676928976	0.653708	0.95	0.2	0.5	2190	0.652173913	-0.428571429
Os01g16310	0.004714855	0.883173	0.781561	1.080732	1.3827865	1.149	0.9	1	0.35	2799	-0.052631579	0.481481481
Os01g16330	0.327740062	0.522184	1.79425	1.273742	0.709902188	0.887389	0.95	0.25	0.6	879	0.583333333	-0.411764706
Os01g16340	0.044666417	0.694444	1.327176	1.162761	0.876116657	0.962634	0.95	0.85	0.45	864	0.055555556	0.307692308
Os01g16370	0.116234979	0.429705	0.761238	0.983456	1.291916589	0.39107	0.45	0.5	0.35	2646	-0.052631579	0.176470588
Os01g16430	0.053892479	0.760956	2.151209	1.336074	0.621080518	1.02786	0.85	0.95	0.5	753	-0.055555556	0.310344828
Os01g16450	0.000553504	0.96	1.637845	1.102646	0.673229762	1.15378	0.9	0.95	0.85	975	-0.027027027	0.055555556
Os01g16510	0.109715505	0.550847	1.646951	1.179526	0.71618767	0.932277	0.9	0.4	0.4	708	0.384615385	0
Os01g16520	0.311026225	0.396648	1.390814	0.997392	0.717128243	0.508076	0.45	0.4	0.4	2148	0.058823529	0
Os01g16540	0.21247967	0.519912	1.794795	1.24872	0.695745197	0.668468	0.95	0.3	0.5	1356	0.52	-0.25
Os01g16600	0.097750122	0.581769	1.465431	1.201243	0.819719932	0.895278	1	0.25	0.45	1119	0.6	-0.285714286
Os01g16650	0.001799669	0.973958	1.20479	1.106524	0.918437238	0.971378	0.9	1	0.95	576	-0.052631579	0.025641026
Os01g16670	0.136405235	0.732342	1.781472	1.280645	0.718869003	1.05732	0.95	0.9	0.25	1614	0.027027027	0.565217391
Os01g16714	0.001175543	0.974937	1.016556	1.02597	1.00926068	1.22792	0.95	1	0.85	1197	-0.025641026	0.081081081
Os01g16860	0.967899406	0.793103	0.510434	0.920353	1.80307934	0.945129	0.65	0.9	0.65	609	-0.161290323	0.161290323
Os01g16870	0.756736305	0.432044	2.140365	1.330781	0.621754234	0.433987	0.5	0.4	0.8	2715	0.111111111	-0.333333333
Os01g16890	0.205104882	0.732143	2.35189	1.498017	0.636941779	0.793931	0.95	0.55	0.6	336	0.266666667	-0.043478261
Os01g16920	0.00228248	0.942149	0.853024	1.034102	1.212277732	1.26881	1	1	0.8	726	0	0.111111111
Os01g16930	0.187822356	0.775744	1.592973	1.214935	0.762683988	1.06624	0.95	0.6	0.75	1311	0.225806452	-0.111111111
Os01g16940	0.112477534	0.540717	1.746707	1.246006	0.713345741	0.892496	0.9	0.5	0.65	921	0.285714286	-0.130434783
Os01g16950	0.000822786	0.966667	1.35826	1.152035	0.848169717	1.15722	0.9	1	0.9	990	-0.052631579	0.052631579
Os01g16960	0.416969	0.620352	1.940406	1.259591	0.649137861	0.70351	0.95	0.3	0.75	1533	0.52	-0.428571429
Os01g17000	0.234694536	0.446029	1.382879	1.071136	0.774569576	0.488862	0.95	0.35	0.35	1473	0.461538462	0
Os01g17020	0.26058143	0.578512	1.601143	1.202831	0.751232713	0.793624	0.8	0.4	0.6	726	0.333333333	-0.2
Os01g17060	0.007777879	0.623853	1.191776	1.109685	0.931118767	0.956161	0.75	0.7	0.4	654	0.034482759	0.272727273
Os01g17150	0.153627042	0.736111	1.665924	1.43952	0.864097042	0.65223	0.95	0.4	0.7	432	0.407407407	-0.272727273
Os01g17160	0.018311109	0.838889	0.857414	1.010151	1.178136816	1.12435	0.6	0.9	0.45	1080	-0.2	0.333333333
Os01g17170	0.126891422	0.828851	1.360695	1.437535	1.056471142	0.901389	0.95	0.95	0.55	1227	0	0.266666667
Os01g17190	0.236506804	0.613333	2.341593	1.378862	0.58885639	0.848852	1	0.55	0.55	450	0.290322581	0
Os01g17240	0.144900529	0.567925	1.692725	1.447063	0.854871878	0.832446	1	0.5	0.5	1590	0.333333333	0
Os01g17250	0.199612141	0.655814	2.082179	1.3641	0.655130995	0.933228	0.95	0.6	0.55	645	0.225806452	0.043478261
Os01g17279	0.820005721	0.495146	1.838857	1.242009	0.675424462	0.503564	0.5	0.5	0.6	1236	0	-0.090909091
Os01g17330	0.004797	0.850202	0.763359	0.858341	1.124426384	0.985918	0.8	0.65	0.95	741	0.103448276	-0.1875
Os01g17390	0.08331982	0.771635	1.728549	1.356124	0.784544725	0.985533	0.9	0.85	0.65	1248	0.028571429	0.133333333
Os01g17470	0.005785178	0.93254	1.261524	1.22497	0.971023936	1.2613	0.85	0.95	0.85	756	-0.055555556	0.055555556
Os01g18050	0.0340112	0.819196	2.136223	1.43296	0.670791392	0.809046	0.95	0.65	0.85	1344	0.1875	-0.133333333
Os01g18060	0.093914428	0.57541	1.215994	1.073013	0.882416361	0.905868	0.95	0.4	0.25	1830	0.407407407	0.230769231
Os01g18090	0.001944302	0.882883	0.787277	0.894721	1.136475472	1.31324	0.95	0.95	0.85	333	0	0.055555556
Os01g18100	0.024542934	0.564103	1.201929	1.032004	0.858623097	0.755064	0.95	0.45	0.55	1053	0.357142857	-0.1
Os01g18120	0.000654812	0.68997	0.774278	0.997029	1.28768866	0.969856	0.95	0.95	0.35	987	0	0.461538462
Os01g18170	0.00198542	0.97235	1.442411	1.331621	0.923191102	1.23944	0.95	0.95	0.95	651	0	0
Os01g18210	0.051973746	0.728033	1.808121	1.329448	0.735264952	0.982046	0.95	0.75	0.6	717	0.117647059	0.111111111
Os01g18220	0.003662261	0.919463	1.196959	1.222753	1.02154961	1.19574	0.75	1	0.85	894	-0.142857143	0.081081081
Os01g18240	0.02095238	0.552448	1.262409	1.088895	0.862553261	0.315919	0.8	0.45	0.55	1287	0.28	-0.1
Os01g18280	0.10170729	0.610413	1.503216	1.119451	0.744704021	0.872178	0.6	0.7	0.45	1671	-0.076923077	0.217391304
Os01g18320	0.118070911	0.608939	1.709344	1.26266	0.738681038	0.871689	0.9	0.55	0.55	1611	0.24137931	0
Os01g18400	0.003623557	0.948454	0.981272	1.108021	1.129168059	1.0696	0.7	1	1	873	-0.176470588	0
Os01g18640	0.076287328	0.743271	2.040457	1.357301	0.665194611	1.09622	0.95	0.6	0.7	1449	0.225806452	-0.076923077
Os01g18744	0.001765063	0.970455	1.381441	1.273177	0.921629661	1.0876	1	1	0.95	1320	0	0.025641026
Os01g18800	0.125681491	0.538961	2.042668	1.434271	0.70215571	0.7005	0.9	0.6	0.5	1386	0.2	0.090909091
Os01g18850	0.342460533	0.428737	1.764974	1.188017	0.673107366	0.451752	0.75	0.3	0.45	2589	0.428571429	-0.2
Os01g18860	0.001174797	0.70529	1.431767	1.238937	0.865320265	0.707536	0.7	0.9	0.7	1191	-0.125	0.125
Os01g18870	0.001994377	0.926316	0.429931	1.019396	2.371068846	1.17037	0.9	1	0.5	1140	-0.052631579	0.333333333
Os01g18880	0.097733005	0.714628	1.171416	1.048508	0.895077411	0.902571	0.75	0.7	0.3	1251	0.034482759	0.4
Os01g19020	0.005463906	0.968391	1.327082	1.27435	0.960264701	1.04689	1	1	0.95	1044	0	0.025641026
Os01g19120	0.004128951	0.684039	0.608516	0.96383	1.583902478	1.05572	0.8	0.55	0.5	921	0.185185185	0.047619048
Os01g19130	0.168048557	0.593176	1.701891	1.245568	0.731872958	0.731545	0.95	0.55	0.65	1143	0.266666667	-0.083333333
Os01g19150	0.920422889	0.391198	2.066717	1.380597	0.668014537	0.466653	0.3	0.4	0.4	1227	-0.142857143	0
Os01g19160	0.459110759	0.423077	0.993164	0.959632	0.966237197	0.62497	0.4	0.35	0.45	936	0.066666667	-0.125
Os01g19220	0.003971641	0.952381	1.217672	1.136869	0.933641408	1.23641	0.85	1	0.75	2457	-0.081081081	0.142857143
Os01g19260	0.00420391	0.933712	0.850656	1.208791	1.421010373	1.28274	0.85	1	0.3	1584	-0.081081081	0.538461538
Os01g19290	0.002269938	0.960422	0.739596	1.049701	1.41928972	1.1561	1	1	0.95	1137	0	0.025641026
Os01g19330	0.001440232	0.897959	0.749253	1.041437	1.389967074	1.12397	0.85	1	0.75	882	-0.081081081	0.142857143
Os01g19410	0.267373261	0.539773	1.728202	1.255725	0.726607769	0.787351	0.65	0.85	0.55	528	-0.133333333	0.214285714
Os01g19430	0.000767656	0.980198	0.577626	0.938848	1.625356199	1.2116	1	1	0.85	606	0	0.081081081
Os01g19450	0.788658247	0.400657	2.273924	1.483381	0.652344142	0.407362	0.45	0.35	0.75	1827	0.125	-0.363636364
Os01g19470	0.55347875	0.364322	1.95622	1.235559	0.631605341	0.444681	0.85	0.3	0.55	3582	0.47826087	-0.294117647
Os01g19480	0.256150526	0.6752	1.210347	1.008472	0.833208989	0.926179	0.8	0.55	0.6	1875	0.185185185	-0.043478261
Os01g19490	0.133389808	0.594646	1.368353	1.055069	0.771050306	0.882604	0.9	0.4	0.6	1569	0.384615385	-0.2
Os01g19548	0.276635053	0.564356	1.043207	0.995	0.953789612	0.661244	0.9	0.5	0.35	1515	0.285714286	0.176470588
Os01g19630	0.00213975	0.629139	0.992481	1.02467	1.032432863	0.847014	0.8	0.55	0.6	453	0.185185185	-0.043478261
Os01g19694	0.1337371	0.824503	0.986869	1.067037	1.081234693	1.08125	0.95	0.9	0.6	906	0.027027027	0.2
Os01g19740	0.000448032	0.928	1.953809	1.585523	0.811503581	1.31706	0.95	1	0.95	375	-0.025641026	0.025641026
Os01g19750	0.003243787	0.940476	0.651029	0.912912	1.402260114	1.06452	0.7	1	0.75	1008	-0.176470588	0.142857143
Os01g19770	0.001965547	0.784091	0.772407	1.006684	1.303307712	1.05211	0.7	1	0.8	792	-0.176470588	0.111111111
Os01g19800	0.002324725	0.710407	1.438916	1.18503	0.823557456	0.714551	0.75	0.9	0.35	663	-0.090909091	0.44
Os01g19880	0.001812264	0.890909	0.94122	1.071137	1.138030429	1.12217	0.9	0.95	0.6	495	-0.027027027	0.225806452
Os01g19970	0.006170469	0.852201	1.025581	0.992872	0.968106858	0.801086	1	0.85	0.75	954	0.081081081	0.0625
Os01g19990	0.001074778	0.840164	0.687121	0.975526	1.419729567	1.17502	0.95	0.95	0.75	732	0	0.117647059
Os01g20110	0.190946741	0.452915	1.49078	1.23244	0.826708166	0.581158	0.6	0.1	0.4	1338	0.714285714	-0.6
Os01g20120	0.032166825	0.561453	1.494059	1.169674	0.782883407	0.970848	1	0.2	0.6	1074	0.666666667	-0.5
Os01g20160	0.005017523	0.841441	0.924807	1.058772	1.144857251	0.994043	0.45	0.95	0.7	1665	-0.357142857	0.151515152
Os01g20780	0.002139771	0.854922	1.232756	1.123303	0.911212762	0.972569	0.95	0.8	0.75	579	0.085714286	0.032258065
Os01g20830	0.001307444	0.779116	1.398887	1.561121	1.115973628	1.00879	0.5	0.9	0.65	747	-0.285714286	0.161290323
Os01g20950	0.000861855	0.942363	0.667008	0.989773	1.483899743	1.16582	0.75	1	0.75	1041	-0.142857143	0.142857143
Os01g20980	0.001317218	0.97491	1.114307	1.060261	0.951498106	1.21704	0.9	0.9	0.95	1674	0	-0.027027027
Os01g21070	0.004744075	0.958	1.126036	1.115032	0.990227666	1.0404	0.8	0.85	0.95	1500	-0.03030303	-0.055555556
Os01g21120	0.005480014	0.961538	1.535021	1.251915	0.815568647	1.21971	0.9	1	0.9	624	-0.052631579	0.052631579
Os01g21180	0.7633246	0.423077	2.206826	1.352533	0.612886109	0.413452	0.45	0.55	0.5	546	-0.1	0.047619048
Os01g21300	0.000948765	0.735849	0.890474	0.885448	0.994355815	0.942142	0.85	0.95	0.4	477	-0.055555556	0.407407407
Os01g21410	0.017868511	0.801619	1.816677	1.29068	0.710462014	1.05417	0.95	1	0.6	741	-0.025641026	0.25
Os01g21560	0.000993072	0.981818	1.791205	1.217811	0.679883654	1.07347	0.9	1	0.9	990	-0.052631579	0.052631579
Os01g21610	0.574241761	0.456349	1.523591	1.242804	0.815707102	0.640365	0.3	0.45	0.5	756	-0.2	-0.052631579
Os01g21630	0.004616208	0.849642	0.959032	1.089452	1.135991291	1.00566	0.5	1	0.7	1257	-0.333333333	0.176470588
Os01g21670	0.003089401	0.950673	0.383022	0.873792	2.281310212	1.22166	0.9	1	0.8	1338	-0.052631579	0.111111111
Os01g21740	0.003451235	0.679245	0.551286	0.963487	1.747708086	1.17866	0.6	0.75	0.7	318	-0.111111111	0.034482759
Os01g21860	0.246556829	0.606635	1.482319	1.164364	0.785501636	0.814796	0.95	0.45	0.4	633	0.357142857	0.058823529
Os01g21940	0.336689176	0.5	1.833678	1.216968	0.663675956	0.705591	0.95	0.45	0.4	1554	0.357142857	0.058823529
Os01g21960	0.907530937	0.452611	1.425918	1.06736	0.748542343	0.458862	0.5	0.5	0.45	1551	0	0.052631579
Os01g21970	0.116363321	0.569892	1.252947	1.030744	0.822655707	0.818122	0.65	0.65	0.75	1116	0	-0.071428571
Os01g22010	0.00451948	0.96962	2.246074	1.540442	0.685837599	1.18412	0.95	1	0.65	1185	-0.025641026	0.212121212
Os01g22230	0.003788101	0.960894	1.476153	1.280745	0.867623478	1.16502	0.85	1	0.85	1074	-0.081081081	0.081081081
Os01g22249	0.007611391	0.942529	0.888296	1.300667	1.464227014	1.18688	0.95	1	1	1044	-0.025641026	0
Os01g22352	0.003317755	0.960452	1.194021	1.222486	1.023839614	1.21501	1	1	0.9	1062	0	0.052631579
Os01g22370	0.005238018	0.951705	1.505895	1.256479	0.834373579	1.18581	1	1	0.7	1056	0	0.176470588
Os01g22380	0.004642982	0.938596	1.247644	1.018762	0.816548631	1.1405	1	0.9	0.9	342	0.052631579	0
Os01g22490	0.001662881	0.987179	2.507992	1.430234	0.570270559	0.922535	1	1	0.9	468	0	0.052631579
Os01g22500	0.789947484	0.562264	1.521083	1.175815	0.773011729	0.657881	0.8	0.25	0.75	795	0.523809524	-0.5
Os01g22510	0.265669818	0.525641	1.686862	1.31902	0.781937112	0.708146	0.75	0.35	0.4	702	0.363636364	-0.066666667
Os01g22520	0.236638734	0.571429	2.366695	1.418694	0.599440993	0.600058	0.95	0.55	0.7	1512	0.266666667	-0.12
Os01g22550	0.12664136	0.575	1.480998	1.060487	0.716062412	0.760873	1	0.4	0.55	1800	0.428571429	-0.157894737
Os01g22780	0.002188631	0.80622	0.820631	0.992708	1.209688642	1.13264	0.6	0.85	0.7	1254	-0.172413793	0.096774194
Os01g22870	0.293041154	0.554348	1.798457	1.319462	0.733663357	0.435747	0.5	0.6	0.35	552	-0.090909091	0.263157895
Os01g22900	0.171805596	0.63593	1.903739	1.471544	0.772975707	0.837312	0.75	0.5	0.55	1887	0.2	-0.047619048
Os01g22980	0.275700056	0.507277	1.269528	1.428522	1.125238671	0.354917	0.6	0.5	0.4	1443	0.090909091	0.111111111
Os01g23380	0.181471825	0.600484	1.59566	1.150379	0.720942431	0.83645	0.95	0.5	0.4	2478	0.310344828	0.111111111
Os01g23580	0.027441117	0.868217	1.02273	1.032549	1.009600774	1.16209	0.95	0.95	0.55	2322	0	0.266666667
Os01g23600	0.001542181	0.78626	0.688331	0.998771	1.45100395	1.32163	0.95	0.7	0.65	393	0.151515152	0.037037037
Os01g23610	0.290279554	0.469751	1.701316	1.22975	0.722822803	0.850473	0.95	0.2	0.4	1686	0.652173913	-0.333333333
Os01g23620	0.165403548	0.726804	2.168098	1.277981	0.589447986	0.716696	1	0.2	0.85	582	0.666666667	-0.619047619
Os01g23640	0.26847327	0.395753	1.872363	1.244393	0.664610976	0.562105	1	0.3	0.45	1554	0.538461538	-0.2
Os01g23680	0.299529679	0.528169	1.604538	1.207122	0.75231749	0.732087	0.9	0.45	0.8	852	0.333333333	-0.28
Os01g23710	0.005891591	0.744035	0.885617	1.050413	1.186080439	1.16252	0.45	0.85	0.45	1383	-0.307692308	0.307692308
Os01g23870	0.000954774	0.854123	1.172943	1.132	0.965093785	1.18396	0.75	0.85	0.4	1419	-0.0625	0.36
Os01g23880	0.001212838	0.8	0.712127	1.085785	1.524706969	1.06439	0.55	0.95	0.6	750	-0.266666667	0.225806452
Os01g24010	0.325496079	0.5	0.916068	0.97845	1.068097565	0.578798	0.95	0.3	0.7	4356	0.52	-0.4
Os01g24050	0.888880929	0.425474	0.74118	0.964556	1.301378882	0.566256	0.55	0.25	0.4	2214	0.375	-0.230769231
Os01g24060	0.298394774	0.546903	1.789232	1.134443	0.634039074	0.580612	1	0.25	0.45	1695	0.6	-0.285714286
Os01g24070	0.0007353	0.704545	1.492325	1.186154	0.794836245	0.626578	0.9	0.55	0.45	396	0.24137931	0.1
Os01g24090	0.019927436	0.562738	1.270531	1.182349	0.930594374	0.754625	0.7	0.6	0.4	789	0.076923077	0.2
Os01g24430	0.000249877	0.729839	0.991364	1.090185	1.099681852	0.957615	0.7	0.75	0.55	744	-0.034482759	0.153846154
Os01g24440	0.001629187	0.926554	1.865549	1.306232	0.700186379	1.06195	1	0.75	0.95	531	0.142857143	-0.117647059
Os01g24480	0.271087473	0.544355	1.488678	1.179201	0.792112868	0.768069	1	0.4	0.55	1488	0.428571429	-0.157894737
Os01g24490	0.000869163	0.589899	0.913619	1.131034	1.237971189	0.878317	0.6	0.65	0.55	1485	-0.04	0.083333333
Os01g24560	0.00121795	0.950581	0.871649	1.055789	1.21125476	1.1286	0.7	1	0.85	1032	-0.176470588	0.081081081
Os01g24680	0.60669012	0.402473	2.105814	1.340007	0.636336827	0.494273	0.95	0.5	0.35	2184	0.310344828	0.176470588
Os01g24690	0.8243598	0.627451	2.305967	1.381771	0.599215427	0.387204	0.5	0.65	0.45	459	-0.130434783	0.181818182
Os01g24700	0.004166658	0.583333	0.951527	1.030425	1.082917248	1.15721	0.65	0.8	0.35	252	-0.103448276	0.391304348
Os01g24710	0.172351208	0.513699	1.766025	1.406299	0.796307527	0.443433	0.6	0.55	0.5	438	0.043478261	0.047619048
Os01g24750	0.237267375	0.515337	1.81654	1.222586	0.673030046	0.728417	0.95	0.6	0.3	978	0.225806452	0.333333333
Os01g24780	0.00582871	0.704198	0.738884	1.073205	1.452467505	0.71562	0.55	0.55	0.55	1572	0	0
Os01g24790	0.008599572	0.811404	0.806002	1.148616	1.42507835	1.13176	0.85	0.8	0.8	1368	0.03030303	0
Os01g24880	0.388119894	0.546053	1.838905	1.273261	0.692401728	0.735172	0.85	0.45	0.7	1368	0.307692308	-0.217391304
Os01g24950	0.301472048	0.650437	1.404683	1.105612	0.787090041	0.96179	0.95	0.3	0.5	2403	0.52	-0.25
Os01g24980	0.039987266	0.611594	1.173777	1.032749	0.879851113	0.465471	0.55	0.65	0.95	1035	-0.083333333	-0.1875
Os01g25010	0.001307191	0.740741	0.878288	1.307497	1.488688221	0.753835	0.85	0.7	0.9	1053	0.096774194	-0.125
Os01g25189	0.15949075	0.535135	1.475719	1.147806	0.777794418	0.489625	0.75	0.4	0.6	1110	0.304347826	-0.2
Os01g25386	0.003363736	0.887435	1.839661	1.369217	0.744276799	1.0847	0.85	1	0.4	4584	-0.081081081	0.428571429
Os01g25440	0.7808405	0.380597	1.415688	1.132592	0.800029385	0.460089	0.55	0.25	0.35	804	0.375	-0.166666667
Os01g25460	0.003264246	0.876984	0.849253	0.925659	1.089968478	1.17527	0.9	1	0.4	1512	-0.052631579	0.428571429
Os01g25484	0.02985679	0.931529	2.005745	1.436323	0.71610449	1.08034	0.9	1	1	1884	-0.052631579	0
Os01g25500	0.003086426	0.822222	0.88126	1.075801	1.22075324	1.18783	0.8	0.75	0.8	270	0.032258065	-0.032258065
Os01g25540	0.00078616	0.949153	2.096863	1.356968	0.647141945	1.03698	0.9	0.95	0.95	354	-0.027027027	0
Os01g25560	0	0.948718	1.699176	1.308646	0.770165068	1.10192	0.95	0.95	0.9	351	0	0.027027027
Os01g25800	0.0014706	0.478261	0.63945	0.958483	1.49891782	0.716133	0.6	0.45	0.45	414	0.142857143	0
Os01g25820	0.636222311	0.566225	1.888239	1.431988	0.758372219	0.625603	0.5	0.2	0.55	2718	0.428571429	-0.466666667
Os01g26020	0.222870789	0.646667	1.716253	1.152852	0.671726138	0.602135	0.85	0.55	0.45	450	0.214285714	0.1
Os01g26070	0.00231818	0.732558	1.197031	1.315057	1.09859895	1.0327	0.9	0.7	0.6	258	0.125	0.076923077
Os01g26120	0.001160026	0.981481	1.63295	1.175635	0.719945497	1.13275	1	1	1	648	0	0
Os01g26920	0.213322417	0.460411	1.653274	1.282612	0.775801228	0.6416	0.65	0.25	0.45	1023	0.444444444	-0.285714286
Os01g27120	0.004878049	0.902778	0.720474	1.03027	1.429989146	1.16331	0.9	1	0.55	648	-0.052631579	0.290322581
Os01g27140	0.001742859	0.961538	1.282914	1.449894	1.130156815	0.90725	1	1	0.8	312	0	0.111111111
Os01g27160	0.243723276	0.534137	0.985993	0.905908	0.918777314	0.699186	0.9	0.5	0.7	2241	0.285714286	-0.166666667
Os01g27190	0.003922977	0.888235	0.557472	1.011242	1.813978101	1.25993	0.7	1	0.8	1020	-0.176470588	0.111111111
Os01g27210	0.009302122	0.829876	1.680792	1.285825	0.765011376	1.0203	0.45	0.9	0.7	723	-0.333333333	0.125
Os01g27240	0.006573729	0.641646	0.623476	1.02553	1.644858824	1.06386	0.8	0.45	0.4	1239	0.28	0.058823529
Os01g27260	0.010892457	0.858447	0.748042	0.92064	1.230733034	1.08791	0.95	0.85	0.65	657	0.055555556	0.133333333
Os01g27360	0.004881301	0.822727	1.35422	1.248769	0.922131559	0.98253	0.9	0.8	0.9	660	0.058823529	-0.058823529
Os01g27390	0.004522921	0.714286	0.922714	1.127609	1.222056889	0.995111	1	0.9	0.75	651	0.052631579	0.090909091
Os01g27480	0.001865939	0.932432	1.043357	1.123661	1.076966944	1.24324	1	1	0.9	666	0	0.052631579
Os01g27520	0.142283788	0.553571	2.102034	1.420729	0.675882978	0.892301	0.95	0.4	0.6	1680	0.407407407	-0.2
Os01g27600	0.001671833	0.914804	0.462926	0.880541	1.902120425	1.16353	1	1	0.8	2148	0	0.111111111
Os01g27630	0.002686214	0.562791	0.696916	0.915749	1.314001974	0.536542	0.65	0.7	0.8	645	-0.037037037	-0.066666667
Os01g27690	0.001397707	0.628571	0.464398	0.852561	1.83584124	1.00589	0.6	0.35	0.9	420	0.263157895	-0.44
Os01g27720	0.142498712	0.522293	1.406563	1.133921	0.806164388	0.899105	0.75	0.25	0.3	942	0.5	-0.090909091
Os01g27730	0.475925005	0.573549	1.533614	1.04618	0.682166438	0.66092	0.7	0.45	0.4	2223	0.217391304	0.058823529
Os01g27740	0.910940323	0.369673	1.780905	1.15903	0.65080956	0.430315	0.7	0.35	0.45	3027	0.333333333	-0.125
Os01g27890	0.006087131	0.916512	0.565657	0.938624	1.659351869	1.196	0.6	0.9	0.7	1617	-0.2	0.125
Os01g27940	0.41642585	0.488318	1.87506	1.223146	0.652323659	0.662243	0.95	0.5	0.5	1284	0.310344828	0
Os01g28030	0.003240239	0.948148	0.864208	1.109466	1.283795105	1.04352	0.85	0.8	1	810	0.03030303	-0.111111111
Os01g28450	0.000831018	0.89697	0.794619	1.25068	1.573936692	1.04558	0.75	0.9	0.75	495	-0.090909091	0.090909091
Os01g28474	0.002124346	0.804348	0.86149	0.987551	1.146329035	1.07141	0.6	0.95	0.6	1380	-0.225806452	0.225806452
Os01g28500	0.003543087	0.922619	1.234897	1.350597	1.093692025	1.12867	0.7	0.95	0.85	504	-0.151515152	0.055555556
Os01g28510	0.000568978	0.684874	0.641176	0.821024	1.280497087	1.10958	0.5	0.85	0.65	714	-0.259259259	0.133333333
Os01g28540	0.070984779	0.524496	1.227958	1.244633	1.013579455	0.767865	0.95	0.4	0.45	1041	0.407407407	-0.058823529
Os01g28580	0.229914511	0.503497	1.223842	1.162907	0.950210076	0.793223	0.65	0.35	0.3	429	0.3	0.076923077
Os01g28600	0.007658004	0.58651	0.563278	0.970119	1.722273904	0.857847	0.8	0.55	0.55	2046	0.185185185	0
Os01g28790	0.00153123	0.898305	1.908438	1.369115	0.717400827	1.08397	0.95	0.8	0.9	354	0.085714286	-0.058823529
Os01g28810	0	0.440678	0.528145	0.91288	1.728464721	0.26398	0.45	0.35	0.4	354	0.125	-0.066666667
Os01g28840	0.003356277	0.889776	0.972647	0.910792	0.9364055	1.1579	0.9	0.9	0.6	1878	0	0.2
Os01g29180	0	0.659722	1.309466	1.059948	0.80945057	1.10702	0.75	0.8	0.5	432	-0.032258065	0.230769231
Os01g29240	0.00240461	0.880531	0.481965	0.986597	2.047030386	1.03975	0.65	0.9	0.85	678	-0.161290323	0.028571429
Os01g29330	0.003526021	0.829876	1.138416	1.383973	1.215700587	1.12306	0.8	0.9	0.55	723	-0.058823529	0.24137931
Os01g29430	0.163969653	0.533435	0.950988	0.995788	1.047108901	0.684214	0.9	0.5	0.3	1974	0.285714286	0.25
Os01g29740	0.129157966	0.598361	1.623741	1.267155	0.780392316	0.883091	0.8	0.7	0.45	366	0.066666667	0.217391304
Os01g29830	0.43251625	0.513274	1.752702	1.256629	0.716966718	0.267506	0.3	0.6	0.65	339	-0.333333333	-0.04
Os01g31370	0.002721118	0.888268	1.086345	1.066229	0.981482862	1.16365	0.8	0.9	0.75	1611	-0.058823529	0.090909091
Os01g31470	0.293637491	0.369942	1.660748	1.193333	0.71855152	0.366665	0.6	0.1	0.55	1557	0.714285714	-0.692307692
Os01g31580	0.227470339	0.557644	1.498637	1.098604	0.733068782	0.681821	1	0.55	0.4	2394	0.290322581	0.157894737
Os01g31610	0.131236343	0.650602	1.453223	1.140411	0.784746044	0.805568	0.65	0.85	0.55	1494	-0.133333333	0.214285714
Os01g31629	0.704934	0.470588	1.756344	1.118099	0.636605927	0.345863	0.7	0.2	0.6	459	0.555555556	-0.5
Os01g31680	0.196111647	0.488889	1.785804	1.363436	0.763485802	0.785684	0.8	0.3	0.5	1080	0.454545455	-0.25
Os01g31770	0.244652204	0.506361	1.862571	1.226234	0.658355574	0.755839	0.75	0.55	0.3	1179	0.153846154	0.294117647
Os01g31940	0.002984532	0.931579	1.319508	1.179808	0.894127205	1.1172	0.8	1	0.65	1140	-0.111111111	0.212121212
Os01g31980	0.079431065	0.477137	1.547821	1.183227	0.764446922	0.567443	1	0.25	0.45	1509	0.6	-0.285714286
Os01g32120	0.002193014	0.95283	1.174392	1.022386	0.870566216	1.03717	0.9	1	0.8	636	-0.052631579	0.111111111
Os01g32170	0.090067397	0.693727	1.37636	1.144187	0.831313755	0.928534	0.8	0.7	0.25	1626	0.066666667	0.473684211
Os01g32184	0.162010755	0.439815	1.613412	1.13902	0.705969709	0.708943	0.9	0.4	0.1	1296	0.384615385	0.6
Os01g32280	0.080898784	0.568493	1.955383	1.286849	0.658105854	0.899275	0.9	0.35	0.3	876	0.44	0.076923077
Os01g32300	0.407996457	0.450311	1.896719	1.339831	0.706394042	0.572321	0.95	0.2	0.3	966	0.652173913	-0.2
Os01g32330	0.0003367	0.934211	1.908963	1.558606	0.81646737	0.992326	0.7	1	0.95	456	-0.176470588	0.025641026
Os01g32350	0.024645978	0.542857	1.909867	1.337337	0.700225199	0.702366	0.75	0.45	0.4	945	0.25	0.058823529
Os01g32380	0.005385279	0.773006	1.06781	1.016448	0.951899683	1.10734	0.45	0.9	0.65	489	-0.333333333	0.161290323
Os01g32460	0.003722707	0.848837	1.374541	1.167609	0.849453745	1.27934	0.8	0.9	0.75	516	-0.058823529	0.090909091
Os01g32560	0.000452896	0.849558	0.997759	0.870179	0.872133451	1.04831	0.85	0.75	0.9	339	0.0625	-0.090909091
Os01g32610	0.219947851	0.513043	0.861083	1.041877	1.209961177	1.37302	0.4	0.65	0.55	345	-0.238095238	0.083333333
Os01g32640	0.019722473	0.658135	1.139286	1.022515	0.897505104	0.955748	0.8	0.85	0.35	1641	-0.03030303	0.416666667
Os01g32720	0.601166972	0.368672	1.525326	1.143605	0.749744645	0.359545	0.6	0.45	0.4	3141	0.142857143	0.058823529
Os01g32730	0.242463079	0.461538	1.681498	1.32973	0.790800822	0.643896	0.75	0.3	0.7	975	0.428571429	-0.4
Os01g32750	0.434916844	0.479705	1.82077	1.296006	0.711790067	0.522895	0.85	0.55	0.5	1626	0.214285714	0.047619048
Os01g32780	0.045775114	0.744048	1.946257	1.368195	0.702987838	0.859216	0.95	1	0.55	504	-0.025641026	0.290322581
Os01g32790	0.914936816	0.456929	1.759357	1.232614	0.700604823	0.693325	0.45	0.35	0.5	801	0.125	-0.176470588
Os01g32800	0.327681041	0.564232	1.968692	1.304684	0.662716159	0.664718	0.95	0.6	0.35	1191	0.225806452	0.263157895
Os01g32849	0.000260422	0.580952	0.665383	1.059664	1.592562479	1.36465	0.9	0.7	0.35	315	0.125	0.333333333
Os01g32880	0.224359231	0.546512	1.741962	1.16506	0.66882056	0.808769	0.85	0.3	0.25	2838	0.47826087	0.090909091
Os01g32964	0.718498173	0.4	1.628063	1.191399	0.731789249	0.473194	0.6	0.35	0.5	1005	0.263157895	-0.176470588
Os01g33020	0.119783765	0.701657	1.833094	1.255732	0.685034155	1.00461	1	0.55	0.5	543	0.290322581	0.047619048
Os01g33030	0.295870985	0.569132	1.610299	1.178589	0.731906932	0.645915	1	0.55	0.55	933	0.290322581	0
Os01g33040	0.698086271	0.434555	0.896407	1.019193	1.136975726	0.335202	0.45	0.35	0.65	2865	0.125	-0.3
Os01g33060	0.563761352	0.394426	1.649122	1.213228	0.735681169	0.590287	1	0.25	0.35	3552	0.6	-0.166666667
Os01g33080	0.139696231	0.587644	1.310241	1.048121	0.799945201	0.888949	0.95	0.3	0.3	2088	0.52	0
Os01g33090	0.148743304	0.715297	1.479704	1.081655	0.730994172	0.842362	1	0.55	0.55	2118	0.290322581	0
Os01g33110	0.228829953	0.345521	0.997095	0.929787	0.932495901	0.487416	0.3	0.3	0.4	1641	0	-0.142857143
Os01g33230	0.008370517	0.798387	1.005764	1.022928	1.017065634	1.11653	0.9	0.95	0.3	1116	-0.027027027	0.52
Os01g33300	0.00360611	0.916667	0.719017	0.856334	1.190978795	1.00913	0.9	0.95	0.9	1224	-0.027027027	0.027027027
Os01g33350	0.895727077	0.354651	0.645535	0.980809	1.519373853	0.618645	0.5	0.45	0.15	516	0.052631579	0.5
Os01g33370	0.9671927	0.376147	0.637349	0.873922	1.371182821	0.682998	0.5	0.2	0.3	654	0.428571429	-0.2
Os01g33420	0.568280839	0.406154	1.628394	1.137881	0.698774989	0.471594	0.75	0.4	0.25	1950	0.304347826	0.230769231
Os01g33514	0.000939526	0.553719	1.521037	1.176754	0.773652449	1.09778	0.8	0.55	0.5	363	0.185185185	0.047619048
Os01g33710	0.002855758	0.591241	0.827393	1.044078	1.261888848	1.01704	0.65	0.85	0.35	411	-0.133333333	0.416666667
Os01g34050	0.895572929	0.564767	0.951144	0.983847	1.034382806	0.975371	0.75	0.25	0.7	579	0.5	-0.473684211
Os01g34060	0.000906843	0.964169	1.510911	1.350786	0.894020892	1.20498	1	0.95	0.85	921	0.025641026	0.055555556
Os01g34080	0.53398514	0.404005	1.35338	1.122802	0.829628042	0.695197	0.8	0.1	0.35	2547	0.777777778	-0.555555556
Os01g34190	0.263829131	0.758808	1.505155	1.186268	0.78813677	0.798698	0.9	0.6	0.7	1107	0.2	-0.076923077
Os01g34200	0.225797564	0.557143	1.842682	1.12509	0.610571981	0.707976	0.8	0.45	0.5	1260	0.28	-0.052631579
Os01g34330	0.118413338	0.564341	1.839364	1.198662	0.651671991	0.814158	0.95	0.4	0.8	1935	0.407407407	-0.333333333
Os01g34350	0.132298572	0.649713	1.422917	1.159536	0.814900658	0.885672	0.95	0.35	0.4	3657	0.461538462	-0.066666667
Os01g34390	0.131975254	0.461009	1.935727	1.252539	0.647063868	0.680181	0.95	0.15	0.25	1308	0.727272727	-0.25
Os01g34480	0.027904333	0.498516	2.001563	1.284696	0.641846397	0.609491	0.95	0.5	0.5	1011	0.310344828	0
Os01g34560	0.003589426	0.983299	1.338929	1.168776	0.872918579	1.18372	1	0.95	0.9	1437	0.025641026	0.027027027
Os01g34590	0.004306353	0.715596	0.750956	1.036435	1.380154097	0.756584	0.7	0.75	0.75	327	-0.034482759	0
Os01g34700	0.125288932	0.535461	2.07496	1.399077	0.674266974	0.592416	0.8	0.3	0.6	846	0.454545455	-0.333333333
Os01g34770	0.00262696	0.864646	0.432788	0.921648	2.129559969	1.21965	0.9	0.8	0.65	1485	0.058823529	0.103448276
Os01g34790	0.010155479	0.868526	1.153163	1.260989	1.093504561	0.902914	0.9	0.55	0.95	753	0.24137931	-0.266666667
Os01g34860	0.293524103	0.433584	0.820476	0.955392	1.164436254	0.589904	0.6	0.4	0.5	1197	0.2	-0.111111111
Os01g34870	0.522452583	0.344304	1.456249	1.011932	0.694889404	0.355122	0.4	0.45	0.3	1185	-0.058823529	0.2
Os01g34920	0.195410699	0.699275	0.51472	1.004875	1.952275023	0.90825	0.95	0.7	0.9	2484	0.151515152	-0.125
Os01g35184	0.395018859	0.436242	1.724829	1.259879	0.730437046	0.718526	0.95	0.35	0.55	1341	0.461538462	-0.222222222
Os01g35230	0.002304077	0.88665	0.816675	1.027882	1.258618177	1.16529	0.9	1	0.45	1191	-0.052631579	0.379310345
Os01g35580	0.93006436	0.493617	1.457703	1.208757	0.829220356	0.634705	0.8	0.45	0.55	705	0.28	-0.1
Os01g36070	0.174772368	0.729508	1.774282	1.185314	0.668052767	1.05427	0.85	0.8	0.45	732	0.03030303	0.28
Os01g36240	0.362993453	0.86217	1.36011	1.087749	0.799750755	1.03493	0.65	0.9	0.95	1023	-0.161290323	-0.027027027
Os01g36390	0.078972546	0.581692	1.22785	1.087519	0.885709981	0.913795	0.75	0.3	0.65	2589	0.428571429	-0.368421053
Os01g36460	0.003253347	0.935754	0.993971	1.17961	1.186765006	1.21941	0.9	1	0.95	1074	-0.052631579	0.025641026
Os01g36560	0.063811192	0.397101	0.626392	0.981381	1.566720201	0.27553	0.35	0.3	0.35	1035	0.076923077	-0.076923077
Os01g36580	0.154865725	0.449275	1.16671	1.020378	0.87457723	0.396385	0.5	0.3	0.4	1035	0.25	-0.142857143
Os01g36600	0.054476279	0.787172	1.47122	1.163272	0.790685282	0.941313	0.8	0.9	0.55	1029	-0.058823529	0.24137931
Os01g36620	0.004354253	0.964384	1.134781	1.04242	0.918608965	1.05934	0.7	1	0.9	1095	-0.176470588	0.052631579
Os01g36630	0.608973146	0.381313	1.50309	1.125812	0.748998397	0.527814	0.65	0.5	0.25	1188	0.130434783	0.333333333
Os01g36670	0.718902811	0.385086	1.379181	1.032535	0.74865808	0.39716	0.55	0.5	0.3	2454	0.047619048	0.25
Os01g36790	0.002692	0.63253	1.048035	0.973286	0.928677	1.02845	0.95	0.3	0.2	1992	0.52	0.2
Os01g36870	0.386676407	0.443299	1.534102	1.061219	0.691752569	0.715906	0.85	0.3	0.25	2037	0.47826087	0.090909091
Os01g37050	0.006106373	0.684825	1.3953	1.427637	1.023175661	0.966167	0.95	0.6	0.3	771	0.225806452	0.333333333
Os01g37130	0.235687208	0.646154	1.67386	1.369842	0.818373102	1.05948	0.85	0.7	0.5	1170	0.096774194	0.166666667
Os01g37280	0.006000895	0.510638	1.017837	1.220322	1.198936568	0.604441	0.7	0.55	0.35	423	0.12	0.222222222
Os01g37460	0.015367272	0.935714	0.99515	1.174029	1.179750791	1.01755	1	1	0.65	420	0	0.212121212
Os01g37470	0.394517667	0.363636	1.343468	1.097141	0.816648405	0.325299	0.45	0.5	0.4	990	-0.052631579	0.111111111
Os01g37480	0.05773325	0.555556	1.857589	1.313068	0.706866804	0.739652	0.95	0.5	0.5	729	0.310344828	0
Os01g37510	0.098346406	0.662835	1.226891	1.1299	0.920945707	0.953229	0.8	0.8	0.25	783	0	0.523809524
Os01g37560	0.352350452	0.734908	2.039341	1.366771	0.670202286	0.842388	1	0.75	0.65	1143	0.142857143	0.071428571
Os01g37630	0.002969813	0.969925	1.226709	1.302806	1.062033457	1.28764	0.95	0.9	0.9	798	0.027027027	0
Os01g37670	0.015185538	0.767123	1.316253	1.15128	0.874664673	0.969494	0.95	0.75	0.35	1314	0.117647059	0.363636364
Os01g37690	0.017600793	0.882743	1.732474	1.259941	0.727249586	1.0303	1	1	0.5	1356	0	0.333333333
Os01g37750	0.001125967	0.960159	1.136384	1.203195	1.058792626	1.1767	0.7	1	0.9	753	-0.176470588	0.052631579
Os01g37760	0.199676465	0.530421	1.671008	1.203517	0.720234134	0.719956	0.95	0.2	0.3	1923	0.652173913	-0.2
Os01g37770	0.431193308	0.479839	1.799298	1.234764	0.686247637	0.609115	0.9	0.3	0.55	744	0.5	-0.294117647
Os01g37790	0.385470112	0.423226	1.641762	1.201694	0.73195384	0.653415	0.95	0.45	0.35	2325	0.357142857	0.125
Os01g37800	0.402738188	0.541872	2.318831	1.457999	0.628764666	0.465735	0.8	0.55	0.5	609	0.185185185	0.047619048
Os01g37825	0.2854831	0.465953	1.78411	1.202634	0.674080634	0.705022	0.9	0.35	0.5	3084	0.44	-0.176470588
Os01g37842	0.180038843	0.555957	1.41581	0.95347	0.673444883	0.928382	0.85	0.45	0.25	831	0.307692308	0.285714286
Os01g37850	0.099925326	0.719388	1.674358	1.208264	0.72162823	1.01857	1	0.4	0.8	588	0.428571429	-0.333333333
Os01g37870	0.37892316	0.525346	1.353769	1.193101	0.881318009	0.760231	0.8	0.45	0.5	1953	0.28	-0.052631579
Os01g37910	0.254485189	0.61753	2.262103	1.534406	0.67830952	0.76256	0.95	0.55	0.55	1506	0.266666667	0
Os01g37960	0.205604989	0.600451	1.940163	1.279445	0.659452324	0.833328	0.85	0.35	0.6	1329	0.416666667	-0.263157895
Os01g37980	0.246506865	0.635135	1.811156	1.269352	0.700851832	0.621173	1	0.45	0.55	666	0.379310345	-0.1
Os01g38110	0.003269103	0.952381	0.716358	1.045912	1.460040929	1.18848	0.8	0.75	0.85	1575	0.032258065	-0.0625
Os01g38190	0.005448457	0.821101	0.872463	1.114699	1.277646158	1.20412	0.55	0.65	0.65	1308	-0.083333333	0
Os01g38229	0.002102165	0.486239	1.204768	1.433444	1.189809158	0.748797	0.7	0.3	0.55	1962	0.4	-0.294117647
Os01g38359	0.001017309	0.434988	1.304736	1.342855	1.029215872	0.729346	0.8	0.3	0.55	1269	0.454545455	-0.294117647
Os01g38520	0.002923731	0.978261	0.882838	0.979064	1.108996214	1.15185	1	1	0.9	966	0	0.052631579
Os01g38610	0.002950832	0.850107	1.091651	1.21911	1.116758011	1.18609	0.85	0.85	0.6	1401	0	0.172413793
Os01g38620	0.584685938	0.399351	2.325327	1.379169	0.59310755	0.352026	0.3	0.45	0.65	924	-0.2	-0.181818182
Os01g38650	0.658967775	0.578755	0.899414	1.015383	1.128938398	0.955545	0.7	0.65	0.5	819	0.037037037	0.130434783
Os01g38670	0.005177462	0.951362	0.737205	1.031093	1.398651664	1.16868	0.9	1	0.7	1542	-0.052631579	0.176470588
Os01g38680	0.003142326	0.959064	0.930198	1.059698	1.139217672	1.13996	0.95	1	0.95	1539	-0.025641026	0.025641026
Os01g38970	0.304681492	0.584825	2.043973	1.328416	0.649918565	0.744384	1	0.25	0.5	3519	0.6	-0.333333333
Os01g38980	0.124752583	0.705882	1.785808	1.361695	0.762509184	0.758203	0.65	0.55	0.6	1887	0.083333333	-0.043478261
Os01g38990	0.826428013	0.466276	1.583646	1.162647	0.734158391	0.612542	0.65	0.3	0.4	1023	0.368421053	-0.142857143
Os01g39000	0	0.5	1.650714	1.372574	0.831503216	0.402854	0.65	0.7	0.65	798	-0.037037037	0.037037037
Os01g39010	0.006179205	0.721088	1.522209	1.147088	0.753568005	1.00227	0.9	0.9	0.6	441	0	0.2
Os01g39020	0.069001663	0.679901	1.113414	1.0573	0.949601855	0.822479	0.6	0.15	0.65	1209	0.6	-0.625
Os01g39040	0.000302138	0.876751	0.454202	0.938326	2.065878178	1.17348	0.9	0.75	0.85	1071	0.090909091	-0.0625
Os01g39110	0.002104992	0.933086	0.521169	0.882285	1.692896162	0.957146	0.65	0.95	0.7	1614	-0.1875	0.151515152
Os01g39250	0.35210757	0.459155	1.709183	1.245642	0.728793816	0.558162	0.65	0.5	0.3	2130	0.130434783	0.25
Os01g39310	0.750372144	0.410161	2.1	1.298884	0.61851619	0.444871	0.3	0.35	0.45	2421	-0.076923077	-0.125
Os01g39600	0.032174592	0.791304	1.192611	1.107405	0.928555078	0.945723	0.85	0.65	0.4	2070	0.133333333	0.238095238
Os01g39630	0.36182371	0.465714	1.41932	1.130491	0.796501846	0.523857	1	0.5	0.5	1050	0.333333333	0
Os01g39680	0.155918786	0.614679	1.068564	1.076506	1.007432405	0.923274	0.7	0.6	0.45	654	0.076923077	0.142857143
Os01g39690	0.00359038	0.914989	0.801054	0.984116	1.228526416	1.15439	0.95	0.9	0.75	1341	0.027027027	0.090909091
Os01g39780	0.006610517	0.627586	1.433842	1.169493	0.815635893	0.841305	1	0.2	0.65	435	0.666666667	-0.529411765
Os01g39790	0.40945578	0.463768	1.807169	1.226545	0.678710735	0.629628	0.6	0.4	0.5	828	0.2	-0.111111111
Os01g39850	0.64594165	0.363431	0.384251	1.031649	2.684831009	0.514901	0.4	0.5	0.45	1329	-0.111111111	0.052631579
Os01g39860	0.003610538	0.952077	1.31948	1.179169	0.893661897	1.17577	0.7	1	0.9	939	-0.176470588	0.052631579
Os01g39960	0.034774609	0.569316	1.496022	1.381034	0.923137494	0.872482	0.9	0.4	0.7	1623	0.384615385	-0.272727273
Os01g39990	0.010888261	0.594512	0.620785	0.934411	1.505208728	0.72895	0.65	0.3	0.5	984	0.368421053	-0.25
Os01g40000	0.269009161	0.495356	1.319106	1.043247	0.790874274	0.547121	0.75	0.45	0.35	969	0.25	0.125
Os01g40050	0.463929336	0.522	1.78169	1.155493	0.648537624	0.751957	0.95	0.55	0.45	1500	0.266666667	0.1
Os01g40070	0.002912784	0.951087	1.87855	1.338048	0.712277022	1.15628	0.7	1	0.9	1656	-0.176470588	0.052631579
Os01g40110	0.301356795	0.518033	1.578949	1.131042	0.71632586	0.442208	1	0.2	0.4	915	0.666666667	-0.333333333
Os01g40200	0.011510803	0.63103	1.588422	1.279571	0.805561117	0.869818	0.75	0.6	0.6	2301	0.111111111	0
Os01g40260	0.00354734	0.898785	0.887298	1.03922	1.171218689	1.14322	0.95	1	0.8	741	-0.025641026	0.111111111
Os01g40280	0.158680283	0.620968	1.536422	1.216391	0.791703712	0.638829	0.9	0.35	0.5	1116	0.44	-0.176470588
Os01g40290	0.002393138	0.920635	0.99083	1.268	1.279735172	1.43197	0.85	1	0.8	378	-0.081081081	0.111111111
Os01g40330	0.583330112	0.460641	1.870018	1.249899	0.668388753	0.491637	0.8	0.3	0.45	2058	0.454545455	-0.2
Os01g40470	0.452157	0.556818	2.203922	1.369369	0.621332788	0.664842	1	0.55	0.7	1056	0.290322581	-0.12
Os01g40550	0.000699541	0.907407	0.805967	1.104519	1.370427077	1.10275	1	0.85	0.8	810	0.081081081	0.03030303
Os01g40570	0.593000884	0.557971	1.692685	1.233585	0.728774107	0.432197	0.8	0.35	0.7	828	0.391304348	-0.333333333
Os01g40580	0.00214453	0.974359	1.16024	1.083124	0.933534441	1.16105	0.95	1	0.7	936	-0.025641026	0.176470588
Os01g40590	0.366275657	0.563636	1.296043	1.079648	0.833034089	0.656364	1	0.4	0.8	1485	0.428571429	-0.333333333
Os01g40610	0.32358	0.516616	1.714866	1.227195	0.715621512	0.728022	0.9	0.45	0.6	993	0.333333333	-0.142857143
Os01g40640	0.102289098	0.628702	1.400229	1.170823	0.83616537	1.04335	0.9	0.65	0.25	1317	0.161290323	0.444444444
Os01g40650	0.110845929	0.75641	1.865304	1.300631	0.697275618	1.09668	1	0.85	0.45	234	0.081081081	0.307692308
Os01g40710	0.057092616	0.764398	1.868062	1.497562	0.801666112	0.961672	0.8	0.85	0.45	573	-0.03030303	0.307692308
Os01g40760	0.00211301	0.658385	1.031924	1.054561	1.021936693	0.996695	0.7	0.7	0.6	483	0	0.076923077
Os01g40840	0.333376567	0.485861	1.541907	1.115719	0.723596819	0.904018	1	0.5	0.2	1167	0.333333333	0.428571429
Os01g40860	0.066910802	0.89662	1.426218	1.223259	0.857694266	1.13201	1	1	0.8	1509	0	0.111111111
Os01g40870	0.454195989	0.811024	1.33558	1.298361	0.972132706	0.939218	0.9	0.6	0.95	1524	0.2	-0.225806452
Os01g41010	0.701198119	0.521073	1.661023	1.176531	0.708317103	0.441249	0.55	0.55	0.45	783	0	0.1
Os01g41050	0.002881159	0.95	1.063072	1.048283	0.986088431	1.18081	1	0.95	0.95	1980	0.025641026	0
Os01g41140	0.001631306	0.766839	0.704367	1.085014	1.540410042	1.04105	0.65	0.95	0.35	579	-0.1875	0.461538462
Os01g41170	0.250012674	0.837945	0.483759	1.109119	2.2927098	1.0405	0.95	0.85	0.9	759	0.055555556	-0.028571429
Os01g41190	0.233993784	0.500724	1.442311	1.102754	0.764574353	0.775461	1	0.35	0.6	2073	0.481481481	-0.263157895
Os01g41220	0.0035971	0.968944	2.130464	1.395698	0.655114567	1.26764	0.85	1	0.9	483	-0.081081081	0.052631579
Os01g41240	0.002350432	0.940594	1.300305	1.306483	1.004751193	1.12512	0.6	1	0.95	909	-0.25	0.025641026
Os01g41270	0.009060969	0.840074	0.707823	0.971221	1.372124104	0.980899	0.8	1	0.55	1632	-0.111111111	0.290322581
Os01g41290	0.049150614	0.817658	0.947389	0.99876	1.054223767	1.02911	0.85	0.95	0.45	1563	-0.055555556	0.357142857
Os01g41310	0.014882133	0.732632	0.917695	0.87243	0.950675333	0.969864	0.85	0.8	0.5	1425	0.03030303	0.230769231
Os01g41370	0.002733884	0.762712	0.578751	0.976656	1.68752365	1.10178	0.95	1	0.35	1593	-0.025641026	0.481481481
Os01g41510	0.3538247	0.388128	0.893757	0.985701	1.1028736	0.383447	0.4	0.2	0.45	657	0.333333333	-0.384615385
Os01g41530	0.004663371	0.884393	1.097138	1.014863	0.925009434	1.094	0.85	0.9	0.75	1557	-0.028571429	0.090909091
Os01g41550	0.007267393	0.966068	1.675055	1.154652	0.689321843	1.18463	0.8	1	0.95	1503	-0.111111111	0.025641026
Os01g41630	0.486583644	0.42126	1.844585	1.197167	0.649016988	0.589081	0.8	0.35	0.45	1524	0.391304348	-0.125
Os01g41640	0.147291526	0.706667	1.856079	1.277533	0.688296673	0.742283	1	0.55	0.3	1575	0.290322581	0.294117647
Os01g41730	0.078258562	0.536585	0.882243	1.132476	1.283632741	0.905607	0.6	0.45	0.45	738	0.142857143	0
Os01g41770	0.231431895	0.431866	0.809223	0.869689	1.07472106	0.45264	0.6	0.4	0.55	2862	0.2	-0.157894737
Os01g41780	0.285350844	0.38254	0.705757	1.000236	1.41725268	0.22466	0.4	0.35	0.35	1890	0.066666667	0
Os01g41870	0.18463102	0.424	1.761643	1.162959	0.660155889	0.589063	0.85	0.4	0.6	2250	0.36	-0.2
Os01g41880	0.335321524	0.519789	1.931319	1.207971	0.625464255	0.744256	1	0.4	0.5	1137	0.428571429	-0.111111111
Os01g41900	0.002613638	0.831126	1.759988	1.353144	0.76883706	0.986892	0.85	0.95	0.9	906	-0.055555556	0.027027027
Os01g41990	0.001714017	0.94	0.964189	0.981419	1.01786994	1.23942	0.75	0.95	0.9	750	-0.117647059	0.027027027
Os01g42040	0.421377381	0.364452	1.065204	1.02815	0.965214175	0.27993	0.4	0.4	0.35	1671	0	0.066666667
Os01g42080	0.327115023	0.48024	1.26257	1.064535	0.843149291	0.654189	0.7	0.4	0.55	2505	0.272727273	-0.157894737
Os01g42090	0.370433662	0.905882	1.408556	1.151621	0.817589787	1.03464	0.9	0.9	0.75	765	0	0.090909091
Os01g42140	0.006683656	0.96997	1.821106	1.307794	0.718131729	1.22981	0.95	1	0.9	999	-0.025641026	0.052631579
Os01g42190	0.002929345	0.909091	1.345414	1.293358	0.961308564	1.06148	0.95	1	0.85	594	-0.025641026	0.081081081
Os01g42200	0.000978479	0.880952	1.31967	1.257765	0.953090545	1.20403	0.55	0.95	0.9	504	-0.266666667	0.027027027
Os01g42260	0.727849143	0.392246	2.101261	1.313822	0.625254074	0.35374	0.75	0.25	0.5	2631	0.5	-0.333333333
Os01g42294	0.003964527	0.972263	1.22221	1.10379	0.90310994	1.14612	1	1	0.85	2055	0	0.081081081
Os01g42380	0.057790181	0.630316	1.445863	1.091386	0.754833618	0.716925	0.95	0.6	0.75	4374	0.225806452	-0.111111111
Os01g42410	0.328442589	0.541551	1.50362	1.244359	0.827575451	0.637186	0.95	0.35	0.8	4332	0.461538462	-0.391304348
Os01g42430	0.132696714	0.59887	2.093179	1.444304	0.690005012	0.760036	0.9	0.3	0.4	531	0.5	-0.142857143
Os01g42470	0.323195631	0.683333	1.674487	1.25267	0.748091804	1.16183	0.9	0.55	0.3	540	0.24137931	0.294117647
Os01g42480	0.066611598	0.699659	1.930764	1.243483	0.644036765	0.961663	0.85	0.55	0.6	879	0.214285714	-0.043478261
Os01g42500	0.199151314	0.558065	1.562888	1.220826	0.781134669	0.816296	0.85	0.25	0.6	930	0.545454545	-0.411764706
Os01g42510	0.198137188	0.464115	1.322414	1.130622	0.854968263	0.65966	1	0.35	0.4	627	0.481481481	-0.066666667
Os01g42520	0.001489765	0.986631	2.000959	1.348487	0.673920355	1.20286	0.9	1	0.95	1122	-0.052631579	0.025641026
Os01g42530	0.33978502	0.608108	1.99346	1.233067	0.618556179	0.561445	0.95	0.5	0.5	666	0.310344828	0
Os01g42650	0.018433948	0.682353	2.129458	1.387695	0.651665823	0.934611	0.95	0.8	0.3	510	0.085714286	0.454545455
Os01g42720	0	0.896552	1.499011	1.133848	0.756397385	1.13674	0.95	0.9	0.65	348	0.027027027	0.161290323
Os01g42730	0.401459213	0.601467	1.405697	1.129973	0.803852466	0.861321	0.9	0.4	0.25	1227	0.384615385	0.230769231
Os01g42790	0.000482122	0.927778	0.999782	1.23553	1.235799404	1.17475	0.85	1	0.95	1080	-0.081081081	0.025641026
Os01g42800	0.249325254	0.415966	1.581014	1.25169	0.791700769	0.749796	0.8	0.35	0.3	1428	0.391304348	0.076923077
Os01g42810	0.005180207	0.895833	0.827963	0.984735	1.189346625	1.08302	0.9	1	0.65	1440	-0.052631579	0.212121212
Os01g42820	0.169959335	0.729911	1.844178	1.281669	0.694981179	0.89154	0.95	0.8	0.3	1344	0.085714286	0.454545455
Os01g42830	0.445126897	0.491961	1.654057	1.168498	0.706443611	0.651484	1	0.4	0.65	933	0.428571429	-0.238095238
Os01g42850	0.36611668	0.395973	1.667513	1.248919	0.748971072	0.588937	1	0.25	0.5	3129	0.6	-0.333333333
Os01g42870	0.002938589	0.98434	2.035471	1.392539	0.684136006	1.23983	1	1	1	1341	0	0
Os01g42880	0.325239738	0.743529	2.030362	1.435401	0.706968019	0.872146	0.95	0.35	0.75	1275	0.461538462	-0.363636364
Os01g42950	0.765768712	0.380074	1.779049	1.236447	0.695004466	0.552264	1	0.35	0.25	2439	0.481481481	0.166666667
Os01g42970	0.275434476	0.460043	1.316769	1.16949	0.888151225	0.72938	1	0.35	0.7	1389	0.481481481	-0.333333333
Os01g43030	0.850485215	0.407692	2.01442	1.235492	0.613323934	0.383262	0.85	0.45	0.4	2730	0.307692308	0.058823529
Os01g43060	0.006944438	0.513661	1.449572	1.142358	0.788065719	0.723205	0.9	0.5	0.45	549	0.285714286	0.052631579
Os01g43080	0.002539097	0.934426	1.217982	1.063517	0.873179571	1.17175	0.8	1	0.65	915	-0.111111111	0.212121212
Os01g43090	0.00084197	0.698551	1.892513	1.254909	0.66309135	0.943176	0.7	0.6	0.5	1035	0.076923077	0.090909091
Os01g43130	0.297091786	0.426443	1.601855	1.157107	0.722354395	0.557734	0.95	0.3	0.4	1611	0.52	-0.142857143
Os01g43140	0.001805933	0.958652	1.336595	1.104153	0.826093918	1.23456	0.95	0.95	0.95	1959	0	0
Os01g43160	0.024402029	0.836323	1.528791	1.140367	0.745927337	1.10461	1	0.3	0.8	1338	0.538461538	-0.454545455
Os01g43170	0.167023248	0.455856	1.549306	1.14335	0.737975584	0.52658	0.95	0.45	0.6	1665	0.357142857	-0.142857143
Os01g43250	0.192518381	0.516923	1.847356	1.169226	0.632918614	0.646639	0.95	0.2	0.45	975	0.652173913	-0.384615385
Os01g43274	0.191539071	0.310345	0.572857	0.938124	1.637623351	0.804742	0.25	0.4	0.25	261	-0.230769231	0.230769231
Os01g43280	0.001212374	0.940945	0.84255	1.027498	1.219509821	1.17836	0.65	0.95	0.55	1524	-0.1875	0.266666667
Os01g43320	0.004198323	0.87033	1.086048	0.979761	0.90213416	1.17427	1	0.5	0.8	1365	0.333333333	-0.230769231
Os01g43330	0.413969187	0.446782	1.345076	1.114106	0.828284796	0.597097	0.9	0.35	0.55	2424	0.44	-0.222222222
Os01g43350	0.003269179	0.91523	1.014299	1.075208	1.06005034	1.20028	0.9	0.85	0.85	2088	0.028571429	0
Os01g43380	0.3592894	0.436185	1.610768	1.163204	0.722142481	0.440777	0.1	0.45	0.45	2139	-0.636363636	0
Os01g43390	0.061910153	0.575682	1.690304	1.265446	0.748649947	0.854032	1	0.55	0.25	1209	0.290322581	0.375
Os01g43410	0.129636362	0.649326	2.024694	1.309982	0.647002461	0.920673	0.95	0.3	0.8	1557	0.52	-0.454545455
Os01g43420	0.147040305	0.566775	1.962272	1.370327	0.698336928	0.673012	0.95	0.55	0.45	921	0.266666667	0.1
Os01g43460	0.000857663	0.954476	1.289591	1.175055	0.911184244	1.16074	0.85	0.95	0.85	1977	-0.055555556	0.055555556
Os01g43480	0.045088792	0.539975	1.771094	1.170691	0.660998795	0.804912	1	0.6	0.8	2439	0.25	-0.142857143
Os01g43490	0.001310064	0.878282	0.737672	0.887717	1.20340341	1.16413	0.4	1	0.75	1257	-0.428571429	0.142857143
Os01g43510	0.000707217	0.930403	0.717795	0.989065	1.377921273	1.32561	0.95	1	0.7	819	-0.025641026	0.176470588
Os01g43540	0.287129558	0.467391	2.272161	1.48414	0.653184347	0.686082	0.9	0.15	0.6	1104	0.714285714	-0.6
Os01g43550	0.002296611	0.877493	0.910241	0.952632	1.046571183	1.17669	1	1	0.85	1053	0	0.081081081
Os01g43590	0.00378969	0.862464	1.057297	0.987931	0.93439308	1.05199	1	0.95	0.45	1047	0.025641026	0.357142857
Os01g43630	0.263745748	0.484375	1.460552	1.108121	0.758700135	0.661149	0.9	0.35	0.35	2688	0.44	0
Os01g43650	0.002560834	0.807895	1.131075	1.108318	0.979880202	0.930638	0.4	0.85	0.65	1140	-0.36	0.133333333
Os01g43700	0.010971611	0.731532	1.604975	1.247407	0.777212729	1.01296	0.75	0.35	0.8	1665	0.363636364	-0.391304348
Os01g43720	0.002977649	0.740157	0.973745	1.020622	1.04814094	0.907839	0.8	0.5	0.4	1143	0.230769231	0.111111111
Os01g43750	0.310455148	0.68242	1.238494	1.230366	0.993437191	0.847442	0.7	0.5	0.35	1587	0.166666667	0.176470588
Os01g43844	0.00274588	0.885338	1.843485	1.416364	0.768307852	1.03095	0.85	0.8	0.85	1596	0.03030303	-0.03030303
Os01g43870	0.567400554	0.37797	1.712773	1.293015	0.754924908	0.467773	0.55	0.3	0.6	1389	0.294117647	-0.333333333
Os01g43890	0.002520823	0.93819	0.84643	1.000317	1.181807119	1.18723	0.9	1	0.65	1359	-0.052631579	0.212121212
Os01g43950	0.009313457	0.857143	1.186493	1.097398	0.924908954	1.14021	0.95	0.75	0.7	525	0.117647059	0.034482759
Os01g44090	0.00344388	0.825	1.196109	1.045012	0.873676229	1.09331	0.6	1	0.8	840	-0.25	0.111111111
Os01g44120	0.008926487	0.932039	1.34288	1.067059	0.794604879	1.0741	0.85	0.9	0.95	309	-0.028571429	-0.027027027
Os01g44210	0.021849585	0.970588	2.099862	1.519477	0.723608028	0.901462	0.95	0.95	0.9	408	0	0.027027027
Os01g44230	0.491839225	0.42381	2.050751	1.258983	0.613913147	0.495995	0.45	0.45	0.8	1890	0	-0.28
Os01g44250	0.002405154	0.607843	0.727042	0.967455	1.330672781	0.943933	0.75	0.35	0.7	1224	0.363636364	-0.333333333
Os01g44260	0.001077187	0.929825	0.606003	0.939777	1.550779452	1.13564	0.95	1	0.55	855	-0.025641026	0.290322581
Os01g44390	0.001014122	0.953488	1.224483	1.296647	1.05893426	1.25713	1	0.95	0.85	258	0.025641026	0.055555556
Os01g44394	0.238651115	0.507246	1.479362	1.043081	0.70508841	0.612651	0.95	0.4	0.5	1035	0.407407407	-0.111111111
Os01g44960	0.002980275	0.893491	0.966439	1.054462	1.091079727	0.977135	0.9	0.95	0.85	1014	-0.027027027	0.055555556
Os01g44970	0.012977257	0.44898	1.012481	1.100397	1.086832247	0.39041	0.55	0.4	0.5	1617	0.157894737	-0.111111111
Os01g45110	0.001954465	0.894309	1.049148	1.139795	1.086400584	1.20701	0.8	0.9	0.6	1476	-0.058823529	0.2
Os01g45190	0.237539389	0.575309	2.223596	1.419922	0.638570136	0.815736	1	0.55	0.45	1215	0.290322581	0.1
Os01g45250	0.001828456	0.943775	1.34351	1.137489	0.846654658	1.29182	0.75	1	0.9	747	-0.142857143	0.052631579
Os01g45274	0.005364036	0.893773	2.284425	1.673809	0.732704729	1.00011	0.9	0.9	0.9	819	0	0
Os01g45370	0.279741429	0.527094	1.565186	1.201182	0.767437225	0.655472	0.8	0.5	0.6	1218	0.230769231	-0.090909091
Os01g45380	0.049882538	0.62982	1.643336	1.289486	0.784675806	0.981416	0.95	0.45	0.75	1167	0.357142857	-0.25
Os01g45439	0.607945225	0.403704	1.690697	1.233755	0.729731584	0.51293	0.3	0.55	0.55	810	-0.294117647	0
Os01g45460	0.158157434	0.486726	0.916962	0.881386	0.961202318	0.830056	1	0.45	0.2	1017	0.379310345	0.384615385
Os01g45530	0.066894962	0.737778	1.721723	1.268289	0.736639401	0.987709	0.95	0.9	0.5	675	0.027027027	0.285714286
Os01g45550	0.00222997	0.785395	1.273212	1.062257	0.834312746	1.18605	0.95	0.75	0.35	2013	0.117647059	0.363636364
Os01g45624	0.007032494	0.893491	0.834884	0.990862	1.186825954	1.25464	0.7	0.95	0.95	507	-0.151515152	0
Os01g45720	0.004399131	0.909605	0.96382	1.203071	1.248232035	1.2258	0.85	0.9	0.85	531	-0.028571429	0.028571429
Os01g45750	0.230589187	0.433333	2.01595	1.387045	0.688035418	0.610098	0.85	0.1	0.4	1260	0.789473684	-0.6
Os01g45760	0.002264287	0.80344	0.937128	1.040012	1.109786497	1.1507	0.9	0.85	0.3	1221	0.028571429	0.47826087
Os01g45860	0.002348481	0.868952	1.223714	1.037036	0.847449649	1.15627	0.8	0.95	0.55	1488	-0.085714286	0.266666667
Os01g45900	0.006351412	0.9642	1.607674	1.281296	0.796987449	1.09121	1	0.9	0.95	1257	0.052631579	-0.027027027
Os01g45910	0.113254183	0.639191	1.80097	1.142184	0.634204901	0.738039	0.95	0.5	0.25	1929	0.310344828	0.333333333
Os01g45960	0.214575616	0.466974	1.580316	1.07346	0.679269209	0.672769	0.95	0.45	0.3	1953	0.357142857	0.2
Os01g45970	0.2546759	0.525424	1.577226	1.087596	0.689562561	0.778508	0.4	0.45	0.55	354	-0.058823529	-0.1
Os01g45990	0.018177984	0.623932	1.588522	1.105579	0.695979659	0.935119	0.95	0.35	0.55	2808	0.461538462	-0.222222222
Os01g46060	0.390558688	0.371711	1.523005	1.119765	0.735233962	0.572398	0.9	0.2	0.45	1824	0.636363636	-0.384615385
Os01g46070	0.142995397	0.653959	2.139999	1.363795	0.637287681	0.767178	0.95	0.35	0.5	1023	0.461538462	-0.176470588
Os01g46080	0.089723778	0.614251	1.580936	1.236403	0.782070242	0.909615	0.8	0.55	0.5	1221	0.185185185	0.047619048
Os01g46120	0.009276957	0.618454	1.517517	1.33205	0.877782588	0.91772	0.7	0.55	0.55	1203	0.12	0
Os01g46130	0.002153114	0.653061	1.094668	1.099375	1.004299934	1.09864	0.75	0.6	0.65	441	0.111111111	-0.04
Os01g46200	0.453703708	0.32381	1.576228	1.106393	0.701924468	0.306866	0.25	0.25	0.2	945	0	0.111111111
Os01g46220	0.001519677	0.803235	0.495764	0.920082	1.855887075	1.11683	0.65	0.6	0.8	1113	0.04	-0.142857143
Os01g46260	0.000496036	0.726257	0.53325	0.889509	1.668090014	1.09199	0.75	0.85	0.45	537	-0.0625	0.307692308
Os01g46290	0.002079359	0.91924	1.277234	1.057642	0.828072225	1.28033	0.6	0.6	0.75	1263	0	-0.111111111
Os01g46340	0.001747075	0.775777	1.055372	1.062001	1.006281198	1.10401	1	0.45	0.5	1833	0.379310345	-0.052631579
Os01g46400	0.003104804	0.965432	1.652333	1.28568	0.778099814	1.07077	1	1	0.9	1215	0	0.052631579
Os01g46430	0.002034056	0.958333	0.671358	1.035267	1.5420491	1.12873	0.8	0.95	0.7	1512	-0.085714286	0.151515152
Os01g46500	0.592513859	0.572727	1.657489	1.150659	0.694218182	0.726667	0.6	0.5	0.5	1650	0.090909091	0
Os01g46570	0.365054922	0.41791	1.566243	1.125795	0.718786932	0.549391	0.9	0.55	0.6	1809	0.24137931	-0.043478261
Os01g46590	0.5886547	0.385542	1.706237	1.263352	0.740431722	0.342837	0.35	0.5	0.4	996	-0.176470588	0.111111111
Os01g46610	0.387997379	0.479419	2.498956	1.50799	0.603448	0.441169	0.9	0.5	0.5	1239	0.285714286	0
Os01g46700	0.289567442	0.479331	1.68674	1.249217	0.74061029	0.730606	0.9	0.35	0.4	3048	0.44	-0.066666667
Os01g46760	0.001910387	0.836634	1.567324	1.2036	0.767933114	1.14115	0.8	1	0.75	1212	-0.111111111	0.142857143
Os01g46800	0.002680513	0.927273	0.842393	1.013863	1.203551074	1.20091	0.95	1	0.85	825	-0.025641026	0.081081081
Os01g46810	0.577513	0.415567	1.792634	1.206635	0.673107282	0.340731	0.65	0.5	0.5	4548	0.130434783	0
Os01g46910	0.892105954	0.640483	0.480983	0.845097	1.757020518	0.944274	0.75	0.65	0.45	993	0.071428571	0.181818182
Os01g46926	0.089930556	0.594595	2.281203	1.495345	0.655507204	0.319224	0.65	0.75	0.75	444	-0.071428571	0
Os01g46970	0.299568672	0.423823	1.420271	1.156287	0.814131247	0.497116	0.45	0.1	0.45	1083	0.636363636	-0.636363636
Os01g46980	0.412336534	0.52381	2.355788	1.506021	0.639285454	0.749567	0.95	0.6	0.6	693	0.225806452	0
Os01g47040	0.002402996	0.845118	1.14384	1.073873	0.93883148	1.07707	0.95	0.9	0.55	891	0.027027027	0.24137931
Os01g47050	0.112839208	0.415049	0.954961	1.030455	1.079054537	0.434775	0.35	0.45	0.35	1236	-0.125	0.125
Os01g47070	0.001110657	0.953642	1.667296	1.423222	0.853610877	1.10768	0.7	1	0.95	906	-0.176470588	0.025641026
Os01g47130	0.002884643	0.936585	1.019451	0.981822	0.963088957	1.14846	0.7	0.95	0.65	1230	-0.151515152	0.1875
Os01g47180	0.005927807	0.879121	0.857097	0.877862	1.024227129	1.09869	0.55	0.95	0.95	819	-0.266666667	0
Os01g47256	0.133675828	0.479167	1.46629	1.143492	0.779853917	0.779454	0.95	0.35	0.4	720	0.461538462	-0.066666667
Os01g47330	0.000641026	0.956989	2.159363	1.528785	0.707979622	1.04097	0.95	1	0.85	558	-0.025641026	0.081081081
Os01g47340	0.016446876	0.744186	2.396246	1.595238	0.665723803	1.08228	0.95	0.85	0.4	516	0.055555556	0.36
Os01g47350	0.022389514	0.581325	1.639305	1.341666	0.818435862	0.886674	1	0.35	0.5	996	0.481481481	-0.176470588
Os01g47420	0.063067333	0.486911	1.535653	1.196442	0.779109604	0.614295	0.95	0.35	0.6	573	0.461538462	-0.263157895
Os01g47460	0.618815402	0.465116	1.554575	1.163923	0.748708168	0.490714	0.55	0.35	0.4	1677	0.222222222	-0.066666667
Os01g47470	0.714303032	0.486815	1.557352	1.099699	0.706133873	0.600961	0.65	0.6	0.6	1479	0.04	0
Os01g47550	0.059848806	0.668478	1.502612	1.044387	0.69504769	0.995692	0.7	0.95	0.4	1104	-0.151515152	0.407407407
Os01g47600	0.102108103	0.664179	1.596794	1.288092	0.806673873	1.14383	0.85	0.4	0.5	402	0.36	-0.111111111
Os01g47610	0.003543217	0.946429	0.882357	1.007924	1.142308612	1.16665	0.85	1	0.95	1176	-0.081081081	0.025641026
Os01g47630	0.041235705	0.718085	1.320386	1.419466	1.075038663	0.82111	0.95	0.35	0.55	564	0.461538462	-0.222222222
Os01g47650	0.181016354	0.535593	1.592207	1.233622	0.774787449	0.749442	1	0.3	0.45	2655	0.538461538	-0.2
Os01g47680	0.045996258	0.691589	1.53959	1.253854	0.814407732	0.983274	0.55	0.9	0.35	642	-0.24137931	0.44
Os01g47690	0.14370001	0.555556	1.818786	1.296864	0.713038257	0.838719	0.95	0.3	0.55	918	0.52	-0.294117647
Os01g47730	0.001366608	0.977778	1.901276	1.25728	0.661282213	1.24453	1	1	0.8	675	0	0.111111111
Os01g47760	0.004850136	0.952703	2.044935	1.394723	0.682037815	1.02255	1	1	0.85	444	0	0.081081081
Os01g47770	0.62563856	0.566038	2.111681	1.430748	0.677539837	0.389355	0.8	0.45	0.55	477	0.28	-0.1
Os01g47900	0.002753084	0.915854	0.987111	1.243697	1.259936319	1.07765	0.85	0.95	0.7	2460	-0.055555556	0.151515152
Os01g48000	0.002945104	0.912883	1.214977	1.117398	0.919686546	1.08027	0.85	0.95	0.7	2445	-0.055555556	0.151515152
Os01g48010	0.054975659	0.682119	0.732609	0.939912	1.282965402	0.907092	0.85	0.8	0.5	453	0.03030303	0.230769231
Os01g48040	0.003438491	0.492885	0.757121	1.008613	1.332168834	0.454631	0.65	0.4	0.5	2319	0.238095238	-0.111111111
Os01g48130	0.001281333	0.874251	1.277997	1.175228	0.919585883	0.940228	0.95	1	0.5	1002	-0.025641026	0.333333333
Os01g48190	0.346785036	0.607287	2.179528	1.329395	0.609946282	0.775799	1	0.65	0.5	741	0.212121212	0.130434783
Os01g48200	0.811386796	0.42766	1.860658	1.269534	0.682303787	0.427572	0.45	0.3	0.15	1410	0.2	0.333333333
Os01g48220	0.127602257	0.530499	1.700152	1.222918	0.719299216	0.617822	1	0.35	0.35	1623	0.481481481	0
Os01g48250	0.001764349	0.933673	1.385499	1.118231	0.807096216	1.09109	0.75	0.95	0.5	1176	-0.117647059	0.310344828
Os01g48270	0.243407412	0.467153	1.928081	1.357164	0.703893664	0.864222	1	0.35	0.35	1233	0.481481481	0
Os01g48280	0.147993	0.551948	2.230745	1.453194	0.651438869	0.56937	0.9	0.6	0.35	462	0.2	0.263157895
Os01g48300	0.094515478	0.610959	1.111922	1.125873	1.012546743	0.769118	1	0.45	0.1	1095	0.379310345	0.636363636
Os01g48320	0.02299228	0.843844	1.925304	1.337554	0.694723535	1.0912	1	0.9	0.75	999	0.052631579	0.090909091
Os01g48339	0.002535208	0.625641	0.310293	0.902797	2.909498442	1.172	0.85	0.65	0.75	585	0.133333333	-0.071428571
Os01g48370	0.143788798	0.59944	1.712905	1.222284	0.713573724	0.791421	0.95	0.35	0.5	1071	0.461538462	-0.176470588
Os01g48390	0.285447474	0.459877	1.561269	1.162803	0.744780688	0.547623	0.8	0.5	0.5	1944	0.230769231	0
Os01g48410	0.018584536	0.655856	0.676963	0.992391	1.465945702	0.900804	0.95	0.5	0.5	1665	0.310344828	0
Os01g48500	0.000681529	0.933884	1.474222	1.337854	0.907498328	1.09619	0.8	1	0.95	726	-0.111111111	0.025641026
Os01g48540	0.003097311	0.9264	0.648073	0.897345	1.384635681	1.12821	0.95	0.95	0.9	1875	0	0.027027027
Os01g48550	0.003826593	0.751381	0.572144	0.806934	1.410368718	1.11286	0.95	0.8	0.45	543	0.085714286	0.28
Os01g48610	0.002531788	0.853786	1.014485	1.158778	1.142232758	1.16168	0.95	0.9	0.75	2298	0.027027027	0.090909091
Os01g48640	0.001829147	0.816116	0.981487	1.157645	1.179480727	1.1511	0.85	0.65	0.5	2904	0.133333333	0.130434783
Os01g48680	0.415103092	0.453826	1.764253	1.161887	0.658571645	0.569977	0.9	0.4	0.35	2274	0.384615385	0.066666667
Os01g48690	0.0100132	0.751269	1.963178	1.499338	0.763730034	0.879849	0.9	0.9	0.45	591	0	0.333333333
Os01g48700	0.111634353	0.562712	1.147606	1.085905	0.946235032	0.916007	0.85	0.5	0.45	885	0.259259259	0.052631579
Os01g48760	0.003549898	0.716667	1.799921	1.323174	0.735128931	0.919212	0.65	0.9	0.45	540	-0.161290323	0.333333333
Os01g48790	0.471095096	0.381967	1.901584	1.254892	0.659919309	0.316482	0.8	0.35	0.5	1830	0.391304348	-0.176470588
Os01g48874	0.017337168	0.828947	1.179064	1.301104	1.103505832	1.03389	0.85	1	0.45	1596	-0.081081081	0.379310345
Os01g48910	0.148927494	0.518018	1.580738	1.148856	0.726784578	0.69768	1	0.25	0.8	1998	0.6	-0.523809524
Os01g48930	0.047602412	0.594595	2.091437	1.415449	0.676782997	0.936052	0.6	0.7	0.55	1443	-0.076923077	0.12
Os01g48950	0.01055057	0.9	0.990368	1.229461	1.241418341	1.19284	1	0.95	0.8	390	0.025641026	0.085714286
Os01g48990	0.044002706	0.620525	1.878308	1.541159	0.820503879	0.868179	0.95	0.45	0.55	1257	0.357142857	-0.1
Os01g49000	0.406537196	0.401923	1.974555	1.254967	0.635569533	0.582727	1	0.4	0.55	1560	0.428571429	-0.157894737
Os01g49030	0.002337345	0.612648	1.382346	1.001709	0.724644192	1.10304	0.85	0.4	0.55	759	0.36	-0.157894737
Os01g49110	0.536599735	0.477099	1.136514	1.084302	0.954059519	0.450256	0.4	0.65	0.45	786	-0.238095238	0.181818182
Os01g49154	0.001125354	0.743056	0.600433	0.806916	1.343890159	1.17545	0.6	0.65	0.8	432	-0.04	-0.103448276
Os01g49200	0.05414393	0.484058	1.207216	1.1245	0.931482021	0.636492	0.7	0.25	0.65	2070	0.473684211	-0.444444444
Os01g49240	0.001254242	0.889353	0.98889	1.100712	1.1130783	1.26648	0.7	0.9	0.8	1437	-0.125	0.058823529
Os01g49290	0.00238658	0.892537	2.305019	1.508777	0.654561633	0.99331	0.95	1	0.7	1005	-0.025641026	0.176470588
Os01g49320	0.003495411	0.910891	1.565339	1.331067	0.85033785	1.17109	0.8	0.9	0.6	909	-0.058823529	0.2
Os01g49350	0.353134641	0.490625	1.571567	1.231854	0.783838042	0.684518	0.8	0.5	0.6	960	0.230769231	-0.090909091
Os01g49390	0.002419261	0.892857	0.534037	0.927602	1.736962046	1.31783	0.8	0.85	0.7	1092	-0.03030303	0.096774194
Os01g49440	0.001705912	0.813008	1.581078	1.134807	0.717742578	1.19802	0.95	0.65	1	738	0.1875	-0.212121212
Os01g49470	0.459596165	0.429264	1.814639	1.288867	0.710260829	0.603393	1	0.2	0.35	3711	0.666666667	-0.272727273
Os01g49640	0.002925769	0.894231	0.951628	1.002906	1.053884501	1.04737	0.8	0.9	0.85	312	-0.058823529	0.028571429
Os01g49690	0.442461188	0.523026	1.910267	1.314153	0.687942052	0.664783	0.85	0.25	0.55	912	0.545454545	-0.375
Os01g49720	0.002170327	0.882353	0.955148	1.094907	1.146321827	1.04373	0.65	0.85	0.65	714	-0.133333333	0.133333333
Os01g49730	0.000445331	0.738806	0.694348	1.08175	1.557936366	1.62311	0.85	0.85	0.65	402	0	0.133333333
Os01g49750	0.841798608	0.608392	0.457662	1.03317	2.257495706	1.1811	0.45	0.65	0.55	429	-0.181818182	0.083333333
Os01g49830	0.004031602	0.923858	1.95063	1.363106	0.698802951	1.21695	0.9	1	0.6	1182	-0.052631579	0.25
Os01g49890	0.090816806	0.771863	1.723648	1.317991	0.764652064	1.06141	0.9	0.9	0.55	1578	0	0.24137931
Os01g49910	0.012121951	0.584245	0.916565	1.088533	1.187622264	0.609295	0.25	0.8	0.7	1371	-0.523809524	0.066666667
Os01g50000	0.006389203	0.746575	1.002522	1.027535	1.024950076	1.37182	0.65	0.75	0.5	438	-0.071428571	0.2
Os01g50050	0.162284154	0.464986	1.61732	1.367423	0.845486978	0.838279	0.85	0.2	0.6	1071	0.619047619	-0.5
Os01g50060	0.07622178	0.577558	0.992271	1.034515	1.042573047	0.855694	0.8	0.35	0.75	909	0.391304348	-0.363636364
Os01g50110	0.002070746	0.826087	0.564698	0.948704	1.680020117	1.21934	1	0.9	0.45	828	0.052631579	0.333333333
Os01g50170	0.000958511	0.887665	0.97281	1.166901	1.199515836	1.18815	0.55	0.9	0.8	1362	-0.24137931	0.058823529
Os01g50200	0.001532449	0.954639	1.500027	1.257049	0.838017582	1.14433	0.95	0.9	0.85	1455	0.027027027	0.028571429
Os01g50310	0.000703592	0.885057	1.813891	1.183819	0.652640649	1.15788	0.95	0.95	0.8	1044	0	0.085714286
Os01g50320	0.27173553	0.438497	1.643686	1.174201	0.714370628	0.547737	0.95	0.45	0.4	2634	0.357142857	0.058823529
Os01g50350	0.006559744	0.641221	0.705836	0.930194	1.317861373	0.966902	0.65	0.5	0.6	393	0.130434783	-0.090909091
Os01g50440	0.003280982	0.89172	1.338499	1.190617	0.889516541	1.13979	0.85	0.9	0.7	471	-0.028571429	0.125
Os01g50450	0.005563615	0.777778	2.047694	1.333828	0.651380529	0.945189	0.95	0.7	0.5	783	0.151515152	0.166666667
Os01g50470	0.536975522	0.334928	0.878625	0.912214	1.038229051	0.404834	0.3	0.35	0.2	3135	-0.076923077	0.272727273
Os01g50490	0.003390537	0.857988	0.65583	0.940351	1.433833463	0.973326	0.55	0.85	0.4	1521	-0.214285714	0.36
Os01g50610	0.003921568	0.942105	1.081455	1.024243	0.947097198	1.00204	1	0.75	0.9	1140	0.142857143	-0.090909091
Os01g50622	0.098844918	0.533133	1.691265	1.317932	0.779258129	0.982116	0.8	0.45	0.5	996	0.28	-0.052631579
Os01g50700	0.003095573	0.617152	1.060909	1.141729	1.076179955	1.02687	0.9	0.4	0.95	1959	0.384615385	-0.407407407
Os01g50720	0.00059444	0.907285	1.08482	1.125183	1.037207094	0.963616	0.85	0.95	0.9	906	-0.055555556	0.027027027
Os01g50750	0.000900154	0.944262	1.069898	1.037638	0.969847593	1.12971	1	0.95	0.85	915	0.025641026	0.055555556
Os01g50760	0.328503529	0.522599	2.229006	1.35363	0.607279657	0.783367	1	0.25	0.7	1062	0.6	-0.473684211
Os01g50770	0.275821277	0.516279	2.009392	1.393085	0.693286825	0.78647	0.95	0.45	0.3	1290	0.357142857	0.2
Os01g50810	0.002952286	0.916667	0.58665	1.083668	1.847213841	1.21197	0.9	1	0.8	612	-0.052631579	0.111111111
Os01g50820	0.001672275	0.965184	1.051647	1.05205	1.000383208	1.09725	0.95	1	0.85	1551	-0.025641026	0.081081081
Os01g50830	0.3240472	0.479893	1.335354	1.129166	0.845593004	0.620348	1	0.4	0.4	1119	0.428571429	0
Os01g50910	0.003360955	0.907407	1.581658	1.207809	0.763634743	1.1299	0.8	0.9	0.7	648	-0.058823529	0.125
Os01g50930	0.002655235	0.565217	1.760672	1.309768	0.743902328	0.917346	0.85	0.45	0.2	552	0.307692308	0.384615385
Os01g50960	0.017172816	0.794595	1.729278	1.16779	0.675304954	0.856362	0.95	0.8	0.3	555	0.085714286	0.454545455
Os01g50970	0.280368102	0.532673	0.97282	1.019986	1.048483789	0.64108	0.95	0.5	0.3	1515	0.310344828	0.25
Os01g51020	0.003246773	0.705479	1.494276	1.173266	0.785173556	0.37697	0.65	0.6	0.65	438	0.04	-0.04
Os01g51040	0.19228819	0.486486	1.266998	1.122407	0.885879062	0.688499	0.85	0.3	0.5	1998	0.47826087	-0.25
Os01g51060	0.001014962	0.934354	1.14153	1.160682	1.016777483	1.18115	0.6	0.95	0.85	1371	-0.225806452	0.055555556
Os01g51120	0.257036548	0.630631	2.167122	1.492743	0.688813551	0.716455	1	0.6	0.35	666	0.25	0.263157895
Os01g51140	0.002606123	0.862944	1.139217	1.078126	0.946374571	1.14017	1	0.7	0.4	1182	0.176470588	0.272727273
Os01g51170	0.100477649	0.799087	1.892417	1.252284	0.661737873	0.997355	1	0.8	0.55	1314	0.111111111	0.185185185
Os01g51200	0.594263565	0.422833	2.043155	1.385488	0.678112038	0.611399	0.85	0.25	0.45	1419	0.545454545	-0.285714286
Os01g51210	0.003245685	0.611607	1.640022	1.230532	0.750314325	1.07203	1	0.55	0.45	672	0.290322581	0.1
Os01g51220	0.373848111	0.466667	2.039869	1.301792	0.638174314	0.585346	1	0.55	0.25	585	0.290322581	0.375
Os01g51230	0.001831635	0.68552	1.210112	1.024542	0.846650558	0.884015	1	0.5	0.45	1326	0.333333333	0.052631579
Os01g51280	0.086299433	0.52506	1.84143	1.212148	0.658264501	0.893298	0.95	0.35	0.15	1257	0.461538462	0.4
Os01g51290	0.390171783	0.317444	1.768551	1.162582	0.657364136	0.451502	0.4	0.35	0.4	2958	0.066666667	-0.066666667
Os01g51300	0.47981741	0.429806	2.117353	1.372359	0.648148419	0.492438	1	0.2	0.6	1389	0.666666667	-0.5
Os01g51330	0	0.56	1.049652	1.076745	1.025811412	0.771887	0.8	0.55	0.4	375	0.185185185	0.157894737
Os01g51360	0.001244347	0.922747	1.65311	1.393374	0.842880389	1.06334	0.9	1	0.25	1398	-0.052631579	0.6
Os01g51380	0.58657851	0.398773	1.651876	1.234302	0.74721226	0.651028	0.45	0.3	0.45	1467	0.2	-0.2
Os01g51390	0.124974037	0.58498	1.867251	1.296438	0.694303016	0.98673	0.95	0.15	0.35	1518	0.727272727	-0.4
Os01g51400	0.001901179	0.870624	0.65529	0.827763	1.263201026	1.11898	1	1	0.65	1971	0	0.212121212
Os01g51420	0.034667371	0.599251	0.781674	1.009206	1.291082983	1.00682	0.85	0.15	0.6	801	0.7	-0.6
Os01g51430	0.262742861	0.442149	1.673335	1.18919	0.710670607	0.482483	0.25	0.55	0.45	726	-0.375	0.1
Os01g51460	0.007197223	0.795122	0.613354	0.885858	1.44428503	1.01734	0.85	0.95	0.5	615	-0.055555556	0.310344828
Os01g51530	0.005677424	0.548701	1.488374	1.312957	0.882141854	0.894901	0.7	0.7	0.35	924	0	0.333333333
Os01g51540	0.002152667	0.872204	1.259245	1.101741	0.874921878	1.13627	0.85	0.95	0.65	939	-0.055555556	0.1875
Os01g51570	0.002310458	0.855457	1.522335	1.408876	0.925470412	1.12448	0.6	1	0.7	1017	-0.25	0.176470588
Os01g51640	0.176194189	0.528596	1.645524	1.201049	0.729888473	0.737016	1	0.15	0.3	3462	0.739130435	-0.333333333
Os01g51690	0.002824467	0.825203	0.901303	0.974609	1.081333358	1.30199	0.7	0.75	0.7	738	-0.034482759	0.034482759
Os01g51800	0.005681267	0.800971	1.694485	1.193221	0.704179146	0.917667	0.8	1	0.65	618	-0.111111111	0.212121212
Os01g51810	0.125832063	0.668309	0.886999	0.973068	1.097033931	0.806164	0.9	0.55	0.45	1827	0.24137931	0.1
Os01g51840	0.461684512	0.406957	1.417839	1.237765	0.872994042	0.466858	0.8	0.15	0.4	1725	0.684210526	-0.454545455
Os01g51860	0.185905856	0.466165	1.44599	1.270917	0.878925165	0.62637	0.8	0.45	0.3	1596	0.28	0.2
Os01g51870	0.004125323	0.94697	1.498882	1.247457	0.83225831	1.06448	0.75	1	0.9	792	-0.142857143	0.052631579
Os01g51890	0.251933225	0.453471	1.210032	1.187826	0.981648419	0.760989	0.85	0.4	0.45	2031	0.36	-0.058823529
Os01g51920	0.008982431	0.658537	1.602507	1.280748	0.79921523	0.937275	0.95	0.55	0.45	1107	0.266666667	0.1
Os01g51980	0.001117947	0.880658	1.024023	1.393521	1.360829786	1.11855	0.7	0.7	0.65	1458	0	0.037037037
Os01g52010	0.002315063	0.884536	1.563104	1.323546	0.846742123	1.17378	0.65	0.8	0.7	1455	-0.103448276	0.066666667
Os01g52030	0.00329153	0.919463	1.326106	1.159973	0.874721176	1.14818	0.95	0.95	0.9	447	0	0.027027027
Os01g52050	0.116782515	0.728164	1.84888	1.286809	0.695993791	0.82048	0.75	0.75	0.75	3366	0	0
Os01g52090	0.023416487	0.814241	1.469009	1.083434	0.737527136	1.03839	0.9	0.85	0.5	969	0.028571429	0.259259259
Os01g52100	0.002653573	0.703422	1.106879	0.954599	0.862423987	0.653904	0.65	0.55	0.65	789	0.083333333	-0.083333333
Os01g52120	0	0.610619	0.986369	0.968987	0.982377792	0.977575	0.45	0.75	0.2	339	-0.25	0.578947368
Os01g52130	0.00193691	0.823088	1.412187	1.183992	0.838410211	1.03488	1	0.8	0.55	2001	0.111111111	0.185185185
Os01g52140	0.066337901	0.548148	0.929413	0.847305	0.911656067	0.986205	0.95	0.4	0.35	1215	0.407407407	0.066666667
Os01g52214	0.079264841	0.79	2.137051	1.370249	0.64118685	1.11945	1	0.9	0.75	600	0.052631579	0.090909091
Os01g52230	0.001374714	0.985455	1.695384	1.273007	0.75086647	1.20647	1	1	0.95	825	0	0.025641026
Os01g52260	0.009962766	0.957237	1.93762	1.289426	0.665468977	1.20196	0.8	1	0.8	912	-0.111111111	0.111111111
Os01g52270	0.452168485	0.52194	0.999875	1.072421	1.072555069	0.485412	0.7	0.35	0.85	1299	0.333333333	-0.416666667
Os01g52290	0.001618613	0.908367	1.462763	1.216072	0.831352721	1.05149	0.65	0.7	0.5	1506	-0.037037037	0.166666667
Os01g52304	0.003287426	0.410188	0.953911	1.055258	1.106243664	0.651826	0.5	0.25	0.55	1119	0.333333333	-0.375
Os01g52340	0.001348727	0.458661	0.897186	0.997256	1.11153763	0.566125	0.5	0.2	0.5	1524	0.428571429	-0.428571429
Os01g52380	0.001836655	0.440945	0.471454	0.923267	1.95833952	0.590786	0.5	0.4	0.45	1524	0.111111111	-0.058823529
Os01g52390	0.190346691	0.514436	2.215878	1.434304	0.647284733	0.759504	0.95	0.4	0.45	1143	0.407407407	-0.058823529
Os01g52400	0.228456137	0.435976	1.590984	1.1192	0.70346402	0.819926	0.95	0.3	0.4	984	0.52	-0.142857143
Os01g52410	0.00412338	0.856187	0.751614	1.018069	1.354510427	1.15136	1	0.55	0.75	897	0.290322581	-0.153846154
Os01g52450	0.186598302	0.473161	0.983813	1.018322	1.035076788	0.706278	0.75	0.2	0.3	1509	0.578947368	-0.2
Os01g52470	0.001665889	0.935597	0.722395	0.90741	1.256113345	1.08591	0.9	1	0.8	2562	-0.052631579	0.111111111
Os01g52480	0.004980038	0.861538	1.288735	1.117882	0.867425809	1.17984	1	1	0.8	1170	0	0.111111111
Os01g52490	0.119058385	0.820144	2.110595	1.388273	0.657763806	0.975184	1	0.85	0.6	417	0.081081081	0.172413793
Os01g52500	0.217905321	0.506211	2.24402	1.485612	0.662031533	0.571788	1	0.3	0.5	1932	0.538461538	-0.25
Os01g52530	0.185234233	0.54878	1.49449	1.140349	0.763035551	0.857714	0.9	0.25	0.35	1230	0.565217391	-0.166666667
Os01g52540	0.699959725	0.394444	0.65029	0.903796	1.389835304	0.391634	0.9	0.35	0.55	2160	0.44	-0.222222222
Os01g52550	0.139158047	0.497166	1.571119	1.355127	0.862523463	0.577342	0.9	0.4	0.45	3705	0.384615385	-0.058823529
Os01g52610	0.000701258	0.604878	1.380403	1.135654	0.82269743	0.684711	0.75	0.4	0.55	615	0.304347826	-0.157894737
Os01g52660	0.019386937	0.90367	1.01091	1.00962	0.998723922	1.08439	0.7	0.85	0.95	654	-0.096774194	-0.055555556
Os01g52680	0	0.862944	0.957545	0.979677	1.023113274	0.756417	0.9	0.95	0.6	591	-0.027027027	0.225806452
Os01g52750	0.001884937	0.8659	1.44405	1.217214	0.842916797	1.13093	0.7	0.55	0.55	2349	0.12	0
Os01g52790	0.246867065	0.576923	1.273061	1.19524	0.938870957	0.856424	0.9	0.55	0.55	1560	0.24137931	0
Os01g52830	0.00291394	0.948207	0.778925	1.045828	1.342655583	1.11545	0.75	1	0.95	753	-0.142857143	0.025641026
Os01g52864	0.005840038	0.534375	1.666634	1.217037	0.730236513	0.870084	0.7	0.25	0.4	960	0.473684211	-0.230769231
Os01g52880	0.001338053	0.868132	0.696239	1.002265	1.439541594	0.991792	0.9	0.95	0.65	1365	-0.027027027	0.1875
Os01g52890	0.0010455	0.825806	1.530972	1.109198	0.724505739	1.10586	0.55	0.85	0.85	465	-0.214285714	0
Os01g52970	0.001831194	0.849438	0.69071	0.957785	1.386667342	0.965237	0.95	0.75	0.6	1335	0.117647059	0.111111111
Os01g53020	0.074505298	0.51312	1.462532	1.484014	1.014688226	0.747643	0.65	0.35	0.5	1029	0.3	-0.176470588
Os01g53060	0.182004292	0.629167	1.829842	1.363337	0.745057224	1.14724	0.95	0.25	0.65	720	0.583333333	-0.444444444
Os01g53130	0.03876392	0.706667	0.964981	0.959783	0.994613365	1.18087	0.9	0.95	0.45	450	-0.027027027	0.357142857
Os01g53140	0.004824812	0.692308	1.629196	1.13056	0.693937378	0.971367	0.7	0.75	0.5	468	-0.034482759	0.2
Os01g53160	0.001693277	0.932099	1.320836	1.156423	0.875523532	1.25246	0.9	1	0.85	972	-0.052631579	0.081081081
Os01g53200	0.00351839	0.609481	0.737241	0.938594	1.273116932	0.615611	0.55	0.4	0.8	1329	0.157894737	-0.333333333
Os01g53220	0.005977325	0.952191	1.407537	1.274503	0.905484545	1.07174	0.95	0.95	0.75	753	0	0.117647059
Os01g53240	0.005678357	0.890698	1.644135	1.305922	0.794291223	1.1608	0.65	1	0.95	1290	-0.212121212	0.025641026
Os01g53250	0.376861796	0.427432	1.658229	1.17093	0.706132868	0.678523	0.85	0.3	0.6	1881	0.47826087	-0.333333333
Os01g53280	0.789704571	0.569106	1.792508	1.198658	0.668704407	0.362745	0.65	0.4	0.45	369	0.238095238	-0.058823529
Os01g53294	0.188338508	0.48489	1.714611	1.210746	0.706134511	0.568759	0.85	0.45	0.6	2184	0.307692308	-0.142857143
Os01g53330	0.001484957	0.858333	1.432262	1.403151	0.979674808	1.08602	0.85	0.85	0.7	1440	0	0.096774194
Os01g53350	0.001608145	0.903967	1.485894	1.289508	0.867833102	1.12066	0.95	0.85	0.75	1437	0.055555556	0.0625
Os01g53390	0.002652924	0.767442	0.903	1.201593	1.330667774	0.974453	0.55	0.95	0.55	1161	-0.266666667	0.266666667
Os01g53430	0.002313522	0.867368	0.939667	1.05397	1.121642029	1.05246	0.85	0.9	0.65	1425	-0.028571429	0.161290323
Os01g53450	0.266944055	0.461197	1.350113	1.006388	0.745410199	0.655541	0.85	0.4	0.35	1353	0.36	0.066666667
Os01g53460	0.003027799	0.894068	1.291224	1.007419	0.780204674	1.03907	0.9	0.85	0.65	1416	0.028571429	0.133333333
Os01g53470	0.002231075	0.988095	0.635792	0.987195	1.552701198	1.26366	1	1	0.9	756	0	0.052631579
Os01g53520	0.025352113	0.700787	2.396903	1.470974	0.613697759	0.671077	0.95	0.65	0.55	762	0.1875	0.083333333
Os01g53550	0.002044985	0.828452	0.559106	0.966475	1.728607813	1.21941	0.8	1	0.6	717	-0.111111111	0.25
Os01g53600	0.236190523	0.490605	1.623246	1.213827	0.747777601	0.7013	0.7	0.25	0.55	1437	0.473684211	-0.375
Os01g53610	0.39592197	0.307403	1.483211	1.214861	0.819074966	0.451849	0.65	0.2	0.35	2391	0.529411765	-0.272727273
Os01g53620	0	0.757282	1.569238	1.113935	0.709857268	1.02616	0.85	0.85	0.4	309	0	0.36
Os01g53650	0.001904962	0.871681	0.789109	1.023815	1.29743166	1.30885	0.75	1	0.7	678	-0.142857143	0.176470588
Os01g53700	0.737172327	0.392	1.932622	1.343882	0.695367226	0.348419	0.7	0.25	0.45	1500	0.473684211	-0.285714286
Os01g53730	0.003508794	0.477273	1.521451	1.154983	0.759132565	0.59977	0.35	0.4	0.45	528	-0.066666667	-0.058823529
Os01g53770	0.002995188	0.583333	0.541752	0.993964	1.834721422	1.32703	0.65	0.45	0.6	288	0.181818182	-0.142857143
Os01g53840	0.096851102	0.54418	1.240976	1.071421	0.863369638	0.91857	0.9	0.25	0.55	2139	0.565217391	-0.375
Os01g53880	0.04338625	0.401163	1.667916	1.319784	0.791277259	0.246807	0.35	0.3	0.45	1032	0.076923077	-0.2
Os01g53900	0.213914194	0.455865	0.985997	1.081636	1.096997253	0.36366	0.65	0.65	0.6	2481	0	0.04
Os01g53910	0.008858752	0.924638	1.542597	1.183444	0.767176392	1.12101	0.65	1	0.85	1035	-0.212121212	0.081081081
Os01g53940	0.020624469	0.495575	1.113078	0.999654	0.898098786	0.714474	0.7	0.35	0.4	339	0.333333333	-0.066666667
Os01g54020	0.355841242	0.445	1.511515	1.205045	0.797243163	0.717634	1	0.5	0.7	1200	0.333333333	-0.166666667
Os01g54030	0.061560825	0.493174	0.825959	1.06835	1.293466141	0.591872	0.8	0.4	0.65	1758	0.333333333	-0.238095238
Os01g54050	0.615909063	0.486842	1.43228	1.08624	0.758399196	0.346868	0.45	0.5	0.45	456	-0.052631579	0.052631579
Os01g54080	0.347343947	0.360082	1.444772	1.139427	0.788655234	0.512454	0.85	0.2	0.45	2916	0.619047619	-0.384615385
Os01g54090	0.003304531	0.783042	1.036293	0.989063	0.954424087	1.02279	0.45	0.6	0.6	1203	-0.142857143	0
Os01g54210	0.005559867	0.85567	1.220911	1.056299	0.865172809	1.02768	1	0.9	0.9	1164	0.052631579	0
Os01g54240	0.287765398	0.489101	1.597434	1.193898	0.747384868	0.715972	0.8	0.5	0.25	2202	0.230769231	0.333333333
Os01g54350	0.003378644	0.589342	1.572166	1.227281	0.780630671	0.79053	0.85	0.8	0.45	1914	0.03030303	0.28
Os01g54400	0.005461438	0.892241	1.804282	1.259784	0.698219015	1.07539	0.85	0.85	0.85	696	0	0
Os01g54470	0.000880821	0.898058	0.836975	0.993877	1.187463186	1.13605	0.9	0.95	0.9	1236	-0.027027027	0.027027027
Os01g54480	0.176355986	0.526652	1.620014	1.238117	0.764263148	0.870271	0.9	0.5	0.3	1407	0.285714286	0.25
Os01g54510	0.167032172	0.494585	2.007804	1.306733	0.650826973	0.64535	0.95	0.5	0.5	1662	0.310344828	0
Os01g54515	0.002203525	0.89225	0.631619	0.94774	1.500493177	0.927611	0.8	0.85	0.6	1587	-0.03030303	0.172413793
Os01g54530	0.00587834	0.508511	1.505335	1.212953	0.80576948	0.820813	0.9	0.3	0.3	1410	0.5	0
Os01g54540	0.029968272	0.594017	2.000872	1.49708	0.748213779	0.764126	0.9	0.45	0.4	702	0.333333333	0.058823529
Os01g54550	0.316671719	0.437642	1.611912	1.202144	0.745787611	0.641571	1	0.6	0.45	1323	0.25	0.142857143
Os01g54560	0.057349688	0.611597	1.89385	1.298543	0.685663067	0.719517	0.9	0.55	0.35	2742	0.24137931	0.222222222
Os01g54590	0.0005005	0.594595	1.53943	1.24111	0.806213988	0.837992	0.95	0.5	0.5	666	0.310344828	0
Os01g54810	0.198691946	0.580097	1.49839	1.165763	0.778010398	0.533386	0.85	0.35	0.6	1236	0.416666667	-0.263157895
Os01g54860	0.109223058	0.497436	1.872361	1.292485	0.690296903	0.636972	0.95	0.2	0.45	1170	0.652173913	-0.384615385
Os01g54870	0.180862158	0.776536	2.26927	1.343705	0.59213095	0.520201	1	0.75	0.6	537	0.142857143	0.111111111
Os01g54900	0.191555094	0.455882	1.28277	1.129907	0.880833665	0.648767	0.8	0.3	0.35	1428	0.454545455	-0.076923077
Os01g54940	0.276296625	0.453552	1.885141	1.210778	0.642274504	0.710049	0.95	0.15	0.65	1098	0.727272727	-0.625
Os01g55000	0.002391466	0.84438	1.285817	1.289009	1.002482468	1.21187	0.8	0.85	0.7	1041	-0.03030303	0.096774194
Os01g55030	0	0.744681	1.97225	1.273445	0.645681328	1.07206	1	0.95	0.4	423	0.025641026	0.407407407
Os01g55070	0.152762235	0.486446	0.853673	1.001908	1.173643772	0.763478	0.9	0.45	0.45	1992	0.333333333	0
Os01g55094	0.90964963	0.350543	1.482766	1.107972	0.747233211	0.244295	0.15	0.45	0.4	2208	-0.5	0.058823529
Os01g55100	0.005851602	0.819188	1.374642	1.264752	0.920059186	1.02429	1	0.7	0.8	813	0.176470588	-0.066666667
Os01g55110	0.006178777	0.937238	1.539455	1.317243	0.855655411	1.23367	0.85	1	0.8	717	-0.081081081	0.111111111
Os01g55150	0.004684962	0.890977	1.130385	1.070514	0.94703486	1.11488	1	1	0.7	798	0	0.176470588
Os01g55160	0.002562842	0.880435	1.132136	1.095278	0.967443841	1.00811	0.8	0.85	0.8	552	-0.03030303	0.03030303
Os01g55170	0.208240009	0.492611	1.909625	1.337082	0.700180402	0.749687	0.85	0.3	0.3	1218	0.47826087	0
Os01g55190	0.20254225	0.5725	1.451196	1.174801	0.809539855	0.505193	0.8	0.5	0.55	1200	0.230769231	-0.047619048
Os01g55240	0.00624027	0.905488	1.543487	1.104664	0.715693751	1.04954	0.85	0.9	0.7	984	-0.028571429	0.125
Os01g55270	0.047079085	0.634361	1.928321	1.328586	0.688985911	0.842986	1	0.45	0.5	681	0.379310345	-0.052631579
Os01g55290	0.397581595	0.402027	1.684638	1.20323	0.71423653	0.593415	0.55	0.35	0.45	888	0.222222222	-0.125
Os01g55350	0.14809392	0.403243	1.143413	0.974332	0.852126047	0.551307	0.95	0.25	0.7	2775	0.583333333	-0.473684211
Os01g55360	0.681427781	0.399061	1.836119	1.24372	0.677363504	0.303415	0.35	0.5	0.5	1278	-0.176470588	0
Os01g55410	0.05979907	0.58858	1.515125	1.20132	0.792885075	0.856614	0.85	0.7	0.25	2049	0.096774194	0.473684211
Os01g55420	0.002159091	0.855019	1.246113	1.103451	0.885514396	1.05433	0.85	0.85	0.45	807	0	0.307692308
Os01g55430	0.005585972	0.585366	0.653202	1.00446	1.537747894	0.869244	0.85	0.45	0.55	1107	0.307692308	-0.1
Os01g55440	0.002392751	0.930818	0.424186	0.956413	2.254701947	1.10645	0.9	0.95	0.8	1431	-0.027027027	0.085714286
Os01g55490	0.212871957	0.5	1.771936	1.170279	0.660452183	0.851953	0.8	0.35	0.4	1332	0.391304348	-0.066666667
Os01g55500	0.003936931	0.685714	1.321748	1.120098	0.847436879	0.787663	0.9	0.5	0.85	1575	0.285714286	-0.259259259
Os01g55520	0.004878588	0.873563	0.622848	1.008117	1.618560227	1.02648	0.7	0.95	0.65	1566	-0.151515152	0.1875
Os01g55540	0.179924817	0.531453	1.894853	1.334611	0.704334848	0.627145	0.75	0.2	0.45	1383	0.578947368	-0.384615385
Os01g55560	0.004658102	0.6	1.067047	0.960103	0.899775736	0.953966	0.9	0.5	0.45	765	0.285714286	0.052631579
Os01g55570	0.002083333	0.526316	1.874425	1.410566	0.752532643	0.801752	0.65	0.35	0.7	456	0.3	-0.333333333
Os01g55600	0.002074633	0.909565	0.805535	0.927761	1.151732699	1.03874	0.6	0.95	0.65	1725	-0.225806452	0.1875
Os01g55610	0.001092572	0.957699	0.927447	1.061982	1.145059502	1.09716	0.9	0.95	0.7	1773	-0.027027027	0.151515152
Os01g55650	0.206974884	0.467943	1.598723	1.193221	0.746358813	0.690142	1	0.45	0.6	3135	0.379310345	-0.142857143
Os01g55670	0.000261233	0.716216	1.131748	1.411971	1.24760194	1.11887	0.6	1	0.55	444	-0.25	0.290322581
Os01g55730	0.139864273	0.604167	1.454754	1.179148	0.810548038	0.940757	0.9	0.6	0.2	576	0.2	0.5
Os01g55750	0.001302517	0.863636	1.312475	1.245991	0.949344559	1.05132	0.65	0.95	0.65	924	-0.1875	0.1875
Os01g55770	0.003445625	0.978261	1.976093	1.321762	0.668876414	1.20581	1	1	0.95	414	0	0.025641026
Os01g55780	0.655406622	0.418367	2.088229	1.242901	0.595193822	0.426452	0.35	0.6	0.35	1176	-0.263157895	0.263157895
Os01g55820	0.000373134	0.769231	1.094828	0.947729	0.865641909	0.99418	0.75	0.6	0.6	624	0.111111111	0
Os01g55830	0.025955182	0.722222	2.495457	1.559649	0.624995342	0.73185	0.95	0.55	0.6	648	0.266666667	-0.043478261
Os01g55870	0.055759809	0.550955	1.849217	1.318941	0.713242956	0.602982	1	0.35	0.65	942	0.481481481	-0.3
Os01g55900	0.6215449	0.435754	1.313218	1.010527	0.769504378	0.605307	0.75	0.4	0.3	537	0.304347826	0.142857143
Os01g55940	0.000681567	0.972358	1.551133	1.234125	0.795628099	1.13234	0.9	1	0.85	1845	-0.052631579	0.081081081
Os01g55974	0.005526611	0.570281	1.375309	1.046956	0.761251471	0.915158	0.9	0.35	0.4	747	0.44	-0.066666667
Os01g56010	0.003551652	0.944175	1.227323	1.108936	0.90354047	1.30275	0.95	0.95	0.85	1236	0	0.055555556
Os01g56020	0.00137466	0.544429	1.077931	1.106633	1.026626936	0.75881	0.55	0.35	0.4	2127	0.222222222	-0.066666667
Os01g56070	0.002585159	0.804444	1.796434	1.235112	0.687535417	0.901439	0.9	0.75	0.5	675	0.090909091	0.2
Os01g56090	0.002230034	0.830065	1.082696	1.005186	0.928410191	1.1835	0.8	0.85	0.6	459	-0.03030303	0.172413793
Os01g56100	0.043463528	0.625628	1.671765	1.228049	0.734582313	0.977437	0.55	0.3	0.45	1194	0.294117647	-0.2
Os01g56140	0.510705627	0.411943	2.068486	1.351086	0.653176284	0.54617	0.45	0.45	0.5	2964	0	-0.052631579
Os01g56150	0.011378772	0.584942	1.645014	1.157826	0.703839603	0.820931	0.85	0.3	0.65	1554	0.47826087	-0.368421053
Os01g56180	0.002721512	0.768322	1.641575	1.126992	0.686530923	0.98721	0.65	0.7	0.65	1269	-0.037037037	0.037037037
Os01g56200	0.187295477	0.572327	2.137689	1.371909	0.641772026	0.954056	0.85	0.45	0.35	1908	0.307692308	0.125
Os01g56220	0.012647358	0.771605	0.997334	1.009496	1.012194511	1.23757	0.85	0.9	0.55	486	-0.028571429	0.24137931
Os01g56310	0.047127038	0.639344	1.352006	1.224368	0.905593614	0.84553	1	0.45	0.45	1098	0.379310345	0
Os01g56330	0.185689024	0.649944	1.83804	1.245218	0.677470566	0.785002	0.85	0.35	0.65	2691	0.416666667	-0.3
Os01g56360	0.004757052	0.757225	1.570024	1.375745	0.876257306	1.14748	0.75	0.95	0.55	1557	-0.117647059	0.266666667
Os01g56380	0.001961698	0.930712	1.246154	1.213648	0.973914941	1.23327	0.65	0.95	0.6	1602	-0.1875	0.225806452
Os01g56390	0.068710323	0.712846	1.621552	1.234895	0.761551279	0.997612	0.9	0.6	0.5	1191	0.2	0.090909091
Os01g56400	0.126315065	0.565693	1.375797	1.222876	0.888849154	0.761297	1	0.35	0.45	822	0.481481481	-0.125
Os01g56430	0.001090933	0.953642	0.600741	0.901204	1.500153977	1.14819	0.85	1	0.9	453	-0.081081081	0.052631579
Os01g56450	0.004931392	0.916667	1.194434	1.162864	0.973569071	1.14427	1	0.95	0.8	684	0.025641026	0.085714286
Os01g56460	0.050775086	0.803279	1.508728	1.060669	0.703022016	0.984492	0.75	0.85	0.55	732	-0.0625	0.214285714
Os01g56480	0.002864939	0.755319	1.113997	1.072784	0.963004389	1.27166	0.9	0.9	0.55	282	0	0.24137931
Os01g56490	0.838580239	0.394239	1.797363	1.161956	0.646478202	0.510867	0.9	0.45	0.65	3333	0.333333333	-0.181818182
Os01g56510	0.562219171	0.392481	1.455577	1.157495	0.795213857	0.384204	0.45	0.35	0.55	1995	0.125	-0.222222222
Os01g56520	0.138660427	0.488688	1.557109	1.117174	0.717466793	0.691577	1	0.3	0.4	1326	0.538461538	-0.142857143
Os01g56530	0.001129565	0.894309	0.798092	0.967607	1.212400325	1.04776	0.75	1	0.7	738	-0.142857143	0.176470588
Os01g56570	0.001883314	0.919048	0.85469	1.014144	1.186563549	1.24426	0.8	0.95	0.8	1260	-0.085714286	0.085714286
Os01g56580	0.604272457	0.367668	2.066145	1.320779	0.639247971	0.400632	0.6	0.3	0.45	2097	0.333333333	-0.2
Os01g56600	0.271886907	0.533199	1.990361	1.343575	0.675040859	0.765032	1	0.3	0.4	1491	0.538461538	-0.142857143
Os01g56610	0.003350477	0.914894	1.280027	0.992074	0.775041464	1.164	0.9	0.95	0.65	987	-0.027027027	0.1875
Os01g56630	0.482900444	0.46014	1.454922	1.113533	0.765355806	0.705989	0.95	0.25	0.35	2145	0.583333333	-0.166666667
Os01g56730	0.112864368	0.471429	0.768905	1.050254	1.365908662	0.457782	0.4	0.45	0.35	840	-0.058823529	0.125
Os01g56780	0.513910111	0.332589	1.676328	1.200099	0.715909416	0.392059	0.5	0.6	0.35	2688	-0.090909091	0.263157895
Os01g56790	0.211422615	0.389075	1.570955	1.160158	0.738504922	0.399238	0.6	0.2	0.25	2691	0.5	-0.111111111
Os01g56800	0.844656634	0.375587	1.695275	1.218874	0.718983056	0.435297	0.55	0.3	0.5	3834	0.294117647	-0.25
Os01g56810	0.004409036	0.938318	1.303995	1.046479	0.802517648	1.10662	0.95	1	0.9	1605	-0.025641026	0.052631579
Os01g56820	0.450646276	0.451613	1.840501	1.22015	0.662944492	0.466092	0.8	0.3	0.55	651	0.454545455	-0.294117647
Os01g56850	0.004037331	0.866667	1.263507	1.174192	0.929311828	1.30387	0.85	0.95	0.55	900	-0.055555556	0.266666667
Os01g56860	0.288059223	0.503132	1.268821	1.149514	0.905970188	0.737605	0.9	0.45	0.25	1437	0.333333333	0.285714286
Os01g56870	0.147561362	0.386486	1.025554	0.904761	0.882216831	0.595144	0.4	0.25	0.7	1110	0.230769231	-0.473684211
Os01g56880	0.053644096	0.579399	1.762905	1.230141	0.697791997	0.753169	1	0.35	0.75	1398	0.481481481	-0.363636364
Os01g56910	0.174170818	0.557009	1.417902	1.170317	0.825386381	0.765442	0.9	0.65	0.3	3210	0.161290323	0.368421053
Os01g56930	0.072674938	0.554455	1.615957	1.219182	0.754464382	0.85842	1	0.45	0.6	1515	0.379310345	-0.142857143
Os01g56940	0.411357579	0.389486	0.956606	1.053129	1.100901521	0.491804	0.95	0.25	0.3	2511	0.583333333	-0.090909091
Os01g56990	0.142068368	0.405473	1.371704	1.044646	0.761568093	0.53644	0.95	0.3	0.45	1206	0.52	-0.2
Os01g57066	0.416766724	0.455581	1.959126	1.290081	0.658498228	0.560269	0.85	0.3	0.45	1317	0.47826087	-0.2
Os01g57100	0.004490559	0.936872	1.072074	1.064379	0.992822324	1.14009	0.95	0.9	0.45	2091	0.027027027	0.333333333
Os01g57110	0.763181977	0.386493	2.016284	1.305321	0.647389455	0.498176	0.85	0.45	0.5	3687	0.307692308	-0.052631579
Os01g57150	0.005811748	0.874552	1.070162	1.033328	0.965580912	1.09043	0.85	0.9	0.95	837	-0.028571429	-0.027027027
Os01g57210	0.669532525	0.362336	1.731889	1.127473	0.651007657	0.411012	0.65	0.4	0.5	2517	0.238095238	-0.111111111
Os01g57230	0.002868133	0.937879	0.742751	0.990068	1.332974308	1.06492	0.7	1	0.85	1980	-0.176470588	0.081081081
Os01g57260	0.001153827	0.920561	1.81493	1.266029	0.697563542	1.07717	1	1	0.65	642	0	0.212121212
Os01g57270	0.689739526	0.454474	0.986611	1.126926	1.142219173	0.517653	0.75	0.35	0.5	3822	0.363636364	-0.176470588
Os01g57280	0.319242574	0.454819	1.026424	1.135725	1.106487183	0.461465	0.55	0.45	0.45	3984	0.1	0
Os01g57410	0.025716074	0.632117	1.148522	1.18053	1.027868861	0.932843	1	0.45	0.45	2055	0.379310345	0
Os01g57450	0.001946691	0.8327	1.856044	1.302305	0.701656318	1.12204	1	0.9	0.3	789	0.052631579	0.5
Os01g57460	0.015120959	0.522613	1.602066	1.089526	0.680075602	0.860796	0.85	0.3	0.3	597	0.47826087	0
Os01g57470	0.022064662	0.9375	1.099732	1.100802	1.000972964	0.986401	1	0.95	0.75	336	0.025641026	0.117647059
Os01g57480	0.379700242	0.404589	1.33806	1.103371	0.824605025	0.291131	0.6	0.15	0.25	2484	0.6	-0.25
Os01g57550	0.730101761	0.456825	1.425474	1.016908	0.713382356	0.477364	0.7	0.45	0.45	1077	0.217391304	0
Os01g57560	0.015611083	0.702153	1.022769	1.327364	1.297814071	1.04756	1	1	0.4	2508	0	0.428571429
Os01g57570	0.001955721	0.607843	2.263739	1.600378	0.706962243	0.686621	0.5	0.65	0.85	612	-0.130434783	-0.133333333
Os01g57610	0.002526339	0.937807	1.04861	1.016565	0.969440497	1.2232	0.8	0.95	0.75	1833	-0.085714286	0.117647059
Os01g57620	0.002090142	0.824268	0.578744	0.845504	1.460929185	1.31781	1	0.95	0.45	717	0.025641026	0.357142857
Os01g57630	0.054340287	0.643678	1.473602	1.073684	0.728611932	0.896924	0.65	0.7	0.3	1305	-0.037037037	0.4
Os01g57710	0.00171168	0.74026	1.37474	1.235362	0.898615011	0.931327	0.75	0.8	0.45	1386	-0.032258065	0.28
Os01g57720	0.503596786	0.344432	1.629983	1.281423	0.786157279	0.505744	0.8	0.45	0.35	2613	0.28	0.125
Os01g57740	0.150944478	0.69863	1.421413	1.118999	0.787244101	0.787336	0.95	0.7	0.6	438	0.151515152	0.076923077
Os01g57840	0	0.623037	1.425298	1.132007	0.794224787	0.986978	0.65	0.6	0.55	573	0.04	0.043478261
Os01g57854	0.00247237	0.941499	1.301031	1.062442	0.816615438	1.22234	0.65	1	0.9	1641	-0.212121212	0.052631579
Os01g57890	0.070129929	0.63662	1.09074	1.004967	0.921362561	0.799619	0.6	0.55	0.8	2130	0.043478261	-0.185185185
Os01g57900	0.092109354	0.593145	1.232791	1.101051	0.893136793	0.85816	0.85	0.35	0.35	2013	0.416666667	0
Os01g57910	0.21591692	0.647059	1.565156	1.24585	0.795990943	0.911884	0.95	0.4	0.45	663	0.407407407	-0.058823529
Os01g58000	0	0.355072	1.381035	1.115753	0.807910734	0.922219	0.25	0.45	0.3	414	-0.285714286	0.2
Os01g58130	0.000877197	0.929204	1.04223	1.127067	1.081399499	1	0.95	0.95	0.85	339	0	0.055555556
Os01g58140	0.01074075	0.897196	1.4799	1.198825	0.810071626	0.952854	0.95	1	0.8	321	-0.025641026	0.111111111
Os01g58150	0.004663467	0.754464	1.603622	1.205327	0.751627877	0.987321	0.7	0.85	0.9	672	-0.096774194	-0.028571429
Os01g58220	0.378415808	0.45	2.067194	1.390057	0.672436646	0.764082	0.4	0.65	0.4	360	-0.238095238	0.238095238
Os01g58380	0.000884434	0.564356	1.815876	1.30769	0.720142785	0.866334	0.75	0.45	0.45	909	0.25	0
Os01g58400	0.27748097	0.461078	1.491725	1.036702	0.694968577	0.896388	0.95	0.35	0.35	1503	0.461538462	0
Os01g58420	0.001806204	0.648305	1.789427	1.197921	0.669443906	1.03816	0.6	0.7	0.75	708	-0.076923077	-0.034482759
Os01g58470	0.064083378	0.515358	1.76542	1.3675	0.774603211	0.755731	0.7	0.45	0.4	879	0.217391304	0.058823529
Os01g58500	0.003580299	0.878084	0.853231	1.029742	1.206873637	1.03135	0.8	0.7	0.45	2067	0.066666667	0.217391304
Os01g58520	0.001895944	0.428344	1.10765	1.031646	0.931382657	0.425728	0.4	0.6	0.55	1884	-0.2	0.043478261
Os01g58580	0.003180697	0.595694	1.94688	1.343277	0.689963942	0.742499	0.9	0.5	0.4	1254	0.285714286	0.111111111
Os01g58620	0.003651759	0.860606	1.763822	1.244997	0.705851838	1.13569	0.95	0.85	0.5	990	0.055555556	0.259259259
Os01g58630	0.139612711	0.596372	1.273414	1.00959	0.792821502	0.679356	0.8	0.65	0.55	1323	0.103448276	0.083333333
Os01g58640	0.003052351	0.714739	1.213897	1.249348	1.02920429	0.993932	0.9	0.45	0.6	1893	0.333333333	-0.142857143
Os01g58680	0.517656897	0.402	1.431795	0.995669	0.695399132	0.409816	0.8	0.35	0.55	1500	0.391304348	-0.222222222
Os01g58690	0.63613587	0.42042	1.516828	1.164989	0.768042916	0.562519	0.6	0.4	0.45	999	0.2	-0.058823529
Os01g58700	0.1040854	0.45614	1.433599	1.110668	0.774741054	0.439923	0.85	0.45	0.5	1026	0.307692308	-0.052631579
Os01g58730	0.003260651	0.955621	0.794562	0.950642	1.196435269	1.27073	0.8	1	0.95	1014	-0.111111111	0.025641026
Os01g58740	0.030245929	0.613248	1.731459	1.176217	0.679321312	0.869981	0.95	0.15	0.25	1404	0.727272727	-0.25
Os01g58750	0.068945489	0.765896	1.779142	1.245192	0.699883427	0.930942	0.95	1	0.65	1038	-0.025641026	0.212121212
Os01g58780	0.531407414	0.40303	1.455048	1.176087	0.808280552	0.589937	0.3	0.35	0.5	990	-0.076923077	-0.176470588
Os01g58790	0.210198622	0.462687	1.286546	1.189324	0.924431773	0.581853	0.9	0.55	0.35	1206	0.24137931	0.222222222
Os01g58800	0.003562132	0.867133	1.236437	1.132017	0.915547658	1.13996	0.9	1	0.7	429	-0.052631579	0.176470588
Os01g58860	0.002742852	0.812646	0.85787	1.036942	1.208740252	1.14675	0.9	0.7	0.35	1281	0.125	0.333333333
Os01g58890	0.00244171	0.730496	2.26705	1.553423	0.685217794	0.962348	0.65	0.9	0.7	423	-0.161290323	0.125
Os01g58910	0.004378773	0.917293	1.370131	1.223709	0.893132846	1.02891	1	1	0.35	1197	0	0.481481481
Os01g59020	0.002999815	0.894531	1.344705	1.226752	0.912283363	1.13766	0.75	0.85	0.75	1536	-0.0625	0.0625
Os01g59060	0.179568821	0.666667	1.890836	1.458734	0.771475686	0.943629	0.8	0.4	0.6	504	0.333333333	-0.2
Os01g59080	0.002412065	0.747619	1.856362	1.53556	0.827187801	0.819431	0.8	0.75	0.65	630	0.032258065	0.071428571
Os01g59100	0.003100406	0.906582	1.035429	0.987184	0.953405786	1.18049	0.95	0.7	0.65	1413	0.151515152	0.037037037
Os01g59110	0.024268807	0.662526	1.123555	1.037461	0.923373578	0.907979	0.95	0.45	0.35	1449	0.357142857	0.125
Os01g59120	0.000464514	0.68	1.420046	1.112734	0.783590109	0.657876	0.75	0.7	0.4	1350	0.034482759	0.272727273
Os01g59130	0.7368068	0.406883	1.977974	1.214399	0.613961053	0.405465	0.55	0.45	0.25	1482	0.1	0.285714286
Os01g59140	0	0.63981	1.622935	1.216148	0.749351021	0.932348	1	0.5	0.45	633	0.333333333	0.052631579
Os01g59150	0.18739694	0.633929	2.0647	1.333706	0.645956313	0.453951	0.7	0.6	0.85	1344	0.076923077	-0.172413793
Os01g59190	0.001013364	0.645455	1.025388	1.042583	1.016769262	1.47022	0.75	0.65	0.5	330	0.071428571	0.130434783
Os01g59200	0.001791457	0.93007	0.507602	0.919925	1.812295854	1.31842	0.9	0.95	0.7	858	-0.027027027	0.151515152
Os01g59320	0.0042735	0.434524	1.113089	1.085664	0.975361359	0.404934	0.6	0.45	0.3	504	0.142857143	0.2
Os01g59350	0.343378635	0.410148	1.426236	1.142448	0.801023113	0.58881	0.6	0.4	0.55	1419	0.2	-0.157894737
Os01g59360	0.001110131	0.841085	0.408774	0.99687	2.438682499	0.974021	0.8	0.65	0.75	1548	0.103448276	-0.071428571
Os01g59420	0.88478864	0.666667	0.779639	1.032237	1.323993541	1.0041	0.55	0.8	0.6	531	-0.185185185	0.142857143
Os01g59440	0.155502458	0.616822	2.341276	1.458993	0.623161473	0.769544	1	0.35	0.5	642	0.481481481	-0.176470588
Os01g59490	0.2074693	0.489209	1.285619	1.115626	0.867773423	0.676592	0.9	0.3	0.3	1251	0.5	0
Os01g59520	0.046708897	0.665198	1.189251	1.015908	0.854241872	0.988549	0.9	0.4	0.65	681	0.384615385	-0.238095238
Os01g59530	0.01722443	0.893617	1.698256	1.452223	0.855126082	0.980899	0.85	0.85	0.8	564	0	0.03030303
Os01g59600	0.60461265	0.452	2.156772	1.404501	0.651205134	0.467526	0.6	0.45	0.5	750	0.142857143	-0.052631579
Os01g59620	0.813827078	0.408412	1.265624	0.978473	0.77311508	0.38531	0.5	0.7	0.4	2211	-0.166666667	0.272727273
Os01g59660	0.177756516	0.537906	1.556015	1.055855	0.67856351	0.585932	0.85	0.65	0.55	1662	0.133333333	0.083333333
Os01g59680	0.002023175	0.98722	0.971065	1.083341	1.115621508	1.20994	1	0.95	0.95	939	0.025641026	0
Os01g59690	0.124505133	0.550847	1.538954	1.174958	0.763478311	0.705437	0.7	0.6	0.6	1062	0.076923077	0
Os01g59720	0.00052373	0.716981	0.701288	0.857699	1.223033903	1.13676	0.8	0.5	0.55	636	0.230769231	-0.047619048
Os01g59730	0.067445071	0.637168	1.51068	1.12559	0.745088305	0.691861	0.9	0.5	0.4	339	0.285714286	0.111111111
Os01g59740	0.003207167	0.899713	1.275353	1.105129	0.866527934	1.18046	0.95	1	0.6	1047	-0.025641026	0.25
Os01g59800	0.061427848	0.700893	1.763615	1.283618	0.727833456	0.878604	1	0.65	0.35	1344	0.212121212	0.3
Os01g59860	0.174749034	0.55618	1.413602	1.057927	0.74839099	0.733672	0.9	0.25	0.3	1602	0.565217391	-0.090909091
Os01g59900	0.118049018	0.461333	2.115771	1.282018	0.605934196	0.433622	0.6	0.65	0.55	1125	-0.04	0.083333333
Os01g59920	0.193821915	0.450382	1.433533	1.140641	0.795685206	0.833806	0.9	0.2	0.5	1179	0.636363636	-0.428571429
Os01g59930	0.131357138	0.510714	2.053154	1.285513	0.62611621	0.595053	0.95	0.35	0.75	840	0.461538462	-0.363636364
Os01g59980	0.241959327	0.502629	1.751306	1.2259	0.699991892	0.711172	1	0.2	0.45	2853	0.666666667	-0.384615385
Os01g59990	0.607916	0.564417	2.407025	1.404627	0.583553141	0.524553	0.5	0.5	0.45	489	0	0.052631579
Os01g60020	0.004995273	0.931034	1.583761	1.015119	0.640954664	1.05144	0.9	0.95	0.8	957	-0.027027027	0.085714286
Os01g60060	0.866330157	0.408846	0.610155	1.002589	1.643170998	0.264354	0.65	0.45	0.35	2781	0.181818182	0.125
Os01g60080	0.000875163	0.969314	0.612192	1.025177	1.674600452	1.11894	0.95	1	0.9	1662	-0.025641026	0.052631579
Os01g60110	0.052797602	0.79085	1.567414	1.189031	0.758594092	0.958658	0.95	0.35	0.55	918	0.461538462	-0.222222222
Os01g60120	0.009969056	0.523364	1.356242	1.190014	0.877434853	0.313656	0.35	0.55	0.55	642	-0.222222222	0
Os01g60170	0.001975043	0.957944	1.381596	1.16631	0.844175866	1.25782	0.8	1	0.95	642	-0.111111111	0.025641026
Os01g60190	0.353087523	0.453571	2.244576	1.390028	0.619283107	0.651293	0.9	0.3	0.45	1680	0.5	-0.2
Os01g60200	0.210637047	0.503297	1.865222	1.265916	0.678694547	0.760541	0.95	0.35	0.55	1365	0.461538462	-0.222222222
Os01g60260	0.286712827	0.514085	1.518891	1.100217	0.724355467	0.476267	0.9	0.45	0.45	852	0.333333333	0
Os01g60270	0.390066063	0.623134	1.550007	1.065815	0.687619475	0.736265	0.95	0.7	0.65	804	0.151515152	0.037037037
Os01g60330	0.888315	0.46395	1.229072	1.068735	0.869546292	0.363121	0.25	0.5	0.5	1914	-0.333333333	0
Os01g60410	0.489356875	0.557047	2.509217	1.479198	0.58950581	0.435584	0.55	0.5	0.6	447	0.047619048	-0.090909091
Os01g60430	0.003605933	0.910355	1.128575	1.064324	0.943068914	1.18721	0.85	0.95	0.8	1941	-0.055555556	0.085714286
Os01g60440	0.582630362	0.400726	1.644092	1.227519	0.746624277	0.486597	0.9	0.3	0.4	2478	0.5	-0.142857143
Os01g60670	0.042382419	0.754219	1.230575	1.084699	0.881457042	0.931623	1	0.55	0.55	2844	0.290322581	0
Os01g60700	0.418375849	0.432781	1.722581	1.239694	0.719672399	0.483919	0.7	0.4	0.35	1629	0.272727273	0.066666667
Os01g60730	0.002263711	0.947368	1.569571	1.389728	0.885419009	1.15879	1	0.8	0.95	627	0.111111111	-0.085714286
Os01g60740	0.000309214	0.934959	1.706102	1.293535	0.758181516	1.09369	0.9	0.9	0.85	369	0	0.028571429
Os01g60770	0.001496028	0.948413	1.617657	1.230994	0.760973433	1.02699	0.85	1	0.95	756	-0.081081081	0.025641026
Os01g60780	0.076395357	0.52459	1.147284	1.065664	0.928858068	0.722684	1	0.4	0.15	549	0.428571429	0.454545455
Os01g60800	0.00291294	0.730769	0.719983	1.059348	1.471351407	1.15938	1	0.7	0.65	1092	0.176470588	0.037037037
Os01g60810	0.002539003	0.902632	0.880222	1.074872	1.221137395	1.20971	1	0.9	0.95	1140	0.052631579	-0.027027027
Os01g60830	0.003496087	0.695906	1.186719	1.527179	1.286891842	0.620087	0.9	0.5	0.7	513	0.285714286	-0.166666667
Os01g60860	0.002374003	0.900147	1.771072	1.281855	0.723773511	1.19895	0.75	0.95	0.7	2043	-0.117647059	0.151515152
Os01g60920	0.317373563	0.492837	1.327359	1.12145	0.844873165	0.573427	0.6	0.4	0.55	1047	0.2	-0.157894737
Os01g60930	0.001408942	0.882793	1.416302	1.335449	0.942912599	1.18264	0.55	0.95	0.55	1203	-0.266666667	0.266666667
Os01g60940	0.00508699	0.906667	0.91349	1.072113	1.173645032	1.19078	0.95	0.8	0.7	675	0.085714286	0.066666667
Os01g60960	0.000765305	0.833333	0.920204	0.981434	1.066539593	1.1122	0.75	0.95	0.4	756	-0.117647059	0.407407407
Os01g61030	0.259412681	0.38796	1.648261	1.22036	0.74039245	0.491033	0.95	0.25	0.35	1794	0.583333333	-0.166666667
Os01g61044	0.002326157	0.908696	1.719526	1.224839	0.712311998	1.23275	0.95	0.9	0.75	1380	0.027027027	0.090909091
Os01g61060	0.003151163	0.768061	1.011177	1.055909	1.044237557	1.0491	0.4	0.75	0.45	1578	-0.304347826	0.25
Os01g61080	0.003636932	0.904676	1.300834	1.238198	0.951849352	1.14329	0.9	1	0.8	1668	-0.052631579	0.111111111
Os01g61120	0.217598072	0.480663	1.556933	1.177475	0.75627853	0.736617	0.8	0.2	0.4	2172	0.6	-0.333333333
Os01g61150	0.057297389	0.622837	1.520583	1.086306	0.71440099	0.988051	0.6	0.75	0.35	1734	-0.111111111	0.363636364
Os01g61160	0.001771725	0.919014	1.109401	1.208102	1.08896783	1.07767	1	1	0.5	1704	0	0.333333333
Os01g61180	0.091412903	0.678407	1.822313	1.286698	0.706079581	1.02112	1	0.55	0.45	1959	0.290322581	0.1
Os01g61330	0.008272066	0.913349	1.474656	1.165536	0.790378231	1.13479	0.9	0.95	0.85	1281	-0.027027027	0.055555556
Os01g61350	0.000963216	0.945313	1.67557	1.151847	0.687435917	1.13456	0.95	0.95	0.9	768	0	0.027027027
Os01g61380	0.3707595	0.43073	1.776524	1.140349	0.641899012	0.249198	0.4	0.45	0.65	1191	-0.058823529	-0.181818182
Os01g61400	0.082386821	0.697248	2.075445	1.453978	0.700562048	0.898811	0.95	0.7	0.4	1635	0.151515152	0.272727273
Os01g61440	0.001653788	0.812658	1.263906	1.221885	0.966753065	1.12251	0.75	0.95	0.7	1185	-0.117647059	0.151515152
Os01g61460	0.003493161	0.957935	1.622858	1.295216	0.798108029	1.1245	1	0.95	0.85	1569	0.025641026	0.055555556
Os01g61480	0.001846463	0.87037	0.868053	1.024398	1.18010997	1.02566	0.9	1	0.6	648	-0.052631579	0.25
Os01g61500	0.062969275	0.612167	1.905713	1.293139	0.678559153	0.690676	0.8	0.4	0.55	789	0.333333333	-0.157894737
Os01g61550	0.001507054	0.962151	0.844287	1.030872	1.220997125	1.13351	0.95	1	0.85	1506	-0.025641026	0.081081081
Os01g61560	0.111634259	0.563934	1.878563	1.328541	0.70721131	0.819152	0.7	0.4	0.35	915	0.272727273	0.066666667
Os01g61570	0.002141277	0.876712	0.951152	0.983027	1.033511994	1.18156	0.95	0.95	0.55	1095	0	0.266666667
Os01g61580	0.218349693	0.592275	1.966904	1.282703	0.652143165	0.872269	1	0.3	0.45	699	0.538461538	-0.2
Os01g61620	0.160110948	0.482192	1.276252	1.140289	0.893466964	0.76939	1	0.25	0.25	2190	0.6	0
Os01g61630	0.001766411	0.888889	1.093383	1.201031	1.098454064	1.12746	0.9	0.85	0.6	1998	0.028571429	0.172413793
Os01g61640	0.150422903	0.530351	1.80157	1.284663	0.713079703	0.831796	1	0.35	0.4	939	0.481481481	-0.066666667
Os01g61670	0.006838793	0.82449	1.840241	1.360756	0.739444453	1.06347	0.85	1	0.6	735	-0.081081081	0.25
Os01g61690	0.030541	0.606593	1.095252	1.080519	0.986548301	0.783081	0.75	0.6	0.4	1365	0.111111111	0.2
Os01g61710	0.821800762	0.386973	2.022144	1.352177	0.668684822	0.296385	0.25	0.25	0.3	1566	0	-0.090909091
Os01g61760	0.005317141	0.917137	1.576862	1.210227	0.767490751	1.09737	0.6	1	0.9	1593	-0.25	0.052631579
Os01g61810	0.081432014	0.70098	1.783014	1.210125	0.678696297	0.842607	0.85	0.6	0.5	612	0.172413793	0.090909091
Os01g61910	0.554575449	0.447087	1.180162	1.045213	0.885652139	0.421476	1	0.3	0.45	2523	0.538461538	-0.2
Os01g61940	0.00199188	0.938667	0.947099	1.036869	1.094784178	1.21064	0.9	0.9	0.95	2250	0	-0.027027027
Os01g61970	0.090584142	0.822222	1.09694	1.010745	0.92142232	0.882022	0.95	0.95	0.65	1350	0	0.1875
Os01g61980	0.001746043	0.558904	0.772709	0.975648	1.262633152	0.463736	0.5	0.5	0.2	1095	0	0.428571429
Os01g61990	0.231349817	0.533214	1.380622	1.104415	0.799940172	0.837496	0.7	0.3	0.5	1671	0.4	-0.25
Os01g62060	0	0.805825	1.437073	1.451489	1.010031502	0.999745	0.9	0.95	0.45	309	-0.027027027	0.357142857
Os01g62130	0.001624741	0.944954	1.073847	1.169855	1.08940566	1.2394	1	0.95	0.75	654	0.025641026	0.117647059
Os01g62160	0.107369536	0.72796	1.192416	1.104256	0.926066071	0.831481	0.85	0.9	0.8	1191	-0.028571429	0.058823529
Os01g62190	0.003006975	0.912791	1.301973	1.2516	0.961310258	1.26646	0.75	0.95	0.65	516	-0.117647059	0.1875
Os01g62210	0.206451578	0.530864	1.697856	1.242761	0.731959012	0.888227	0.9	0.45	0.45	486	0.333333333	0
Os01g62230	0.003562902	0.914286	2.257072	1.403005	0.621604007	1.07908	1	0.85	0.85	420	0.081081081	0
Os01g62244	0.230836375	0.482353	2.180105	1.397026	0.64080675	0.682969	0.85	0.25	0.5	510	0.545454545	-0.333333333
Os01g62260	0.00210299	0.967742	1.484459	1.28755	0.867353022	1.08908	0.85	1	1	744	-0.081081081	0
Os01g62290	0.001916608	0.906009	2.121648	1.281567	0.604043178	0.994409	0.95	1	0.75	1947	-0.025641026	0.142857143
Os01g62300	0.173796069	0.655172	1.891568	1.324813	0.700378205	0.711246	0.8	0.75	0.4	1566	0.032258065	0.304347826
Os01g62350	0.229594842	0.684685	2.028297	1.33744	0.659390612	0.812445	1	0.45	0.65	333	0.379310345	-0.181818182
Os01g62370	0.001676495	0.944238	1.773726	1.282487	0.723046852	1.10234	1	0.9	1	807	0.052631579	-0.052631579
Os01g62390	0.875648885	0.397015	1.722024	1.25685	0.729867876	0.597273	0.5	0.65	0.6	1005	-0.130434783	0.04
Os01g62410	0.468702989	0.380952	1.711855	1.146286	0.669616293	0.52338	1	0.25	0.4	1764	0.6	-0.230769231
Os01g62420	0.16990139	0.558594	2.063494	1.255593	0.608479114	0.740168	0.8	0.35	0.55	768	0.391304348	-0.222222222
Os01g62430	0.001473638	0.773684	1.130164	1.218629	1.07827625	1.04254	0.9	1	0.5	570	-0.052631579	0.333333333
Os01g62460	0.154911174	0.650426	1.879656	1.422459	0.7567656	0.840617	0.85	0.5	0.45	2463	0.259259259	0.052631579
Os01g62480	0.002042724	0.922414	1.111547	1.146441	1.031392285	1.08591	0.55	0.95	0.7	1740	-0.266666667	0.151515152
Os01g62490	0.004466595	0.929066	1.346701	1.210695	0.89900802	1.08351	0.8	0.9	0.75	1734	-0.058823529	0.090909091
Os01g62500	0.277367344	0.412204	1.281578	1.023784	0.798846422	0.503165	1	0.4	0.2	2409	0.428571429	0.333333333
Os01g62514	0.001789573	0.821429	0.606714	0.968022	1.595516174	1.14991	0.4	0.8	0.7	588	-0.333333333	0.066666667
Os01g62660	0.003812161	0.850394	1.095002	0.948122	0.865863259	1.21228	0.8	0.9	0.55	762	-0.058823529	0.24137931
Os01g62760	0.006531834	0.826506	1.781571	1.271685	0.713799787	1.25208	0.85	0.85	0.75	1245	0	0.0625
Os01g62770	0.002273116	0.635659	0.493433	0.898044	1.819991772	1.2212	0.7	0.55	0.55	387	0.12	0
Os01g62800	0.163448441	0.545058	1.459568	1.023646	0.701334916	0.79157	0.95	0.3	0.7	2064	0.52	-0.4
Os01g62810	0.192916095	0.455969	1.372497	1.163744	0.847902764	0.697739	0.8	0.1	0.7	1533	0.777777778	-0.75
Os01g62840	0.335714359	0.48895	2.067556	1.430989	0.692116199	0.533084	0.6	0.65	0.65	1086	-0.04	0
Os01g62850	0.0284249	0.584416	1.465926	1.150423	0.78477563	0.854767	1	0.5	0.45	462	0.333333333	0.052631579
Os01g62860	0.274287574	0.519231	1.427624	1.074845	0.752890817	0.619018	0.95	0.3	0.6	936	0.52	-0.333333333
Os01g62870	0.254934227	0.580128	1.925739	1.265473	0.657136299	0.617926	1	0.45	0.65	936	0.379310345	-0.181818182
Os01g62880	0.003268032	0.67541	1.527667	1.208302	0.790945933	0.851296	0.9	0.7	0.5	915	0.125	0.166666667
Os01g62900	0.061724453	0.430707	1.398258	1.144205	0.818307494	0.723341	0.9	0.35	0.65	2208	0.44	-0.3
Os01g62920	0.003574826	0.786297	1.640563	1.210906	0.738103931	1.02783	0.85	0.95	0.6	1839	-0.055555556	0.225806452
Os01g62950	0.000754154	0.59447	1.470149	1.145419	0.779117627	0.906519	0.95	0.75	0.3	651	0.117647059	0.428571429
Os01g63050	0.001364967	0.821429	1.866882	1.22871	0.658161576	1.05598	0.95	0.75	0.6	1092	0.117647059	0.111111111
Os01g63160	0.086315506	0.55314	1.127495	0.940868	0.834476428	0.830877	0.8	0.6	0.4	1242	0.142857143	0.2
Os01g63190	0.003561416	0.839286	1.470304	1.474709	1.002995979	1.13162	0.65	1	0.8	1680	-0.212121212	0.111111111
Os01g63220	0.063284155	0.674812	1.466558	1.164192	0.793826088	0.977962	0.85	0.8	0.5	1596	0.03030303	0.230769231
Os01g63250	0.191111537	0.590504	1.482906	1.134182	0.764837421	0.562768	1	0.6	0.4	1011	0.25	0.2
Os01g63270	0.27870401	0.495249	2.09759	1.387187	0.661324186	0.686477	1	0.7	0.4	2526	0.176470588	0.272727273
Os01g63290	0.166459777	0.467308	1.681807	1.221513	0.726309856	0.708009	0.7	0.2	0.35	1560	0.555555556	-0.272727273
Os01g63410	0.130639679	0.544061	1.727669	1.520564	0.880124607	0.635181	0.55	0.55	0.35	783	0	0.222222222
Os01g63420	0.120518903	0.603803	2.066946	1.332782	0.644807363	0.83615	0.65	0.55	0.6	1893	0.083333333	-0.043478261
Os01g63460	0.003952856	0.893333	1.588186	1.139302	0.717360561	0.966822	0.85	0.95	0.75	900	-0.055555556	0.117647059
Os01g63470	0.00856612	0.719512	1.96049	1.286087	0.656002836	0.958457	0.75	0.95	0.4	984	-0.117647059	0.407407407
Os01g63480	0.003788707	0.896694	1.704849	1.319735	0.77410668	1.27357	0.9	0.8	0.95	1452	0.058823529	-0.085714286
Os01g63500	0.003485189	0.827338	0.684997	0.964576	1.408146313	1.14919	0.7	0.9	0.85	417	-0.125	0.028571429
Os01g63510	0.005091968	0.870647	0.917643	0.985014	1.07341744	0.966073	0.8	0.8	0.85	603	0	-0.03030303
Os01g63540	0.003939664	0.906593	1.046379	1.117304	1.067781368	1.12153	0.9	0.9	0.8	1638	0	0.058823529
Os01g63620	0.003026357	0.883041	1.622291	1.324338	0.816338129	1.17451	0.95	0.85	0.85	1539	0.055555556	0
Os01g63690	0.001972416	0.909474	1.799742	1.237633	0.687672455	1.062	0.75	0.95	0.65	1425	-0.117647059	0.1875
Os01g63770	0.000958987	0.955375	1.949292	1.272562	0.652832926	1.03165	0.95	0.95	0.9	1479	0	0.027027027
Os01g63800	0.001888115	0.955975	2.071377	1.3469	0.650243775	1.14844	1	1	0.75	477	0	0.142857143
Os01g63830	0.003772104	0.79288	1.092171	1.146352	1.049608532	0.996773	0.65	0.65	0.55	927	0	0.083333333
Os01g63854	0.00386516	0.912664	1.256252	1.201024	0.956037483	1.13572	0.95	0.95	0.75	1374	0	0.117647059
Os01g63900	0.345342333	0.33945	1.573337	1.168978	0.74299276	0.329474	0.35	0.35	0.2	654	0	0.272727273
Os01g63940	0.512728409	0.36755	1.702204	1.212552	0.712342351	0.236835	0.35	0.25	0.35	906	0.166666667	-0.166666667
Os01g63950	0.165367317	0.512376	0.731939	1.01547	1.387369713	0.711592	0.8	0.4	0.25	1212	0.333333333	0.230769231
Os01g63970	0.00262902	0.946701	1.581606	1.264121	0.799264166	1.24233	1	1	0.85	1182	0	0.081081081
Os01g63980	0.003574571	0.824934	0.971094	1.002566	1.032408809	1.00987	0.85	0.95	0.8	1131	-0.055555556	0.085714286
Os01g64000	0.001212842	0.606684	0.864585	0.924063	1.068793699	0.681741	0.65	0.75	0.75	1167	-0.071428571	0
Os01g64030	0.8508789	0.456938	1.678693	1.262748	0.752220924	0.405547	0.35	0.35	0.5	1254	0	-0.176470588
Os01g64090	0.5389524	0.557604	1.879473	1.304174	0.693904089	0.399639	0.4	0.5	0.75	651	-0.111111111	-0.2
Os01g64100	0.002660172	0.95302	1.338645	1.059525	0.791490649	1.1012	0.8	1	0.85	894	-0.111111111	0.081081081
Os01g64120	0.001486361	0.885542	1.642449	1.423942	0.866962688	1.08517	0.6	1	0.95	498	-0.25	0.025641026
Os01g64262	0.00081699	0.812834	1.563413	1.250627	0.799933863	0.885693	0.9	0.8	0.7	561	0.058823529	0.066666667
Os01g64300	0.002013273	0.786364	1.50765	1.178476	0.781664179	1.10423	0.85	0.75	0.7	660	0.0625	0.034482759
Os01g64310	0.002553953	0.832685	1.12464	1.213392	1.07891592	1.10186	0.95	0.95	0.75	771	0	0.117647059
Os01g64370	0.00198413	0.471572	1.801995	1.222745	0.678550717	0.539515	0.8	0.35	0.65	897	0.391304348	-0.3
Os01g64430	0.007978361	0.960699	1.028898	1.085403	1.05491798	1.07131	0.95	0.95	0.95	687	0	0
Os01g64440	0.003720082	0.888158	0.989074	1.080572	1.092508751	1.16855	1	0.85	0.8	456	0.081081081	0.03030303
Os01g64450	0.001965725	0.950413	0.625756	0.937666	1.498453071	1.20258	0.75	1	0.9	726	-0.142857143	0.052631579
Os01g64470	0.003223051	0.912134	1.471952	1.275683	0.866660734	1.31048	0.95	1	0.9	717	-0.025641026	0.052631579
Os01g64490	0.411456175	0.394068	1.582067	1.19772	0.757060226	0.444023	0.55	0.3	0.45	2832	0.294117647	-0.2
Os01g64520	0.033323413	0.61039	1.94482	1.308392	0.672757376	0.872486	0.95	0.5	0.55	924	0.310344828	-0.047619048
Os01g64540	0.002077388	0.886076	0.737605	1.022081	1.38567526	1.18841	0.95	1	0.5	1422	-0.025641026	0.333333333
Os01g64620	0.001382335	0.897196	0.972957	1.22966	1.26383797	1.28028	0.85	0.8	0.85	642	0.03030303	-0.03030303
Os01g64690	0.112244109	0.609524	1.939338	1.297266	0.668922075	1.14678	0.9	0.45	0.3	315	0.333333333	0.2
Os01g64700	0.471719267	0.478842	1.807467	1.270008	0.702645194	0.53882	0.45	0.5	0.5	1347	-0.052631579	0
Os01g64720	0.350865283	0.475138	1.57417	1.06516	0.676648647	0.687636	1	0.4	0.3	1086	0.428571429	0.142857143
Os01g64750	0.383459861	0.396135	1.518868	1.20628	0.794196731	0.499082	0.85	0.4	0.45	1863	0.36	-0.058823529
Os01g64840	0.001299418	0.9182	0.673772	1.040086	1.543676496	1.16467	0.75	1	0.75	1467	-0.142857143	0.142857143
Os01g64860	0.002374721	0.938239	1.150818	1.185848	1.030439218	1.25552	0.85	0.8	0.7	2283	0.03030303	0.066666667
Os01g64930	0.110037487	0.603175	1.91386	1.397548	0.730224781	1.13067	0.7	0.2	0.4	945	0.555555556	-0.333333333
Os01g64960	0.002238318	0.951673	1.718313	1.611034	0.937567253	1.20119	0.9	1	0.95	807	-0.052631579	0.025641026
Os01g64970	0.020402404	0.645429	1.950405	1.370601	0.702726357	0.792148	1	0.35	0.7	1083	0.481481481	-0.333333333
Os01g65030	0.001416682	0.717949	0.663858	1.169205	1.761227552	0.911611	0.55	0.8	0.4	1287	-0.185185185	0.333333333
Os01g65070	0.102890824	0.499142	1.400278	1.146965	0.819098065	0.641583	0.85	0.4	0.45	1749	0.36	-0.058823529
Os01g65080	0.5787044	0.50478	2.215663	1.543264	0.696524697	0.441852	0.5	0.3	0.75	1569	0.25	-0.428571429
Os01g65090	0.213819811	0.533769	1.75784	1.237725	0.704116984	0.584473	0.95	0.25	0.4	1377	0.583333333	-0.230769231
Os01g65100	0.001557889	0.950549	1.979873	1.433735	0.724155034	1.18786	0.95	0.7	0.65	1638	0.151515152	0.037037037
Os01g65110	0.001796523	0.943534	1.420125	1.180498	0.831263445	1.2464	0.9	0.8	0.4	1647	0.058823529	0.333333333
Os01g65150	0.001126339	0.901487	1.036887	1.05192	1.014498205	1.28209	0.65	0.8	0.8	1614	-0.103448276	0
Os01g65200	0.100169492	0.585635	1.359953	1.185271	0.871552914	0.798868	0.95	0.4	0.3	1086	0.407407407	0.142857143
Os01g65220	0.725053514	0.40131	1.88705	1.288343	0.682728598	0.512357	0.95	0.3	0.35	3207	0.52	-0.076923077
Os01g65230	0.200925036	0.563126	1.691803	1.20834	0.714232094	0.752964	1	0.3	0.75	1497	0.538461538	-0.428571429
Os01g65260	0.002389742	0.960145	1.577858	1.323742	0.838948752	1.20599	1	1	0.9	1656	0	0.052631579
Os01g65310	0.175766673	0.552198	1.781397	1.266806	0.711130646	0.684832	0.9	0.55	0.55	1092	0.24137931	0
Os01g65320	0.516414237	0.389489	1.400558	1.100158	0.785514059	0.442082	1	0.35	0.75	4167	0.481481481	-0.363636364
Os01g65350	0.22510497	0.511765	1.648976	1.266834	0.768254966	0.699797	0.95	0.45	0.45	1530	0.357142857	0
Os01g65380	0.047378628	0.809446	1.994305	1.225492	0.614495777	0.962582	0.9	1	0.75	1842	-0.052631579	0.142857143
Os01g65410	0.093571381	0.618968	1.870251	1.300302	0.695255343	0.896887	0.85	0.65	0.35	1803	0.133333333	0.3
Os01g65420	0.00231087	0.931034	1.158289	1.209961	1.044610628	1.14181	0.95	1	0.85	957	-0.025641026	0.081081081
Os01g65450	0.228571545	0.586895	1.799216	1.15921	0.644286178	0.71478	0.95	0.45	0.5	1053	0.357142857	-0.052631579
Os01g65480	0.008377994	0.820122	0.849434	0.883289	1.039855951	0.936276	0.95	1	0.3	984	-0.025641026	0.538461538
Os01g65490	0.001793691	0.924675	0.685234	0.954392	1.392797205	1.18759	0.8	0.95	0.95	1155	-0.085714286	0
Os01g65510	0.000863553	0.933884	1.297567	1.095188	0.844031946	1.16492	0.9	1	0.7	1089	-0.052631579	0.176470588
Os01g65520	0.114581704	0.453674	1.441579	1.132107	0.785324287	0.563432	0.9	0.5	0.55	1878	0.285714286	-0.047619048
Os01g65600	0.026040077	0.566248	1.213528	0.964581	0.794856814	0.669979	1	0.35	0.3	2151	0.481481481	0.076923077
Os01g65620	0.00047619	0.848276	1.035954	1.018667	0.983312966	1.00439	0.85	0.95	0.8	435	-0.055555556	0.085714286
Os01g65630	0.003184203	0.937107	1.32217	1.129206	0.854055076	1.16474	0.9	1	0.85	477	-0.052631579	0.081081081
Os01g65640	0.000678425	0.679558	0.66642	0.980502	1.47129738	1.0384	0.75	0.7	0.7	543	0.034482759	0
Os01g65690	0.000535801	0.903915	1.104362	1.440092	1.304003579	1.13183	0.95	0.95	0.75	843	0	0.117647059
Os01g65692	0.009144781	0.673367	0.629294	0.941181	1.495614133	1.00515	0.65	0.6	0.6	597	0.04	0
Os01g65700	0.001248457	0.892857	1.194202	1.177215	0.985775438	1.11432	0.85	1	0.55	588	-0.081081081	0.290322581
Os01g65720	0.372389548	0.462687	1.541587	1.207435	0.783241556	0.451803	0.65	0.4	0.5	1608	0.238095238	-0.111111111
Os01g65730	0.104011022	0.584677	1.27074	1.13045	0.889599761	0.883901	0.8	0.3	0.6	1488	0.454545455	-0.333333333
Os01g65780	0.452207573	0.476415	1.987558	1.309461	0.658829076	0.577519	0.7	0.25	0.55	1908	0.473684211	-0.375
Os01g65790	0.001354273	0.979667	1.501262	1.053467	0.701720952	1.21174	0.95	1	0.7	1623	-0.025641026	0.176470588
Os01g65800	0.054394735	0.58548	1.342102	1.050378	0.782636491	0.792215	0.9	0.55	0.35	1281	0.24137931	0.222222222
Os01g65830	0.001637598	0.963351	1.470804	1.192769	0.810963935	1.2403	0.85	0.95	0.75	1146	-0.055555556	0.117647059
Os01g65840	0.003681154	0.715847	0.766893	0.996875	1.29988799	0.950718	0.65	0.75	0.4	1647	-0.071428571	0.304347826
Os01g65860	0.002238982	0.89272	0.399857	0.974527	2.437188795	1.23133	1	1	0.7	1566	0	0.176470588
Os01g65900	0.573802523	0.422383	2.100781	1.387605	0.660518636	0.503424	0.4	0.35	0.6	1662	0.066666667	-0.263157895
Os01g65904	0.012297733	0.644828	1.101169	1.14447	1.039322756	1.05943	0.8	0.85	0.55	870	-0.03030303	0.214285714
Os01g65920	0.000420879	0.660526	1.787363	1.23062	0.688511511	0.720386	0.65	0.7	0.85	1140	-0.037037037	-0.096774194
Os01g65986	0.292404889	0.459834	1.667812	1.224022	0.733908858	0.582609	0.85	0.5	0.35	1083	0.259259259	0.176470588
Os01g65992	0.001062939	0.907895	1.237453	1.116229	0.902037492	1.11395	0.5	1	0.8	684	-0.333333333	0.111111111
Os01g66010	0.000432846	0.969325	1.282272	1.26428	0.985968656	1.1719	0.9	1	0.8	1467	-0.052631579	0.111111111
Os01g66030	0.061194478	0.766667	1.440755	1.071011	0.743367887	0.767142	1	0.5	0.9	630	0.333333333	-0.285714286
Os01g66050	0.489426056	0.424479	1.806568	1.30505	0.72239185	0.613601	0.35	0.5	0.45	1152	-0.176470588	0.052631579
Os01g66100	0.001945915	0.95641	1.272312	1.034862	0.813371249	1.16207	0.8	0.95	0.95	1170	-0.085714286	0
Os01g66110	0.346835563	0.520446	1.808831	1.281972	0.708729561	0.617108	0.85	0.25	0.65	2421	0.545454545	-0.444444444
Os01g66130	0.517496043	0.373902	1.451902	1.158254	0.797749435	0.425307	0.4	0.15	0.55	2391	0.454545455	-0.571428571
Os01g66140	0.399739167	0.379619	1.379019	1.131662	0.820628287	0.47078	0.95	0.75	0.5	2679	0.117647059	0.2
Os01g66170	0.08285006	0.601173	1.729284	1.317396	0.761815873	0.813657	1	0.35	0.25	1023	0.481481481	0.166666667
Os01g66180	0.09682981	0.660714	1.674296	1.243396	0.7426381	0.809542	0.9	0.4	0.6	336	0.384615385	-0.2
Os01g66190	0.799481443	0.522613	1.920039	1.341695	0.698785285	0.541883	0.4	0.55	0.4	1194	-0.157894737	0.157894737
Os01g66200	0.379512367	0.351916	1.771701	1.289273	0.727703489	0.5024	0.3	0.4	0.2	1722	-0.142857143	0.333333333
Os01g66240	0.27961487	0.441397	1.518384	1.115028	0.734351785	0.609844	0.95	0.35	0.5	1203	0.461538462	-0.176470588
Os01g66250	0.075251466	0.845224	0.722697	1.043549	1.44396476	1.17319	0.7	0.95	0.5	2481	-0.151515152	0.310344828
Os01g66280	0.263138893	0.574648	1.866127	1.372794	0.735638035	0.76064	0.9	0.3	0.55	1065	0.5	-0.294117647
Os01g66290	0.003426953	0.729323	0.629614	1.001141	1.590086942	0.982321	0.8	0.55	0.85	798	0.185185185	-0.214285714
Os01g66300	0.64693375	0.487973	1.840636	1.24022	0.673799708	0.414215	0.65	0.45	0.75	873	0.181818182	-0.25
Os01g66379	0.063293723	0.591093	1.467574	1.168855	0.796453876	0.894279	0.7	0.5	0.25	741	0.166666667	0.333333333
Os01g66420	0.053759298	0.589744	2.068399	1.322201	0.639238851	0.732886	0.35	0.35	0.85	819	0	-0.416666667
Os01g66490	0.006498299	0.830022	0.972003	1.061356	1.091926671	1.06003	0.65	0.85	0.55	1359	-0.133333333	0.214285714
Os01g66500	0.781010344	0.371831	1.843152	1.297307	0.703852422	0.281949	0.35	0.35	0.65	4260	0	-0.3
Os01g66510	0.088807793	0.60835	1.443822	1.125761	0.779708995	0.736185	1	0.5	0.65	1509	0.333333333	-0.130434783
Os01g66530	0.007402185	0.837838	1.085239	1.06267	0.979203659	1.24633	0.7	1	0.95	444	-0.176470588	0.025641026
Os01g66560	0.253103663	0.48806	1.806305	1.287164	0.712595049	0.68095	0.95	0.35	0.45	2010	0.461538462	-0.125
Os01g66590	0.001067573	0.959259	1.28346	1.070239	0.833870163	1.3584	0.85	1	0.95	810	-0.081081081	0.025641026
Os01g66600	0.05866336	0.696133	1.401305	1.231427	0.878771574	0.932353	0.85	1	0.5	1086	-0.081081081	0.333333333
Os01g66610	0.002059115	0.937122	1.353718	1.194081	0.882075144	1.18814	0.65	0.95	0.85	2481	-0.1875	0.055555556
Os01g66650	0.477535574	0.575188	0.757733	0.909546	1.200351575	0.673756	0.7	0.8	0.3	798	-0.066666667	0.454545455
Os01g66720	0.066211448	0.608333	1.483258	1.144342	0.771505699	0.70327	0.95	0.2	0.45	1080	0.652173913	-0.384615385
Os01g66760	0.002661016	0.482085	0.936701	1.0153	1.083910447	0.66409	0.65	0.35	0.75	921	0.3	-0.363636364
Os01g66820	0.00086956	0.492857	1.018932	0.972346	0.954279579	0.535092	0.75	0.45	0.3	840	0.25	0.2
Os01g66890	0.0010973	0.483092	1.220203	1.256759	1.029958949	0.493474	0.45	0.5	0.4	1242	-0.052631579	0.111111111
Os01g66940	0.098329517	0.725309	1.802151	1.278221	0.709275194	1.01957	0.95	0.5	0.65	972	0.310344828	-0.130434783
Os01g66980	0.000400641	0.53913	1.440302	1.469148	1.020027744	0.721008	0.75	0.4	0.4	690	0.304347826	0
Os01g67000	0.432145795	0.45283	1.978244	1.415831	0.715700894	0.727891	0.95	0.45	0.6	954	0.357142857	-0.142857143
Os01g67010	0.001997957	0.943182	0.890887	1.0137	1.137854745	1.21053	0.75	0.75	0.9	1320	0	-0.090909091
Os01g67040	0.052901078	0.631387	1.341834	1.127192	0.840038336	0.652879	0.6	0.7	0.35	822	-0.076923077	0.333333333
Os01g67054	0.392240948	0.479821	2.198337	1.500275	0.682459059	0.66017	0.7	0.5	0.4	1338	0.166666667	0.111111111
Os01g67090	0.004313147	0.932624	1.64568	1.327275	0.806520709	1.21332	0.7	1	1	1692	-0.176470588	0
Os01g67120	0.056439634	0.645833	1.60514	1.486185	0.9258912	1.07984	0.95	0.3	0.7	1872	0.52	-0.4
Os01g67170	0.777977966	0.411765	1.312577	1.08528	0.826831493	0.415095	0.2	0.15	0.25	1530	0.142857143	-0.25
Os01g67180	0.033750471	0.659649	1.937903	1.338152	0.69051547	0.930704	1	0.6	0.4	855	0.25	0.2
Os01g67190	0.112513639	0.620072	1.352918	1.094454	0.808958119	0.82106	0.95	0.4	0.45	837	0.407407407	-0.058823529
Os01g67210	0.165539495	0.624779	1.660353	1.14058	0.686950305	0.78572	0.7	0.5	0.45	1695	0.166666667	0.052631579
Os01g67220	0.320178144	0.415289	1.920735	1.403179	0.730542735	0.720419	1	0.35	0.75	1452	0.481481481	-0.363636364
Os01g67240	0.112438859	0.726327	1.363893	1.159259	0.849963304	1.08846	0.65	0.95	0.15	2883	-0.1875	0.727272727
Os01g67290	0.320142397	0.431193	1.649841	1.261461	0.764595497	0.508096	0.95	0.45	0.6	2943	0.357142857	-0.142857143
Os01g67310	0.700318446	0.497573	0.979203	1.00345	1.024761975	0.426548	0.5	0.45	0.7	1236	0.052631579	-0.217391304
Os01g67314	0.006962485	0.627119	1.085109	0.91456	0.842827771	1.17256	0.85	0.65	0.4	354	0.133333333	0.238095238
Os01g67340	0.469159146	0.351351	1.718753	1.080521	0.628665666	0.435683	0.65	0.2	0.4	1110	0.529411765	-0.333333333
Os01g67360	0.125178686	0.639423	1.433251	1.191814	0.831545905	0.940249	0.85	0.4	0.4	1872	0.36	0
Os01g67390	0.001193768	0.457627	0.923296	1.095172	1.186154819	0.422643	0.6	0.55	0.4	1239	0.043478261	0.157894737
Os01g67420	0.352921359	0.421189	1.475595	1.071714	0.726292784	0.806041	1	0.3	0.5	2322	0.538461538	-0.25
Os01g67430	0.001804988	0.96789	0.811698	0.986989	1.215955934	1.18274	0.85	1	0.85	1308	-0.081081081	0.081081081
Os01g67510	0.43577507	0.418605	1.711958	1.178132	0.688178098	0.610551	0.9	0.35	0.4	1290	0.44	-0.066666667
Os01g67520	0.072482646	0.488827	1.231744	1.019342	0.827559948	0.437938	0.4	0.4	0.55	1074	0	-0.157894737
Os01g67530	0.001742097	0.882619	1.531499	1.244736	0.812756652	1.19538	0.9	1	0.55	1329	-0.052631579	0.290322581
Os01g67540	0.004895445	0.814691	1.176476	1.282003	1.089697537	1.21906	0.85	1	0.65	1797	-0.081081081	0.212121212
Os01g67570	0.157572067	0.695096	1.599216	1.191149	0.744833093	0.904074	0.95	0.75	0.75	1407	0.117647059	0
Os01g67740	0.360308888	0.437075	1.359885	0.95763	0.704199252	0.518249	0.95	0.35	0.4	3528	0.461538462	-0.066666667
Os01g67750	0.364211548	0.471166	1.196857	1.007848	0.842078878	0.592555	0.95	0.4	0.55	2445	0.407407407	-0.157894737
Os01g67770	0.064860229	0.48542	1.588503	1.217462	0.766420964	0.517837	1	0.25	0.4	1749	0.6	-0.230769231
Os01g67830	0.0198027	0.445104	0.616839	0.920002	1.491478327	0.571951	0.6	0.35	0.5	2022	0.263157895	-0.176470588
Os01g67850	0.038199345	0.675889	1.859401	1.318338	0.709012203	0.551121	0.55	0.8	0.8	759	-0.185185185	0
Os01g67870	0.3202702	0.445946	1.651263	1.193051	0.722508165	0.437185	0.95	0.4	0.55	1554	0.407407407	-0.157894737
Os01g67880	0.195169613	0.49	1.391112	1.108866	0.797107638	0.571771	0.55	0.35	0.65	1200	0.222222222	-0.3
Os01g67920	0.350509583	0.368333	1.781015	1.16739	0.655463317	0.502998	0.75	0.3	0.5	1800	0.428571429	-0.25
Os01g67950	0.011535896	0.936416	1.500162	1.292293	0.861435632	0.951688	0.95	0.95	0.85	519	0	0.055555556
Os01g67960	0.143998794	0.520259	1.724275	1.221406	0.708359165	0.813323	0.8	0.45	0.4	1851	0.28	0.058823529
Os01g67970	0.183255525	0.507382	1.399715	1.122372	0.801857521	0.793713	0.85	0.15	0.55	3861	0.7	-0.571428571
Os01g67980	0.002187463	0.946237	0.989761	0.943151	0.952907823	1.21907	0.7	1	0.65	1116	-0.176470588	0.212121212
Os01g68000	0.00331501	0.878655	0.41528	0.918458	2.211659603	1.17791	0.6	0.85	0.75	2052	-0.172413793	0.0625
Os01g68010	0.174704964	0.509485	1.602151	1.175498	0.733699882	0.667848	0.85	0.4	0.75	1107	0.36	-0.304347826
Os01g68020	0.009020702	0.925287	1.914699	1.32296	0.690949335	1.01764	0.95	0.95	0.75	1044	0	0.117647059
Os01g68040	0.138342013	0.555056	2.022229	1.370147	0.677542949	0.882555	0.95	0.4	0.55	1335	0.407407407	-0.157894737
Os01g68050	0.002582249	0.866071	0.94435	1.028627	1.089243395	0.951092	0.55	0.9	0.85	1344	-0.24137931	0.028571429
Os01g68060	0.121795346	0.495798	2.014734	1.312388	0.651395172	0.841976	0.95	0.55	0.5	1428	0.266666667	0.047619048
Os01g68070	0.014388519	0.721893	1.183884	1.130434	0.954851996	0.93516	0.9	0.55	0.3	1521	0.24137931	0.294117647
Os01g68140	0.001864876	0.932515	1.167106	1.144895	0.980969166	1.09057	1	1	0.5	978	0	0.333333333
Os01g68230	0.453555643	0.398058	1.1565	1.044532	0.903183744	0.407896	0.4	0.45	0.25	309	-0.058823529	0.285714286
Os01g68300	0	0.978261	1.693578	1.732256	1.022838039	0.899357	0.95	1	0.95	276	-0.025641026	0.025641026
Os01g68370	0.001771522	0.843407	0.737812	1.001744	1.357722563	1.092	0.95	0.95	0.8	2184	0	0.085714286
Os01g68390	0.140844802	0.505593	1.433896	1.036997	0.72320238	0.750959	0.95	0.4	0.55	1341	0.407407407	-0.157894737
Os01g68440	0.274422633	0.496441	1.29459	1.028409	0.79438973	0.630429	0.95	0.25	0.45	1686	0.583333333	-0.285714286
Os01g68480	0.001554375	0.781915	1.922244	1.555815	0.809374356	0.847825	0.9	0.8	0.5	564	0.058823529	0.230769231
Os01g68490	0.00181974	0.629213	0.868168	0.974655	1.122657135	0.963618	0.95	0.35	0.6	1602	0.461538462	-0.263157895
Os01g68540	0.000490191	0.756881	0.791922	1.092136	1.379095416	0.67303	0.9	1	0.7	654	-0.052631579	0.176470588
Os01g68545	0.001546427	0.617647	1.282852	1.107842	0.863577404	1.21476	0.65	0.55	0.65	408	0.083333333	-0.083333333
Os01g68560	0.002009902	0.883333	0.824728	1.036588	1.256884694	1.14771	0.8	0.85	0.65	1440	-0.03030303	0.133333333
Os01g68570	0.004599737	0.687943	1.269983	1.143387	0.900316776	0.701679	0.8	0.5	0.7	423	0.230769231	-0.166666667
Os01g68598	0.2123129	0.516129	0.868362	1.111445	1.279932793	0.243377	0.7	0.6	0.5	372	0.076923077	0.090909091
Os01g68610	0.105723476	0.620339	0.615151	0.831462	1.351638866	0.788354	0.7	0.5	0.45	1770	0.166666667	0.052631579
Os01g68630	0.437439198	0.475149	1.781262	1.320605	0.741387286	0.590514	0.85	0.55	0.55	1509	0.214285714	0
Os01g68660	0.008776592	0.937107	0.836315	0.991732	1.185835481	1.20675	0.75	1	1	477	-0.142857143	0
Os01g68700	0.061703259	0.77732	1.84252	1.302355	0.706833576	0.956554	1	0.9	0.3	1455	0.052631579	0.5
Os01g68710	0.029099196	0.54717	1.977975	1.373145	0.694217571	0.853569	0.9	0.25	0.5	477	0.565217391	-0.333333333
Os01g68730	0.001729289	0.853933	1.003011	1.218215	1.214557966	1.23558	0.85	0.95	0.7	801	-0.055555556	0.151515152
Os01g68770	0.392440271	0.536232	2.135428	1.458197	0.682859361	0.506429	0.9	0.45	0.4	1449	0.333333333	0.058823529
Os01g68790	0.158755708	0.573913	2.235556	1.487274	0.665281478	0.539571	0.8	0.55	0.6	345	0.185185185	-0.043478261
Os01g68820	0.002033815	0.923077	0.586554	0.908548	1.548958834	1.20152	0.9	0.9	0.8	663	0	0.058823529
Os01g68830	0.339443144	0.578947	1.223018	1.094454	0.894879716	0.615257	0.9	0.4	0.55	1653	0.384615385	-0.157894737
Os01g68840	0.006432514	0.928571	1.57868	1.039656	0.658560316	0.7916	1	0.95	0.95	378	0.025641026	0
Os01g68870	0.085969394	0.499614	1.467846	1.060911	0.722767239	0.421575	0.6	0.4	0.75	3885	0.2	-0.304347826
Os01g68900	0.004514697	0.929936	1.155265	1.209058	1.046563343	1.26091	1	0.9	0.75	942	0.052631579	0.090909091
Os01g68930	0.70350865	0.393939	1.795333	1.271289	0.708107632	0.469322	0.55	0.25	0.25	891	0.375	0
Os01g68970	0.198958882	0.468085	1.698148	1.219917	0.718380848	0.893907	1	0.45	0.35	1551	0.379310345	0.125
Os01g69030	0.083748833	0.713587	1.732577	1.361182	0.785640119	0.850372	0.95	0.6	0.7	3069	0.225806452	-0.076923077
Os01g69050	0.002025509	0.866972	1.589886	1.346593	0.846974563	1.21052	0.3	0.9	1	1308	-0.5	-0.052631579
Os01g69060	0.343953959	0.473684	1.426539	1.15851	0.812112392	0.756923	0.95	0.45	0.45	1140	0.357142857	0
Os01g69070	0.023787824	0.876374	1.314747	1.46246	1.112350893	1.17218	0.9	0.95	0.5	1092	-0.027027027	0.310344828
Os01g69080	0.339313865	0.563591	2.059533	1.456432	0.707166139	0.647327	1	0.5	0.4	1203	0.333333333	0.111111111
Os01g69090	0.101444757	0.701235	1.734033	1.205956	0.69546312	0.945291	0.9	0.4	0.7	1215	0.384615385	-0.272727273
Os01g69100	0.357680919	0.556034	2.002334	1.379866	0.689128787	0.766157	0.7	0.25	0.5	696	0.473684211	-0.333333333
Os01g69110	0.042245147	0.605263	1.932014	1.315615	0.68095521	0.759641	0.8	0.8	0.6	342	0	0.142857143
Os01g69120	0.282143154	0.478743	1.541346	1.234672	0.80103494	0.729682	0.9	0.3	0.5	1623	0.5	-0.25
Os01g69130	0.465010785	0.493284	1.974564	1.267635	0.64198223	0.768182	1	0.35	0.5	2457	0.481481481	-0.176470588
Os01g69190	0.004730021	0.91689	0.779356	1.008523	1.294046623	1.15821	0.95	1	0.55	1119	-0.025641026	0.290322581
Os01g69200	0.002422375	0.917989	0.606926	1.009286	1.662947377	1.18755	0.65	1	0.9	1134	-0.212121212	0.052631579
Os01g69210	0.379263227	0.453608	1.149335	1.104181	0.960712934	0.691305	0.85	0.15	0.55	2619	0.7	-0.571428571
Os01g69220	0.182618376	0.609589	1.642141	1.181945	0.719758535	0.905852	1	0.3	0.35	1314	0.538461538	-0.076923077
Os01g69230	0.132631597	0.729521	1.785067	1.307638	0.732542812	0.948236	0.95	0.65	0.25	1941	0.1875	0.444444444
Os01g69240	0.001201265	0.93578	0.712294	1.009382	1.417086203	1.06158	0.95	0.95	0.65	1308	0	0.1875
Os01g69250	0.246889309	0.62069	2.20221	1.371715	0.622881106	0.64391	0.8	0.55	0.5	609	0.185185185	0.047619048
Os01g69279	0.806860208	0.656863	0.973063	1.045398	1.074337427	0.575987	0.8	0.65	0.65	306	0.103448276	0
Os01g69290	0.001864293	0.871122	1.384323	1.146776	0.828402042	1.06826	0.75	0.7	0.95	1257	0.034482759	-0.151515152
Os01g69840	0	0.635294	1.207134	1.293146	1.071253067	0.50794	0.6	0.55	0.75	255	0.043478261	-0.153846154
Os01g69850	0.002661743	0.677273	2.155823	1.280922	0.594168445	0.660034	0.95	0.85	0.5	660	0.055555556	0.259259259
Os01g69870	0.003931991	0.901515	1.893645	1.290543	0.681512638	1.19226	0.95	1	0.45	396	-0.025641026	0.379310345
Os01g69904	0.003365385	0.570175	0.950766	1.282675	1.349096413	1.06675	0.5	0.6	0.5	342	-0.090909091	0.090909091
Os01g69910	0.760080968	0.373151	1.673833	1.161261	0.693773513	0.502654	0.55	0.4	0.6	2637	0.157894737	-0.2
Os01g69920	0.34229545	0.586914	1.961937	1.301136	0.663189491	0.789134	0.75	0.4	0.55	3072	0.304347826	-0.157894737
Os01g69930	0.690233414	0.379866	0.957344	0.958837	1.001559523	0.351105	0.45	0.15	0.2	2235	0.5	-0.142857143
Os01g69960	0.00221344	0.714286	1.02222	0.982334	0.960981002	0.572694	0.85	0.95	0.65	567	-0.055555556	0.1875
Os01g69970	0.283281664	0.516393	1.743094	1.190726	0.683110607	0.885196	0.95	0.4	0.4	1464	0.407407407	0
Os01g69990	0.700432656	0.423253	1.837339	1.213424	0.660424669	0.474566	0.8	0.5	0.65	4593	0.230769231	-0.130434783
Os01g70000	0.013565907	0.613445	0.473301	0.86526	1.828138964	0.869636	0.85	0.55	0.45	357	0.214285714	0.1
Os01g70060	0.699574452	0.443992	1.474303	1.094437	0.742341974	0.509972	0.6	0.55	0.5	1473	0.043478261	0.047619048
Os01g70090	0.00894325	0.859589	1.591831	1.276182	0.801706965	1.13858	1	0.95	0.7	876	0.025641026	0.151515152
Os01g70100	0.55918813	0.524155	1.537928	1.215127	0.790106559	0.593375	0.8	0.65	0.4	1242	0.103448276	0.238095238
Os01g70110	0.000866968	0.89083	0.967147	1.056659	1.092552632	1.20609	0.85	1	0.6	687	-0.081081081	0.25
Os01g70120	0.006068431	0.742574	0.461026	0.95488	2.071206396	1.11036	0.95	0.8	0.45	606	0.085714286	0.28
Os01g70140	0.179546778	0.683673	1.951711	1.282568	0.657150572	0.585183	1	0.65	0.65	588	0.212121212	0
Os01g70160	0.695743344	0.36087	1.830263	1.248548	0.682168628	0.491462	0.5	0.3	0.3	690	0.25	0
Os01g70170	0.284767158	0.616628	2.27381	1.5291	0.672483629	0.726629	1	0.3	0.9	1299	0.538461538	-0.5
Os01g70180	0.001632952	0.966903	1.551764	1.102645	0.710575191	1.09973	0.95	0.95	0.95	1269	0	0
Os01g70190	0.489561352	0.637019	1.694049	1.148781	0.678127374	0.689634	0.9	0.4	0.9	1248	0.384615385	-0.384615385
Os01g70200	0.430065933	0.586124	1.749388	1.291108	0.738034101	0.518596	0.55	0.45	0.8	1254	0.1	-0.28
Os01g70210	0.068053609	0.83871	1.624143	1.397957	0.860735169	0.846412	0.8	0.55	0.7	744	0.185185185	-0.12
Os01g70240	0.017732533	0.671329	1.217927	1.225314	1.006065224	0.547444	0.45	0.7	0.65	429	-0.217391304	0.037037037
Os01g70310	0.051643988	0.777487	1.375604	1.254462	0.911935412	1.07255	0.85	0.95	0.55	1146	-0.055555556	0.266666667
Os01g70320	0.201215962	0.52014	1.970637	1.345741	0.682896444	0.819639	1	0.35	0.35	1713	0.481481481	0
Os01g70330	0.078151407	0.442543	1.472064	1.114427	0.757050645	0.724122	0.95	0.1	0.3	1227	0.80952381	-0.5
Os01g70340	0.001578854	0.757042	0.735523	0.965522	1.312701302	1.07798	0.85	1	0.55	852	-0.081081081	0.290322581
Os01g70360	0.008291737	0.542	0.541122	0.949172	1.754081335	0.61021	1	0.55	0.45	1500	0.290322581	0.1
Os01g70380	0.467761977	0.465306	1.766791	1.257963	0.712004419	0.534419	1	0.65	0.4	1470	0.212121212	0.238095238
Os01g70390	0.552253667	0.488753	1.226149	0.887585	0.723880214	0.447934	0.95	0.45	0.55	1467	0.357142857	-0.1
Os01g70430	0.100732494	0.637462	1.358668	1.149267	0.845877727	1.0268	1	0.45	0.5	993	0.379310345	-0.052631579
Os01g70440	0.002566424	0.934783	0.524286	1.054104	2.010551493	1.19577	0.85	0.95	0.95	276	-0.055555556	0
Os01g70460	0.003320125	0.720497	1.400757	1.262227	0.901103475	1.22583	0.9	0.95	0.5	483	-0.027027027	0.310344828
Os01g70470	0.006062986	0.913295	2.103187	1.411315	0.671036384	1.06576	0.95	0.95	0.95	519	0	0
Os01g70500	0.001900968	0.944206	1.163095	1.105176	0.950202692	1.20927	0.95	0.9	0.9	699	0.027027027	0
Os01g70560	0.000927996	0.968553	1.488499	1.094798	0.735504693	1.13193	0.95	0.95	0.95	954	0	0
Os01g70570	0.196799856	0.527559	1.653446	1.20699	0.729984529	0.715116	0.9	0.3	0.55	1524	0.5	-0.294117647
Os01g70580	0.091386786	0.611321	1.512125	1.191212	0.787773498	0.852169	1	0.3	0.35	795	0.538461538	-0.076923077
Os01g70660	0.002520574	0.855808	0.789454	0.966036	1.22367611	1.11493	0.85	0.9	0.8	2247	-0.028571429	0.058823529
Os01g70670	0.327266567	0.42439	2.004961	1.297652	0.647220569	0.628578	0.95	0.15	0.4	2460	0.727272727	-0.454545455
Os01g70730	0.002388127	0.96875	1.508271	1.235657	0.819253967	1.23855	1	1	0.9	384	0	0.052631579
Os01g70740	0.00253831	0.674419	1.869498	1.344187	0.719009595	0.932593	0.6	0.85	0.4	645	-0.172413793	0.36
Os01g70780	0.106969655	0.646288	1.827574	1.243086	0.680183675	0.957672	0.85	0.8	0.6	1374	0.03030303	0.142857143
Os01g70790	0.001593516	0.86351	2.113736	1.404244	0.664342188	1.18111	0.95	0.7	0.8	1077	0.151515152	-0.066666667
Os01g70800	0.517611039	0.418398	1.686019	1.111714	0.659372166	0.686403	1	0.45	0.45	1011	0.379310345	0
Os01g70870	0.005206826	0.899371	0.614778	0.968483	1.575337764	1.18649	0.85	0.9	0.65	1431	-0.028571429	0.161290323
Os01g70940	0.439824682	0.405612	1.679606	1.217964	0.725148636	0.494202	0.95	0.45	0.45	2352	0.357142857	0
Os01g70950	0.389358807	0.432122	1.54261	1.223642	0.79322836	0.51949	0.6	0.2	0.5	1569	0.5	-0.428571429
Os01g70970	0.000912983	0.763636	0.639519	1.00807	1.576294059	1.08129	0.8	0.5	0.85	1155	0.230769231	-0.259259259
Os01g70980	0.115243186	0.59434	2.123942	1.386981	0.653022069	0.937016	0.85	0.6	0.55	636	0.172413793	0.043478261
Os01g71000	0.640544054	0.432927	1.850921	1.246714	0.673564134	0.512387	0.9	0.4	0.3	1476	0.384615385	0.142857143
Os01g71010	0.185985548	0.48415	1.694491	1.287034	0.759540181	0.547005	0.75	0.35	0.5	1041	0.363636364	-0.176470588
Os01g71050	0.461475	0.375328	1.847524	1.300386	0.703853373	0.340106	0.9	0.4	0.4	1143	0.384615385	0
Os01g71070	0.001539128	0.952719	0.712938	1.101867	1.545529906	1.18631	0.8	1	0.8	1269	-0.111111111	0.111111111
Os01g71090	0.001153837	0.947619	1.424225	1.188394	0.834414506	1.24912	0.9	0.95	0.85	1260	-0.027027027	0.055555556
Os01g71130	0.001332539	0.873874	0.47063	1.015899	2.1585938	1.27746	0.45	1	0.65	1332	-0.379310345	0.212121212
Os01g71140	0.002595392	0.878104	0.64408	0.992137	1.54039405	1.20871	0.55	0.95	0.4	1329	-0.266666667	0.407407407
Os01g71190	0.014754029	0.895028	1.62982	1.349093	0.827755826	1.18503	0.7	1	0.9	543	-0.176470588	0.052631579
Os01g71200	0.288795522	0.446855	1.51284	1.262647	0.834620317	0.562516	0.8	0.25	0.45	1383	0.523809524	-0.285714286
Os01g71210	0.002694295	0.911765	1.121829	1.051969	0.937726695	1.07117	0.85	1	0.7	510	-0.081081081	0.176470588
Os01g71220	0.285706098	0.441634	1.542703	1.179672	0.764678619	0.568099	0.9	0.6	0.4	1542	0.2	0.2
Os01g71230	0.5790384	0.64532	2.244454	1.420809	0.633031018	0.772454	0.95	0.65	0.75	609	0.1875	-0.071428571
Os01g71256	0.1994095	0.346726	0.678003	0.972734	1.434704566	0.340341	0.55	0.35	0.25	2016	0.222222222	0.166666667
Os01g71262	0.146481066	0.515152	1.915295	1.262852	0.65935117	0.983764	0.95	0.3	0.6	495	0.52	-0.333333333
Os01g71280	0.107757567	0.612691	1.501229	1.086046	0.72343793	0.856143	0.85	0.25	0.45	1371	0.545454545	-0.285714286
Os01g71310	0.001662562	0.722642	1.266479	1.302029	1.028069948	0.840495	0.95	0.9	0.35	1590	0.027027027	0.44
Os01g71340	0.00173911	0.915408	1.315979	1.354549	1.029308978	1.20502	0.45	1	0.85	993	-0.379310345	0.081081081
Os01g71350	0.002249244	0.891892	1.168954	1.331415	1.138979806	1.23515	0.3	0.9	0.85	999	-0.5	0.028571429
Os01g71380	0.000282487	0.919403	1.133098	1.259109	1.111209269	1.12771	0.6	0.95	0.8	1005	-0.225806452	0.085714286
Os01g71460	0.003413142	0.918367	0.700973	0.948147	1.352615579	1.24459	0.9	0.95	0.6	1323	-0.027027027	0.225806452
Os01g71474	0.010510283	0.899713	0.982038	1.124745	1.145317187	1.20469	0.65	1	0.7	1047	-0.212121212	0.176470588
Os01g71590	0.0375	0.434286	1.589648	1.668268	1.04945749	0.526399	0.5	0.25	0.5	1575	0.333333333	-0.333333333
Os01g71740	0.0004091	0.837838	0.850586	1.044512	1.227991056	0.968554	0.8	0.65	0.75	1554	0.103448276	-0.071428571
Os01g71780	0.001624257	0.918981	0.80594	0.991008	1.229629997	1.14061	0.65	1	0.7	1296	-0.212121212	0.176470588
Os01g71790	0.002779082	0.921951	1.560929	1.267139	0.811785161	1.18212	0.85	0.9	0.75	615	-0.028571429	0.090909091
Os01g71860	0.001544112	0.903633	0.74903	1.134949	1.515225024	1.15672	0.6	0.6	0.65	1899	0	-0.04
Os01g71930	0.020432646	0.614534	0.859529	1.144387	1.331411738	0.682015	0.65	0.45	0.6	1899	0.181818182	-0.142857143
Os01g71960	0.364996934	0.408472	1.362255	1.050518	0.771161053	0.468716	0.9	0.35	0.45	1983	0.44	-0.125
Os01g71980	0.137452088	0.645669	0.701137	0.970716	1.384488338	0.871663	1	0.45	0.35	762	0.379310345	0.125
Os01g72000	0.218203149	0.460624	1.576193	1.276714	0.809998522	0.670533	0.95	0.15	0.35	2019	0.727272727	-0.4
Os01g72020	0.001144176	0.960552	0.936402	1.05305	1.12457043	1.12076	0.95	1	0.75	1521	-0.025641026	0.142857143
Os01g72080	0.001332065	0.960976	2.343591	1.399481	0.597152404	1.35287	0.95	1	0.9	615	-0.025641026	0.052631579
Os01g72090	0.349179953	0.463576	1.413673	1.196046	0.84605563	0.740402	1	0.55	0.4	906	0.290322581	0.157894737
Os01g72100	0.002102732	0.989247	2.11898	1.411706	0.666219596	1.32085	1	1	0.9	558	0	0.052631579
Os01g72140	0.005829043	0.797414	0.887297	1.206449	1.35969016	0.915564	0.65	0.85	0.8	696	-0.133333333	0.03030303
Os01g72150	0.000938295	0.796537	0.965879	1.070311	1.108121204	1.08304	0.75	0.9	0.75	693	-0.090909091	0.090909091
Os01g72160	0.00281998	0.864629	0.929565	1.099507	1.182818845	1.06133	0.85	1	0.6	687	-0.081081081	0.25
Os01g72190	0.043939899	0.666667	0.904509	0.986002	1.090096395	1.09384	0.65	0.65	0.35	1305	0	0.3
Os01g72230	0.220170515	0.471204	1.296863	1.098322	0.846906728	0.559756	0.75	0.35	0.75	1146	0.363636364	-0.363636364
Os01g72240	0.076841054	0.661088	1.718712	1.163389	0.676895838	0.868753	0.95	0.7	0.7	1434	0.151515152	0
Os01g72250	0.061767559	0.657563	1.477556	1.215502	0.822643609	1.03569	0.9	0.8	0.55	1428	0.058823529	0.185185185
Os01g72280	0.001450893	0.646341	0.695676	0.942321	1.354540045	0.729557	0.95	0.65	0.35	492	0.1875	0.3
Os01g72300	0.018524807	0.970339	0.78702	1.01319	1.287375162	1.25562	0.9	1	1	708	-0.052631579	0
Os01g72340	0.151350755	0.491055	1.796738	1.143257	0.636295887	0.727442	0.45	0.4	0.75	3354	0.058823529	-0.304347826
Os01g72350	0.255526807	0.422067	1.315463	1.155772	0.878604719	0.630495	0.95	0.35	0.65	1713	0.461538462	-0.3
Os01g72380	0.003289644	0.948953	1.02571	1.109257	1.081452847	0.999929	0.65	0.95	0.9	2292	-0.1875	0.027027027
Os01g72420	0.002196308	0.929648	1.220753	1.232013	1.009223815	1.3612	0.75	0.7	0.65	1194	0.034482759	0.037037037
Os01g72460	0.004039451	0.740196	1.230563	1.275128	1.036215131	0.973618	0.8	0.75	0.45	612	0.032258065	0.25
Os01g72470	0.004697554	0.784091	0.987149	0.936404	0.948594386	1.22441	0.75	0.65	0.85	264	0.071428571	-0.133333333
Os01g72480	0.314660434	0.590747	1.81177	1.205978	0.665635263	0.794299	0.95	0.5	0.35	843	0.310344828	0.176470588
Os01g72490	0.003051181	0.88563	1.589515	1.21685	0.765547982	1.16412	0.9	0.9	0.7	1023	0	0.125
Os01g72520	0.00306325	0.894434	1.493524	1.141101	0.764032583	1.15227	0.85	1	0.75	1563	-0.081081081	0.142857143
Os01g72530	0.002934879	0.921053	1.597944	1.15393	0.722134192	1.26944	0.65	0.95	0.9	456	-0.1875	0.027027027
Os01g72670	0.644432853	0.473186	0.973808	1.019074	1.046483496	0.46037	0.4	0.35	0.5	951	0.066666667	-0.176470588
Os01g72690	0.321196657	0.43007	1.699624	1.266312	0.7450542	0.547683	0.8	0.3	0.75	1716	0.454545455	-0.428571429
Os01g72710	0.035767519	0.597436	1.372034	1.095946	0.798774666	0.838484	0.9	0.55	0.45	1170	0.24137931	0.1
Os01g72740	0.208837846	0.624046	0.791769	1.132491	1.430330058	1.01861	0.65	0.5	0.25	1572	0.130434783	0.333333333
Os01g72760	0.048943996	0.638941	0.834432	0.94997	1.13846305	0.978869	0.8	0.5	0.55	1587	0.230769231	-0.047619048
Os01g72800	0.123640945	0.568681	1.680822	1.376543	0.818970123	0.924248	0.95	0.35	0.3	1092	0.461538462	0.076923077
Os01g72810	0.002800873	0.956897	0.801009	0.96921	1.209986405	1.25178	1	0.9	0.7	1392	0.052631579	0.125
Os01g72834	0.005369229	0.688103	1.528354	1.200318	0.785366479	0.938291	0.9	0.65	0.45	933	0.161290323	0.181818182
Os01g72860	0.37621083	0.433498	1.691232	1.185725	0.701101327	0.564035	0.3	0.35	0.45	1827	-0.076923077	-0.125
Os01g72880	0.330352885	0.441379	1.396495	1.027243	0.735586594	0.57751	0.85	0.35	0.55	2175	0.416666667	-0.222222222
Os01g72900	0.002232141	0.886598	1.065897	1.167347	1.095178052	1.06911	1	0.8	0.7	291	0.111111111	0.066666667
Os01g72950	0.000657895	0.727273	1.671294	1.510435	0.903751823	1.05742	0.8	0.85	0.6	495	-0.03030303	0.172413793
Os01g72990	0.522333831	0.393494	1.599828	1.313787	0.821205155	0.460629	0.7	0.4	0.55	2859	0.272727273	-0.157894737
Os01g73005	0.055592897	0.483696	0.745262	0.909347	1.220170893	0.682093	0.45	0.35	0.6	1104	0.125	-0.263157895
Os01g73020	0.216191381	0.535088	1.456596	1.14272	0.784514031	0.946021	0.8	0.6	0.25	342	0.142857143	0.411764706
Os01g73120	0.132761362	0.525424	1.775795	1.292708	0.727960153	0.575115	0.95	0.25	0.45	885	0.583333333	-0.285714286
Os01g73140	0.003333333	0.776699	2.09737	1.409066	0.671825191	0.978334	0.95	1	0.55	309	-0.025641026	0.290322581
Os01g73150	0.23578935	0.519928	1.247152	1.063445	0.852698789	0.667494	0.65	0.55	0.5	1656	0.083333333	0.047619048
Os01g73160	0.26807575	0.65	2.025142	1.262322	0.623325179	0.414276	0.9	0.7	0.4	540	0.125	0.272727273
Os01g73200	0.001893342	0.932773	1.231526	1.211282	0.983561857	1.22527	0.75	0.95	0.85	1071	-0.117647059	0.055555556
Os01g73230	0.377348071	0.497872	1.695071	1.217657	0.718351621	0.596112	0.85	0.55	0.65	705	0.214285714	-0.083333333
Os01g73300	0.001234443	0.72093	1.646634	1.257399	0.76361778	0.868275	0.9	0.95	0.6	645	-0.027027027	0.225806452
Os01g73310	0.80418922	0.515873	1.938442	1.320074	0.68099742	0.36724	0.55	0.5	0.45	1134	0.047619048	0.052631579
Os01g73420	0.014651701	0.893048	1.621643	1.213155	0.748102388	1.02503	0.95	1	0.5	1122	-0.025641026	0.333333333
Os01g73460	0.100921379	0.595855	1.293128	0.957445	0.740410075	1.10656	1	0.5	0.3	1158	0.333333333	0.25
Os01g73470	0.727046259	0.367424	1.624652	1.203323	0.740665078	0.689478	0.25	0.4	0.4	792	-0.230769231	0
Os01g73500	0.003565926	0.791262	1.271829	1.408541	1.107492438	1.09048	0.75	0.7	0.85	618	0.034482759	-0.096774194
Os01g73540	0.001400906	0.853535	1.488636	1.308762	0.879168581	1.03781	0.9	0.9	0.75	594	0	0.090909091
Os01g73550	0.234826971	0.539715	1.572019	1.133398	0.72098238	0.844058	0.85	0.35	0.2	1473	0.416666667	0.272727273
Os01g73580	0.200592697	0.543147	1.278682	1.297043	1.014359317	0.580144	0.75	0.55	0.7	1773	0.153846154	-0.12
Os01g73620	0.424191708	0.419743	1.744998	1.294086	0.741597412	0.610824	0.95	0.25	0.5	3738	0.583333333	-0.333333333
Os01g73630	0.004186611	0.957529	0.953227	1.044632	1.095890066	1.10717	0.9	1	0.8	777	-0.052631579	0.111111111
Os01g73656	0.741903607	0.423823	1.334004	1.142229	0.856241061	0.327914	0.6	0.3	0.55	1083	0.333333333	-0.294117647
Os01g73662	0	0.492754	0.667393	0.978343	1.465917383	0.497777	0.65	0.6	0.35	828	0.04	0.263157895
Os01g73680	0.205142583	0.498099	1.207834	1.126069	0.932304439	0.692033	0.95	0.25	0.6	1578	0.583333333	-0.411764706
Os01g73720	0.001946085	0.936556	0.699346	1.096198	1.5674616	1.11583	0.9	1	0.85	993	-0.052631579	0.081081081
Os01g73760	0.248299577	0.488121	1.430034	1.123641	0.785744255	0.772216	0.8	0.45	0.35	1389	0.28	0.125
Os01g73780	0.003333333	0.775701	1.801191	1.254848	0.69667681	0.893868	0.9	0.95	0.45	321	-0.027027027	0.357142857
Os01g73790	0.14846766	0.639098	1.812722	1.254174	0.691873326	0.851875	0.95	0.3	0.5	1197	0.52	-0.25
Os01g73840	0.432462346	0.395833	1.218265	1.045126	0.857880675	0.412832	0.25	0.35	0.25	720	-0.166666667	0.166666667
Os01g73880	0.122284413	0.644737	2.200158	1.474589	0.670219593	0.920586	0.95	0.45	0.45	684	0.357142857	0
Os01g73910	0.000843931	0.593939	1.521932	1.457123	0.957416626	0.666676	0.75	0.5	0.5	990	0.2	0
Os01g73940	0	0.5	2.040453	1.665276	0.816130536	0.0945847	0.5	0.55	0.6	240	-0.047619048	-0.043478261
Os01g73980	0.000605938	0.896175	1.366958	1.222284	0.894163537	0.906807	0.7	1	0.85	1098	-0.176470588	0.081081081
Os01g73990	0.549351375	0.713235	2.111552	1.367968	0.647849544	0.593774	0.95	0.65	0.55	408	0.1875	0.083333333
Os01g74020	0.00372404	0.941423	1.501864	1.390043	0.925545189	0.995566	1	1	0.9	717	0	0.052631579
Os01g74110	0.000641027	0.94051	1.055757	1.285998	1.218081434	1.11528	0.85	0.95	0.9	1059	-0.055555556	0.027027027
Os01g74140	0.005270124	0.746959	0.514608	0.878608	1.707334515	0.8758	0.65	0.75	0.8	1233	-0.071428571	-0.032258065
Os01g74180	0.44074556	0.399633	1.705701	1.211765	0.710420525	0.500703	0.95	0.3	0.3	3273	0.52	0
Os01g74200	0.002968295	0.738386	1.025045	0.948352	0.925180846	0.88674	0.75	0.6	0.5	1227	0.111111111	0.090909091
Os01g74250	0.275703825	0.615385	1.532482	1.159427	0.756568103	0.785087	0.85	0.3	0.75	1014	0.47826087	-0.428571429
Os01g74280	0.157568387	0.576819	0.805514	0.939515	1.166354651	0.886917	0.65	0.3	0.7	1113	0.368421053	-0.4
Os01g74320	0.005073418	0.928412	1.449743	1.353873	0.933871038	1.00074	1	1	0.5	1341	0	0.333333333
Os01g74330	0.128008913	0.554524	1.253351	1.068235	0.852303146	0.720351	0.9	0.25	0.4	1293	0.565217391	-0.230769231
Os01g74340	0.00357145	0.495726	1.313862	1.132106	0.861662793	0.454546	0.7	0.4	0.5	351	0.272727273	-0.111111111
Os01g74410	0.001612403	0.758123	1.390982	1.360414	0.978024158	0.83876	0.55	0.85	0.65	831	-0.214285714	0.133333333
Os01g74450	0.000645311	0.960474	1.625345	1.496558	0.920763284	1.14797	1	0.95	0.95	759	0.025641026	0
Os01g74460	0.121277721	0.489954	1.62075	1.157905	0.71442542	0.693251	0.45	0.35	0.6	1941	0.125	-0.263157895
Os01g74480	0.000637509	0.917989	0.985063	1.019174	1.034628242	0.943981	0.8	0.9	0.8	1134	-0.058823529	0.058823529
Os01g74510	0.056584033	0.661654	0.892552	0.950156	1.064538537	0.723392	0.85	0.5	0.8	2793	0.259259259	-0.230769231
Os01g74540	0.006206342	0.811189	1.12878	1.050812	0.930927196	0.866199	0.8	0.85	0.9	429	-0.03030303	-0.028571429
Os01g74580	0.1836094	0.400424	1.551211	1.176123	0.758196661	0.420056	0.9	0.4	0.45	1416	0.384615385	-0.058823529
Os01g74590	0.002263129	0.796813	0.539807	0.977433	1.810708272	0.772946	0.85	0.45	0.85	753	0.307692308	-0.307692308
Os01g74600	0.053438153	0.619165	0.829447	0.94285	1.136721213	0.716084	0.3	0.6	0.35	2442	-0.333333333	0.263157895
Os01g74660	0.001029953	0.884146	1.437566	1.189407	0.827375578	1.05091	0.85	1	0.7	984	-0.081081081	0.176470588
Os02g01020	0.261768536	0.505882	1.658269	1.108008	0.668171449	0.632838	0.7	0.5	0.55	2550	0.166666667	-0.047619048
Os02g01060	0.005750088	0.846512	1.393842	1.17969	0.846358483	1.07131	0.6	0.9	0.85	645	-0.2	0.028571429
Os02g01070	0.187581333	0.511396	1.892626	1.227165	0.648392762	0.661984	0.95	0.35	0.6	2106	0.461538462	-0.263157895
Os02g01080	0.001061724	0.68169	1.269858	1.105536	0.87059813	0.710373	0.55	0.75	0.6	1065	-0.153846154	0.111111111
Os02g01110	0.124777371	0.461538	1.812607	1.204543	0.664536218	0.708369	0.8	0.3	0.2	1560	0.454545455	0.2
Os02g01130	0.005372423	0.613445	1.15666	1.031715	0.891977764	1.02602	1	0.3	0.55	357	0.538461538	-0.294117647
Os02g01190	0.003147544	0.884831	0.816723	1.03226	1.263904653	0.959906	0.9	0.7	0.95	1068	0.125	-0.151515152
Os02g01230	0.123758174	0.661355	1.809699	1.189827	0.65747232	0.878136	1	0.65	0.65	1506	0.212121212	0
Os02g01250	0	0.721805	2.066892	1.276861	0.617768611	0.751476	0.85	0.85	0.25	399	0	0.545454545
Os02g01290	0.001964347	0.796178	0.70265	0.953154	1.3565132	1.18472	0.75	0.8	0.9	471	-0.032258065	-0.058823529
Os02g01310	0.002251875	0.92823	0.64953	0.933089	1.436560282	1.13694	0.75	0.95	0.95	627	-0.117647059	0
Os02g01326	0.099389397	0.553672	0.627671	0.959329	1.528394653	0.461776	0.75	0.7	0.35	1062	0.034482759	0.333333333
Os02g01332	0.058192324	0.854922	2.157958	1.363494	0.631844549	0.771246	0.95	0.9	0.75	579	0.027027027	0.090909091
Os02g01350	0.134587787	0.52984	1.615246	1.19535	0.740042074	0.738197	1	0.6	0.7	2061	0.25	-0.076923077
Os02g01380	0.001006347	0.916442	1.08285	1.034723	0.955555248	1.16112	0.95	1	0.5	1113	-0.025641026	0.333333333
Os02g01440	0.107203045	0.516423	1.465442	1.13421	0.773971266	0.742715	0.85	0.35	0.6	1644	0.416666667	-0.263157895
Os02g01450	0.121326963	0.625	1.916312	1.246795	0.650622133	0.820483	0.95	0.45	0.6	840	0.357142857	-0.142857143
Os02g01500	0.568011859	0.417122	1.643598	1.075267	0.654215325	0.420636	0.65	0.25	0.45	1647	0.444444444	-0.285714286
Os02g01550	0.379889068	0.477358	1.173815	1.026865	0.874809915	0.488646	0.6	0.55	0.35	1590	0.043478261	0.222222222
Os02g01610	0.249128599	0.605053	0.784127	0.888119	1.132621374	0.688742	0.95	0.4	0.6	2256	0.407407407	-0.2
Os02g01710	0.356585673	0.427885	1.181948	1.034848	0.87554444	0.406661	0.65	0.55	0.5	1248	0.083333333	0.047619048
Os02g01720	0.254897556	0.591549	1.959629	1.365626	0.696879869	0.839973	1	0.3	0.4	1065	0.538461538	-0.142857143
Os02g01830	0.002671797	0.756579	0.911907	0.935273	1.025623227	1.16694	0.85	0.6	0.75	456	0.172413793	-0.111111111
Os02g01890	0.00251532	0.954455	1.127331	1.202733	1.066885413	1.08744	1	0.9	0.8	1515	0.052631579	0.058823529
Os02g01960	0.246714353	0.735	1.853735	1.28307	0.692153949	0.947531	0.95	0.7	0.6	1800	0.151515152	0.076923077
Os02g01970	0.204539662	0.470681	0.93335	0.977563	1.047370226	0.675959	0.8	0.45	0.4	1893	0.28	0.058823529
Os02g01980	0.004648244	0.585903	0.417069	0.996677	2.389717289	0.769945	0.9	0.5	0.45	1362	0.285714286	0.052631579
Os02g02000	0.003046783	0.969262	1.164145	1.3556	1.164459754	1.21587	0.85	1	0.85	1464	-0.081081081	0.081081081
Os02g02020	0.23559015	0.708556	1.337856	1.121466	0.838256135	0.729444	1	0.8	0.55	2244	0.111111111	0.185185185
Os02g02030	0.000584662	0.638095	0.624056	0.840161	1.346291038	1.22059	0.7	0.85	0.55	315	-0.096774194	0.214285714
Os02g02040	0.003422967	0.719864	1.316494	1.12947	0.857937826	0.873867	0.6	0.8	0.9	1767	-0.142857143	-0.058823529
Os02g02050	0.680483008	0.351957	1.541152	1.120514	0.727062613	0.349681	0.5	0.15	0.65	7893	0.538461538	-0.625
Os02g02150	0.014515165	0.62069	0.457555	0.944461	2.06414748	0.821325	0.95	0.6	0.4	2784	0.225806452	0.2
Os02g02170	0.000169263	0.964419	0.41077	1.156756	2.816067386	1.19457	0.95	0.95	0.95	1602	0	0
Os02g02190	0.000296209	0.964419	0.865862	1.12795	1.302690267	1.19457	0.95	0.95	0.95	1602	0	0
Os02g02250	0.321835726	0.505792	0.737645	0.843068	1.142918341	0.677299	0.65	0.5	0.45	1554	0.130434783	0.052631579
Os02g02270	0.124376886	0.743852	1.805626	1.164894	0.645146891	0.853874	0.6	0.9	0.35	1464	-0.2	0.44
Os02g02290	0.716870565	0.422081	2.043884	1.283153	0.627801284	0.423597	0.95	0.45	0.4	6603	0.357142857	0.058823529
Os02g02320	0.220106102	0.598802	1.890193	1.273295	0.673632269	0.829398	1	0.55	0.55	1503	0.290322581	0
Os02g02350	0.482783286	0.476454	1.84648	1.259767	0.68225326	0.359789	0.45	0.4	0.6	1083	0.058823529	-0.2
Os02g02360	0.346555346	0.512998	1.756409	1.203328	0.685106943	0.798073	0.55	0.3	0.55	1731	0.294117647	-0.294117647
Os02g02390	0.402970061	0.4225	1.781152	1.271413	0.713814992	0.600894	0.85	0.3	0.5	2400	0.47826087	-0.25
Os02g02410	0.31913106	0.728228	2.309036	1.391202	0.602503382	0.720791	0.7	0.75	0.9	1998	-0.034482759	-0.090909091
Os02g02470	0.201629179	0.528678	1.746371	1.245959	0.713456075	0.686175	0.9	0.4	0.5	1203	0.384615385	-0.111111111
Os02g02480	0.281045857	0.42616	2.205929	1.410257	0.639302988	0.647122	0.85	0.3	0.25	711	0.47826087	0.090909091
Os02g02490	0.003271049	0.94722	0.904565	0.993161	1.09794321	1.27029	0.45	0.9	0.95	3183	-0.333333333	-0.027027027
Os02g02500	0.317250349	0.545988	1.304634	1.043227	0.799631927	0.776383	0.95	0.1	0.9	1533	0.80952381	-0.8
Os02g02510	0.001353717	0.972028	1.863462	1.263152	0.677852299	1.08747	0.95	1	0.95	429	-0.025641026	0.025641026
Os02g02520	0.191565858	0.550265	1.766381	1.315628	0.74481553	0.936462	0.8	0.4	0.35	1134	0.333333333	0.066666667
Os02g02530	0.555750333	0.43314	1.827105	1.179921	0.645787188	0.416529	0.45	0.4	0.4	1032	0.058823529	0
Os02g02540	0.866080393	0.404233	1.491452	0.962042	0.645037185	0.510137	0.7	0.4	0.4	2835	0.272727273	0
Os02g02550	0.245842869	0.572016	1.415826	1.289568	0.910823788	0.874939	0.6	0.4	0.25	729	0.2	0.230769231
Os02g02560	0.278718019	0.617521	1.228897	1.04616	0.851299987	0.608191	0.85	0.65	0.55	1404	0.133333333	0.083333333
Os02g02570	0.373653468	0.464567	1.463896	1.041408	0.711394799	0.692739	1	0.3	0.3	1143	0.538461538	0
Os02g02580	0.149353095	0.730198	0.998401	1.042133	1.043802039	0.86612	0.85	0.35	0.6	1212	0.416666667	-0.263157895
Os02g02590	0.061647903	0.74538	1.513093	1.254998	0.829425554	0.857874	0.65	0.8	0.7	1461	-0.103448276	0.066666667
Os02g02600	0.685691127	0.581776	1.40974	1.180057	0.837074212	0.564058	0.55	0.35	0.5	1284	0.222222222	-0.176470588
Os02g02620	0.444274826	0.454545	1.386083	1.079821	0.779044978	0.586537	1	0.2	0.65	1320	0.666666667	-0.529411765
Os02g02690	0.378389703	0.547786	1.693432	1.205211	0.711697311	0.746499	0.95	0.55	0.55	1287	0.266666667	0
Os02g02710	0.445254784	0.490826	1.784423	1.156006	0.64783182	0.60525	0.75	0.5	0.5	1308	0.2	0
Os02g02720	0.088418431	0.536697	2.153578	1.347675	0.62578416	0.767811	0.8	0.4	0.45	654	0.333333333	-0.058823529
Os02g02750	0.503173015	0.469231	1.960115	1.329939	0.678500496	0.533195	1	0.5	0.5	1170	0.333333333	0
Os02g02780	0.002348022	0.506849	0.985806	1.14336	1.159822521	0.797709	1	0.4	0.45	1752	0.428571429	-0.058823529
Os02g02790	0.002049719	0.669594	0.807346	1.016082	1.258545902	1.15221	0.65	0.5	0.45	2733	0.130434783	0.052631579
Os02g02800	0.003029563	0.551181	1.012288	1.05117	1.038410018	0.815253	0.75	0.45	0.55	762	0.25	-0.1
Os02g02820	0.000873971	0.846293	0.643617	0.948497	1.473697867	1.03694	0.45	1	0.65	1659	-0.379310345	0.212121212
Os02g02830	0.120111333	0.724832	1.632863	1.446346	0.885773026	0.535102	0.7	0.7	0.7	447	0	0
Os02g02840	0.574036407	0.611111	2.002969	1.211766	0.6049849	0.691143	0.95	0.5	0.75	594	0.310344828	-0.2
Os02g02850	0.291122887	0.524194	1.593915	1.142829	0.716994946	0.806775	0.95	0.35	0.45	1116	0.461538462	-0.125
Os02g02860	0.153623972	0.536972	1.807481	1.335336	0.73878287	0.781299	0.9	0.1	0.4	1704	0.8	-0.6
Os02g02870	0.00213572	0.81405	2.268069	1.384368	0.610372965	1.05195	0.95	0.7	0.85	726	0.151515152	-0.096774194
Os02g02880	0.211603907	0.466809	1.738074	1.130115	0.650211096	0.7075	0.95	0.25	0.6	1401	0.583333333	-0.411764706
Os02g02890	0.004444619	0.971098	2.698089	1.594825	0.591094289	1.17607	0.9	0.95	1	519	-0.027027027	-0.025641026
Os02g02910	0.181351812	0.480061	1.549181	1.215428	0.784561649	0.608756	0.75	0.4	0.9	1956	0.304347826	-0.384615385
Os02g02920	0.112948585	0.514184	1.715823	1.174221	0.68434856	0.771488	0.35	0.4	0.75	846	-0.066666667	-0.304347826
Os02g02930	0.002028095	0.657718	0.678126	1.12332	1.656506313	0.721846	0.8	0.55	0.95	1788	0.185185185	-0.266666667
Os02g02940	0.1602295	0.523077	1.935335	1.291919	0.667542829	0.467488	0.5	0.55	0.55	390	-0.047619048	0
Os02g02950	0.176852086	0.6672	1.021667	1.03352	1.011601628	0.920801	0.95	0.65	0.3	1875	0.1875	0.368421053
Os02g02960	0.214703481	0.509804	2.212489	1.328063	0.600257448	0.823519	0.85	0.5	0.35	459	0.259259259	0.176470588
Os02g02990	0.926101393	0.366379	1.907639	1.342345	0.703668252	0.439625	0.5	0.55	0.4	696	-0.047619048	0.157894737
Os02g03010	0.004758957	0.942857	1.37853	1.275386	0.92517827	1.13819	1	0.85	0.85	840	0.081081081	0
Os02g03040	0.621705741	0.460714	2.042467	1.344778	0.658408679	0.5334	0.45	0.35	0.55	840	0.125	-0.222222222
Os02g03050	0.97754325	0.396226	0.872856	0.946104	1.083917622	0.29695	0.45	0.45	0.4	636	0	0.058823529
Os02g03060	0.02813646	0.615385	1.546167	1.09509	0.708261139	0.773001	0.35	0.75	0.75	1131	-0.363636364	0
Os02g03070	0.47631738	0.434667	1.911655	1.295371	0.677617562	0.417975	0.95	0.25	0.45	1125	0.583333333	-0.285714286
Os02g03100	0.13828725	0.629243	2.005511	1.382625	0.689412823	0.723569	0.7	0.2	0.75	1149	0.555555556	-0.578947368
Os02g03120	0.002067695	0.936508	0.750912	1.110356	1.478676596	1.21447	0.95	0.9	0.85	1512	0.027027027	0.028571429
Os02g03230	0.219359372	0.667458	2.007835	1.398198	0.696370967	0.858457	1	0.55	0.6	1263	0.290322581	-0.043478261
Os02g03250	0.129088211	0.819149	1.706205	1.243099	0.728575406	1.01787	0.7	1	0.7	564	-0.176470588	0.176470588
Os02g03260	0.181318512	0.576699	1.964693	1.338438	0.681245365	0.784488	0.95	0.2	0.75	1545	0.652173913	-0.578947368
Os02g03330	0.005626286	0.796813	2.003373	1.406682	0.702156813	0.907025	1	0.6	0.65	753	0.25	-0.04
Os02g03340	0.426519483	0.527586	1.453471	1.11014	0.763785449	0.816615	0.95	0.2	0.5	870	0.652173913	-0.428571429
Os02g03390	0.009307048	0.51875	0.518931	0.89692	1.728399344	1.02291	0.6	0.7	0.45	480	-0.076923077	0.217391304
Os02g03400	0.029588688	0.721429	0.922693	0.92734	1.005036345	0.764056	0.8	0.85	0.45	1680	-0.03030303	0.307692308
Os02g03410	0.268909101	0.523901	1.798305	1.364019	0.75850259	0.710695	0.85	0.45	0.4	1569	0.307692308	0.058823529
Os02g03420	0.222036926	0.684579	0.817805	1.033687	1.263977354	0.879965	0.75	0.65	0.45	1284	0.071428571	0.181818182
Os02g03430	0.0181955	0.640244	1.57036	1.279416	0.814727833	0.764575	0.45	0.7	0.65	492	-0.217391304	0.037037037
Os02g03450	0.087793869	0.790323	1.744932	1.253065	0.718116809	0.943916	1	0.95	0.55	744	0.025641026	0.266666667
Os02g03470	0.118348165	0.565916	1.796013	1.329594	0.740303105	0.812705	0.9	0.3	0.75	933	0.5	-0.428571429
Os02g03510	0.004728128	0.79	0.507202	1.102341	2.173376682	1.07443	1	0.85	0.75	300	0.081081081	0.0625
Os02g03540	0.081411933	0.413098	1.903725	1.324661	0.695825815	0.675536	0.9	0.25	0.35	1191	0.565217391	-0.166666667
Os02g03560	0.297465207	0.637306	1.712797	1.210826	0.706929076	0.675988	1	0.4	0.7	579	0.428571429	-0.272727273
Os02g03610	0.611513868	0.54359	1.910626	1.232507	0.645080199	0.542114	0.85	0.4	0.55	585	0.36	-0.157894737
Os02g03620	0.276579883	0.618123	1.515866	1.146177	0.756120264	0.473998	0.5	0.25	0.85	927	0.333333333	-0.545454545
Os02g03670	0.587093226	0.386997	1.232972	1.11668	0.905681556	0.325486	0.45	0.2	0.55	969	0.384615385	-0.466666667
Os02g03710	0.022414827	0.902913	1.489736	1.249656	0.838843929	1.21813	0.8	1	0.75	309	-0.111111111	0.142857143
Os02g03720	0.085885149	0.584416	1.243857	1.322206	1.062988752	0.951535	1	0.15	0.55	924	0.739130435	-0.571428571
Os02g03730	0.091369256	0.833333	1.835841	1.23146	0.670787939	1.05312	0.9	0.9	0.65	396	0	0.161290323
Os02g03740	0.290516426	0.507813	1.834106	1.324538	0.722170911	0.668179	1	0.4	0.45	768	0.428571429	-0.058823529
Os02g03750	0.003521636	0.880157	0.944991	0.985154	1.042500934	1.23942	0.4	1	0.85	1527	-0.428571429	0.081081081
Os02g03790	0.042937855	0.699725	1.447025	1.133633	0.78342323	1.05924	1	0.55	0.45	1089	0.290322581	0.1
Os02g03820	0.169490621	0.477234	1.461249	1.125484	0.770220544	0.796599	0.85	0.2	0.45	1779	0.619047619	-0.384615385
Os02g03830	0.001942093	0.879433	1.23005	1.054698	0.857443193	1.2328	0.7	0.85	0.65	423	-0.096774194	0.133333333
Os02g03850	0.210977128	0.504244	1.851121	1.230299	0.66462376	0.682492	0.9	0.25	0.7	1767	0.565217391	-0.473684211
Os02g03860	0.480711719	0.518672	2.384948	1.460584	0.612417545	0.435846	0.7	0.55	0.8	723	0.12	-0.185185185
Os02g03970	0.879723345	0.394654	1.409075	1.095866	0.777720136	0.377295	0.55	0.35	0.25	1908	0.222222222	0.166666667
Os02g04020	0.6668883	0.4128	1.968844	1.28942	0.654912223	0.571389	0.45	0.3	0.7	1875	0.2	-0.4
Os02g04030	0.003438145	0.833856	0.640608	0.929011	1.450201996	1.09819	0.85	0.6	0.7	1914	0.172413793	-0.076923077
Os02g04040	0.710419231	0.424242	1.941626	1.319759	0.679718442	0.4944	0.45	0.7	0.6	1485	-0.217391304	0.076923077
Os02g04100	0.093178599	0.774908	2.156785	1.433643	0.664712987	0.994977	1	0.3	1	813	0.538461538	-0.538461538
Os02g04130	0.007977533	0.917969	1.274817	1.183111	0.9280634	1.346	0.9	0.9	0.85	768	0	0.028571429
Os02g04160	0.655692406	0.556604	1.711481	1.370694	0.800881809	0.919972	0.6	0.4	0.65	318	0.2	-0.238095238
Os02g04170	0.005861385	0.509288	1.226298	1.168529	0.952891548	0.547141	0.8	0.15	0.8	1938	0.684210526	-0.684210526
Os02g04210	0.002352148	0.891304	1.02129	1.03722	1.01559792	1.27557	0.8	0.9	0.9	276	-0.058823529	0
Os02g04250	0.23129147	0.901235	1.828033	1.267505	0.693370962	1.00578	1	1	0.8	1458	0	0.111111111
Os02g04260	0.22127902	0.482249	1.927481	1.224744	0.635411711	0.787822	1	0.35	0.3	1014	0.481481481	0.076923077
Os02g04270	0.382901113	0.457121	1.606896	1.187876	0.739236391	0.706118	0.95	0.25	0.3	3918	0.583333333	-0.090909091
Os02g04320	0.366305306	0.493464	1.960658	1.353292	0.690223384	0.30501	0.55	0.5	0.55	918	0.047619048	-0.047619048
Os02g04330	0.64073375	0.371336	1.508684	1.255687	0.832306169	0.349466	0.45	0.6	0.35	921	-0.142857143	0.263157895
Os02g04430	0.006678748	0.637982	0.825526	0.969681	1.174621999	0.874005	0.85	0.4	0.7	2022	0.36	-0.272727273
Os02g04450	0.567457364	0.384848	2.050099	1.377263	0.671803167	0.363095	0.7	0.3	0.25	990	0.4	0.090909091
Os02g04460	0.004152977	0.930147	1.968089	1.48739	0.755753424	1.10177	1	1	0.9	816	0	0.052631579
Os02g04480	0.897529093	0.48227	2.008568	1.329863	0.662095085	0.367309	0.65	0.4	0.55	2538	0.238095238	-0.157894737
Os02g04500	0.117822006	0.590389	1.102069	1.08301	0.982706164	0.881715	0.95	0.6	0.55	1311	0.225806452	0.043478261
Os02g04510	0.015553758	0.577629	0.931349	1.203811	1.292545544	0.91188	0.75	0.25	0.55	1797	0.5	-0.375
Os02g04520	0.072363695	0.721854	1.740895	1.266169	0.727309229	0.938393	0.9	0.95	0.55	453	-0.027027027	0.266666667
Os02g04560	0.230823907	0.486438	1.79765	1.322921	0.735916891	0.682332	0.85	0.45	0.5	1659	0.307692308	-0.052631579
Os02g04640	0.417970117	0.395299	1.454745	1.245321	0.856040749	0.449107	0.45	0.35	0.3	1404	0.125	0.076923077
Os02g04700	0.010564931	0.805501	1.368227	1.142021	0.834672171	1.10508	0.95	0.85	0.8	1527	0.055555556	0.03030303
Os02g04710	0.40523809	0.461842	1.934925	1.403031	0.725108725	0.568599	1	0.4	0.75	2280	0.428571429	-0.304347826
Os02g04730	0.429022816	0.437352	1.020215	0.972594	0.953322584	0.383104	0.8	0.35	0.7	1269	0.391304348	-0.333333333
Os02g04740	0.009318364	0.953608	0.584945	0.959818	1.6408688	1.27938	0.85	1	0.85	582	-0.081081081	0.081081081
Os02g04750	0.186320585	0.373434	0.867783	1.149144	1.324229675	0.371021	0.6	0.45	0.35	1197	0.142857143	0.125
Os02g04800	0.05919881	0.688312	1.39901	1.135258	0.811472398	0.864026	0.9	0.6	0.65	462	0.2	-0.04
Os02g04840	0.213264624	0.424273	1.503519	1.093874	0.727542519	0.636468	0.75	0.25	0.45	2991	0.5	-0.285714286
Os02g04850	0.003230747	0.908665	0.742231	1.019806	1.373973871	1.16877	0.8	0.95	0.95	1281	-0.085714286	0
Os02g04860	0.137778375	0.50655	1.639216	1.222818	0.745977345	0.47693	1	0.5	0.5	687	0.333333333	0
Os02g04950	0.524060457	0.479675	1.83894	1.224785	0.666027712	0.304946	0.7	0.55	0.4	2214	0.12	0.157894737
Os02g04960	0.008858125	0.555794	0.608874	0.87962	1.444666713	0.954687	0.7	0.5	0.7	1398	0.166666667	-0.166666667
Os02g04970	0.569926841	0.419934	1.493584	1.130206	0.756707356	0.474804	0.9	0.4	0.35	4515	0.384615385	0.066666667
Os02g05000	0.024629371	0.689655	1.07911	1.053968	0.97670117	0.691323	0.6	0.7	0.75	1044	-0.076923077	-0.034482759
Os02g05030	0.635439731	0.42217	1.945682	1.382146	0.710365825	0.421912	0.4	0.45	0.6	1272	-0.058823529	-0.142857143
Os02g05040	0.392790497	0.445946	1.119782	1.002181	0.894978665	0.508071	0.95	0.3	0.65	3108	0.52	-0.368421053
Os02g05320	0.142520197	0.445098	1.94573	1.257825	0.64645403	0.823729	1	0.4	0.3	1530	0.428571429	0.142857143
Os02g05330	0.861857563	0.573494	2.216986	1.411969	0.636886746	0.403478	0.6	0.6	0.85	1245	0	-0.172413793
Os02g05480	0.709548	0.474394	1.916609	1.313	0.68506409	0.49517	0.65	0.3	0.55	1113	0.368421053	-0.294117647
Os02g05490	0.701864053	0.361829	1.900047	1.194532	0.628685501	0.323801	0.3	0.45	0.3	1509	-0.2	0.2
Os02g05500	0.218439138	0.475949	1.490507	1.162555	0.779972855	0.757767	0.75	0.4	0.45	1185	0.304347826	-0.058823529
Os02g05510	0.201285695	0.613982	1.664361	1.125842	0.676440988	0.923	0.85	0.6	0.45	987	0.172413793	0.142857143
Os02g05520	0.000558036	0.626459	0.925791	1.007902	1.088692804	0.637711	0.95	0.65	0.7	771	0.1875	-0.037037037
Os02g05600	0.005421297	0.556034	0.838406	0.910951	1.086527291	0.78092	0.7	0.7	0.45	696	0	0.217391304
Os02g05610	0.040978633	0.473763	0.96916	0.906066	0.934898262	0.82548	0.75	0.25	0.45	2001	0.5	-0.285714286
Os02g05620	0.241414959	0.699248	1.187177	1.046645	0.881625065	0.923386	0.95	0.65	0.45	1995	0.1875	0.181818182
Os02g05630	0.454005086	0.538682	1.945076	1.265917	0.650831638	0.850167	0.8	0.3	0.5	1047	0.454545455	-0.25
Os02g05680	0.311004508	0.432961	1.653974	1.235117	0.746757204	0.557375	0.95	0.35	0.3	1074	0.461538462	0.076923077
Os02g05686	0.214251727	0.496296	0.637796	0.919462	1.441623968	0.510936	0.55	0.3	0.55	810	0.294117647	-0.294117647
Os02g05692	0.606077967	0.35284	1.457311	1.179852	0.80960893	0.350029	0.2	0.2	0.4	1743	0	-0.333333333
Os02g05710	0.911527593	0.439252	1.925896	1.349633	0.70078187	0.548277	0.65	0.45	0.5	963	0.181818182	-0.052631579
Os02g05770	0.510193153	0.520885	1.90054	1.208587	0.635917687	0.688422	0.9	0.25	0.6	1221	0.565217391	-0.411764706
Os02g05810	0.007656206	0.867816	0.833777	0.967398	1.160259878	1.0212	0.8	0.85	0.6	1044	-0.03030303	0.172413793
Os02g05820	0.160480238	0.523196	0.701699	0.913851	1.302340462	0.704104	1	0.5	0.55	2328	0.333333333	-0.047619048
Os02g05830	0.00728742	0.804255	1.405892	1.065808	0.758100907	0.831983	0.65	0.9	0.7	705	-0.161290323	0.125
Os02g05840	0.917776579	0.386667	1.909152	1.226363	0.642360064	0.42306	0.35	0.35	0.5	2250	0	-0.176470588
Os02g05870	0.08810078	0.648936	1.623398	1.146129	0.706006167	1.01508	0.95	0.4	0.5	846	0.407407407	-0.111111111
Os02g05890	0.032855864	0.46988	1.542677	1.245656	0.807463909	0.63692	0.5	0.3	0.6	498	0.25	-0.333333333
Os02g05900	0.566610571	0.38022	1.05052	0.98603	0.938611354	0.523517	0.15	0.45	0.6	1365	-0.5	-0.142857143
Os02g05920	0.616757333	0.509039	1.008807	1.066062	1.056755157	0.316864	0.65	0.4	0.65	3153	0.238095238	-0.238095238
Os02g05930	0.586273315	0.50282	1.214634	1.009294	0.83094496	0.440242	0.65	0.45	0.55	3192	0.181818182	-0.1
Os02g05960	0.745643037	0.48384	0.949817	1.128449	1.188069912	0.344272	0.45	0.3	0.35	3156	0.2	-0.076923077
Os02g06010	0.411759	0.508108	0.862045	0.937061	1.087020979	0.272536	0.3	0.55	0.5	1110	-0.294117647	0.047619048
Os02g06270	0	0.470149	0.706559	1.115318	1.57852069	0.221339	0.4	0.2	0.25	1608	0.333333333	-0.111111111
Os02g06290	0.006349042	0.597633	1.349984	1.307943	0.968858149	0.686252	0.55	0.6	0.25	507	-0.043478261	0.411764706
Os02g06320	0.002388872	0.928205	0.455655	0.928755	2.038285545	1.23769	0.85	1	0.85	1170	-0.081081081	0.081081081
Os02g06340	0.021921189	0.525735	1.163864	1.091318	0.937667975	0.734418	0.95	0.55	0.9	1632	0.266666667	-0.24137931
Os02g06360	0.020807815	0.785507	1.641413	1.172773	0.714489894	1.05567	0.95	0.9	0.55	1035	0.027027027	0.24137931
Os02g06370	0.573768063	0.467249	1.855014	1.248515	0.673048829	0.41588	0.8	0.25	0.55	687	0.523809524	-0.375
Os02g06390	0.238151257	0.603352	1.592201	1.243581	0.781045232	0.786547	0.95	0.4	0.7	537	0.407407407	-0.272727273
Os02g06400	0.150539254	0.663763	1.368403	1.074294	0.785071357	0.866792	0.9	0.55	0.65	1722	0.24137931	-0.083333333
Os02g06410	0.004504725	0.957346	0.703966	0.95218	1.352593733	1.24625	0.95	0.95	0.95	1266	0	0
Os02g06430	0.625235111	0.457101	1.693349	1.246864	0.736330195	0.477749	0.9	0.5	0.5	2028	0.285714286	0
Os02g06490	0.003804721	0.806452	0.708025	0.9493	1.340771865	1.09722	0.95	0.7	0.8	1302	0.151515152	-0.066666667
Os02g06520	0.067498824	0.790323	1.846024	1.351398	0.732058738	1.03607	0.95	0.95	0.45	1488	0	0.357142857
Os02g06540	0.002427935	0.96929	0.438282	1.003981	2.290719217	1.18865	1	1	0.9	1563	0	0.052631579
Os02g06570	0.948794241	0.404858	1.338041	1.168311	0.873150374	0.442956	0.5	0.3	0.45	1482	0.25	-0.2
[truncated: 11,472 more rows]
