# Supplementary material for: Gene expression and nucleotide composition are associated with genic methylation level in Oryza sativa
Source: BMC Bioinformatics. 2014 Jan 21;15:23. doi: 10.1186/1471-2105-15-23 (PMC3903047; doi:10.1186/1471-2105-15-23)
Supplement: Additional file 3 — Genomic sequence features and gene expression statistics for 13,471 rice genes. [file 1471-2105-15-23-S3.txt]

111111	0.3837	0.4717	1.5080	1.1734	0.8460	0.6189	0.7178	0.4027	0.4780	1977.9	0.2682	-0.0929
111112	0.3760	0.4823	1.5381	1.1856	0.8324	0.6241	0.7454	0.4112	0.4858	1979.8	0.2805	-0.0914
111113	0.3790	0.4826	1.5528	1.1834	0.8173	0.6211	0.7442	0.4118	0.4892	1929.8	0.2789	-0.0951
111114	0.3780	0.4744	1.5273	1.1780	0.8314	0.6166	0.7391	0.4015	0.4808	2001.4	0.2840	-0.0949
111121	0.3859	0.4777	1.5296	1.1799	0.8309	0.6063	0.7406	0.4092	0.4899	1998.9	0.2782	-0.0972
111122	0.3504	0.5012	1.5436	1.1863	0.8293	0.6376	0.7442	0.4318	0.4999	1874.5	0.2591	-0.0808
111123	0.3348	0.5151	1.5094	1.1791	0.8522	0.6780	0.7602	0.4520	0.5052	1889.5	0.2528	-0.0707
111124	0.3733	0.4809	1.5420	1.1864	0.8253	0.6201	0.7533	0.4032	0.4907	1970.5	0.2940	-0.1038
111131	0.3715	0.4833	1.5490	1.1856	0.8198	0.6192	0.7453	0.4135	0.4923	1909.4	0.2757	-0.0922
111132	0.3627	0.4929	1.5520	1.1898	0.8229	0.6293	0.7528	0.4202	0.4930	1909.8	0.2756	-0.0877
111133	0.3678	0.4867	1.5507	1.1847	0.8171	0.6258	0.7470	0.4126	0.4897	1897.6	0.2793	-0.0934
111134	0.3813	0.4759	1.5510	1.1816	0.8173	0.6127	0.7497	0.4079	0.4863	1997.9	0.2867	-0.0947
111141	0.3786	0.4703	1.5253	1.1788	0.8322	0.6161	0.7482	0.3962	0.4783	2039.9	0.2962	-0.0981
111142	0.3730	0.4859	1.5262	1.1785	0.8333	0.6247	0.7437	0.4196	0.4915	1944.9	0.2698	-0.0858
111143	0.3620	0.4872	1.5326	1.1804	0.8268	0.6250	0.7483	0.4190	0.4858	1967.6	0.2732	-0.0799
111144	0.3796	0.4754	1.5316	1.1813	0.8316	0.6155	0.7468	0.4039	0.4813	2022.0	0.2880	-0.0942
111211	0.3690	0.4850	1.5228	1.1829	0.8412	0.6179	0.7429	0.4131	0.4869	1968.3	0.2763	-0.0903
111212	0.3641	0.4977	1.5189	1.1791	0.8449	0.6326	0.7452	0.4302	0.4997	1910.8	0.2635	-0.0835
111213	0.3619	0.4932	1.5502	1.1872	0.8169	0.6269	0.7567	0.4207	0.4962	1959.9	0.2818	-0.0923
111214	0.3669	0.4898	1.5211	1.1810	0.8410	0.6269	0.7414	0.4188	0.4898	1950.7	0.2699	-0.0852
111221	0.3529	0.5021	1.5308	1.1823	0.8321	0.6331	0.7486	0.4329	0.5037	1908.8	0.2632	-0.0848
111222	0.3025	0.5429	1.5295	1.1887	0.8452	0.6975	0.7737	0.4768	0.5160	1736.8	0.2463	-0.0569
111223	0.2946	0.5561	1.4708	1.1765	0.8825	0.7149	0.7600	0.4975	0.5315	1724.8	0.2173	-0.0505
111224	0.3515	0.5037	1.5246	1.1836	0.8411	0.6323	0.7441	0.4335	0.5019	1936.4	0.2604	-0.0843
111231	0.3270	0.5222	1.4741	1.1725	0.8674	0.6823	0.7551	0.4540	0.5066	1866.4	0.2496	-0.0715
111232	0.2988	0.5571	1.4830	1.1787	0.8810	0.7190	0.7605	0.5066	0.5338	1784.4	0.2073	-0.0451
111233	0.2977	0.5434	1.4947	1.1796	0.8627	0.7164	0.7686	0.4790	0.5308	1729.5	0.2384	-0.0665
111234	0.3459	0.5123	1.5272	1.1871	0.8445	0.6672	0.7647	0.4441	0.4981	1903.6	0.2643	-0.0685
111241	0.3634	0.4882	1.5206	1.1815	0.8381	0.6291	0.7469	0.4154	0.4866	1937.9	0.2792	-0.0865
111242	0.3554	0.5014	1.5176	1.1812	0.8393	0.6395	0.7471	0.4344	0.5010	1904.6	0.2590	-0.0807
111243	0.3578	0.4947	1.5330	1.1835	0.8304	0.6288	0.7479	0.4228	0.4977	1940.2	0.2718	-0.0887
111244	0.3769	0.4861	1.5551	1.1902	0.8199	0.6182	0.7488	0.4099	0.4919	1973.8	0.2835	-0.0973
111311	0.3658	0.4904	1.5499	1.1862	0.8235	0.6251	0.7493	0.4222	0.4962	1892.1	0.2715	-0.0873
111312	0.3509	0.5119	1.5330	1.1846	0.8363	0.6518	0.7584	0.4442	0.5029	1866.2	0.2614	-0.0742
111313	0.3482	0.5022	1.5389	1.1846	0.8248	0.6390	0.7544	0.4324	0.5000	1879.6	0.2655	-0.0809
111314	0.3591	0.4922	1.5313	1.1829	0.8296	0.6339	0.7570	0.4201	0.4945	1914.4	0.2800	-0.0888
111321	0.3610	0.4948	1.5535	1.1883	0.8221	0.6286	0.7532	0.4214	0.4958	1927.2	0.2764	-0.0902
111322	0.3315	0.5271	1.5421	1.1910	0.8360	0.6679	0.7581	0.4608	0.5164	1801.8	0.2450	-0.0704
111323	0.3151	0.5350	1.5130	1.1865	0.8505	0.7044	0.7699	0.4594	0.5178	1798.0	0.2592	-0.0778
111324	0.3527	0.4999	1.5579	1.1913	0.8186	0.6339	0.7583	0.4274	0.5004	1878.6	0.2728	-0.0862
111331	0.3604	0.4939	1.5579	1.1891	0.8167	0.6316	0.7522	0.4191	0.4966	1866.1	0.2772	-0.0931
111332	0.3339	0.5188	1.5224	1.1841	0.8404	0.6608	0.7524	0.4551	0.5098	1834.8	0.2466	-0.0704
111333	0.3405	0.5173	1.5388	1.1852	0.8313	0.6583	0.7636	0.4488	0.5044	1823.8	0.2592	-0.0709
111334	0.3612	0.4954	1.5682	1.1951	0.8147	0.6324	0.7576	0.4227	0.4958	1890.7	0.2767	-0.0874
111341	0.3659	0.4839	1.5456	1.1880	0.8282	0.6233	0.7521	0.4147	0.4957	1957.4	0.2820	-0.0956
111342	0.3736	0.4928	1.5586	1.1879	0.8207	0.6224	0.7433	0.4277	0.4973	1903.6	0.2615	-0.0824
111343	0.3632	0.4956	1.5527	1.1870	0.8189	0.6310	0.7509	0.4304	0.4940	1940.0	0.2678	-0.0803
111344	0.3781	0.4821	1.5611	1.1895	0.8201	0.6167	0.7514	0.4076	0.4901	1963.0	0.2886	-0.0975
111411	0.3937	0.4662	1.5343	1.1788	0.8254	0.6032	0.7328	0.3998	0.4762	2038.8	0.2799	-0.0913
111412	0.3499	0.4963	1.5208	1.1835	0.8397	0.6418	0.7516	0.4230	0.4930	1932.7	0.2749	-0.0850
111413	0.3785	0.4742	1.5211	1.1777	0.8312	0.6158	0.7506	0.4042	0.4771	2027.6	0.2870	-0.0890
111414	0.3766	0.4728	1.5306	1.1828	0.8348	0.6149	0.7454	0.3980	0.4779	1976.4	0.2939	-0.0962
111421	0.3645	0.4888	1.5287	1.1811	0.8312	0.6235	0.7430	0.4195	0.4882	1965.5	0.2718	-0.0824
111422	0.3364	0.5212	1.5124	1.1808	0.8484	0.6661	0.7588	0.4572	0.5058	1856.7	0.2504	-0.0632
111423	0.3102	0.5340	1.4971	1.1825	0.8600	0.7045	0.7613	0.4676	0.5123	1760.2	0.2437	-0.0603
111424	0.3640	0.4901	1.5155	1.1797	0.8461	0.6283	0.7435	0.4226	0.4926	1988.0	0.2681	-0.0840
111431	0.3759	0.4820	1.5391	1.1842	0.8276	0.6170	0.7435	0.4149	0.4861	1995.1	0.2752	-0.0863
111432	0.3591	0.5005	1.5407	1.1848	0.8264	0.6406	0.7566	0.4262	0.4948	1962.6	0.2768	-0.0824
111433	0.3544	0.5005	1.5376	1.1858	0.8309	0.6408	0.7546	0.4298	0.4963	1927.6	0.2696	-0.0809
111434	0.3681	0.4892	1.5347	1.1849	0.8293	0.6252	0.7460	0.4168	0.4886	1952.4	0.2751	-0.0860
111441	0.3817	0.4784	1.5212	1.1772	0.8316	0.6201	0.7489	0.4076	0.4855	2001.8	0.2841	-0.0922
111442	0.3577	0.4928	1.5229	1.1812	0.8396	0.6337	0.7498	0.4233	0.4897	1957.3	0.2728	-0.0818
111443	0.3665	0.4835	1.5459	1.1869	0.8256	0.6177	0.7503	0.4174	0.4880	1967.6	0.2749	-0.0836
111444	0.3765	0.4744	1.5230	1.1774	0.8330	0.6117	0.7455	0.4043	0.4767	2029.0	0.2867	-0.0877
112111	0.3651	0.4883	1.5296	1.1840	0.8369	0.6213	0.7447	0.4183	0.4924	1919.6	0.2733	-0.0890
112112	0.2659	0.5924	1.4366	1.1774	0.9175	0.7394	0.7650	0.5374	0.5527	1800.4	0.1927	-0.0381
112113	0.2900	0.5673	1.4937	1.1843	0.8689	0.7106	0.7660	0.5106	0.5394	1762.4	0.2126	-0.0474
112114	0.3559	0.5011	1.5029	1.1791	0.8596	0.6320	0.7449	0.4319	0.4967	1968.9	0.2608	-0.0789
112121	0.3552	0.5040	1.5110	1.1810	0.8495	0.6365	0.7497	0.4359	0.4985	1920.8	0.2624	-0.0781
112122	0.2447	0.6205	1.4349	1.1739	0.9080	0.7811	0.7738	0.5716	0.5669	1684.7	0.1738	-0.0210
112123	0.1976	0.6638	1.3675	1.1652	0.9553	0.8507	0.7814	0.6206	0.5974	1645.1	0.1393	-0.0055
112124	0.3474	0.5118	1.5264	1.1898	0.8500	0.6433	0.7560	0.4429	0.5098	1904.2	0.2598	-0.0787
112131	0.3529	0.4974	1.5339	1.1825	0.8273	0.6291	0.7533	0.4288	0.4954	1947.8	0.2709	-0.0823
112132	0.2883	0.5713	1.4910	1.1828	0.8640	0.7136	0.7696	0.5105	0.5449	1792.7	0.2184	-0.0559
112133	0.3112	0.5485	1.5082	1.1873	0.8602	0.6900	0.7718	0.4842	0.5258	1817.5	0.2388	-0.0604
112134	0.3669	0.4920	1.5392	1.1863	0.8264	0.6224	0.7491	0.4220	0.4976	1996.9	0.2740	-0.0909
112141	0.3639	0.4950	1.5137	1.1831	0.8473	0.6321	0.7400	0.4267	0.4914	1964.6	0.2618	-0.0783
112142	0.2648	0.6022	1.4685	1.1841	0.8938	0.7508	0.7725	0.5472	0.5624	1771.9	0.1907	-0.0388
112143	0.3149	0.5488	1.4905	1.1807	0.8698	0.6870	0.7564	0.4892	0.5287	1868.9	0.2235	-0.0572
112144	0.3539	0.5017	1.5343	1.1882	0.8413	0.6342	0.7563	0.4311	0.4917	1919.6	0.2702	-0.0743
112211	0.3470	0.5123	1.5210	1.1816	0.8430	0.6428	0.7451	0.4423	0.5089	1843.5	0.2561	-0.0828
112212	0.2610	0.6010	1.4487	1.1747	0.8946	0.7538	0.7768	0.5552	0.5564	1727.9	0.1850	-0.0221
112213	0.2931	0.5741	1.5070	1.1891	0.8657	0.7169	0.7722	0.5160	0.5433	1808.1	0.2152	-0.0468
112214	0.3429	0.5117	1.5194	1.1842	0.8465	0.6414	0.7476	0.4452	0.5078	1882.8	0.2504	-0.0752
112221	0.3212	0.5388	1.5262	1.1928	0.8537	0.6732	0.7565	0.4772	0.5217	1772.5	0.2321	-0.0597
112222	0.2185	0.6361	1.4850	1.1866	0.8790	0.8051	0.8027	0.5891	0.5725	1603.6	0.1788	-0.0110
112223	0.1419	0.7278	1.3927	1.1854	0.9547	0.9279	0.8112	0.6977	0.6396	1492.5	0.0985	0.0246
112224	0.2970	0.5537	1.5498	1.1962	0.8383	0.6988	0.7725	0.4883	0.5275	1725.5	0.2345	-0.0565
112231	0.2930	0.5534	1.4670	1.1764	0.8854	0.7143	0.7635	0.4911	0.5368	1756.9	0.2250	-0.0599
112232	0.1819	0.6840	1.4039	1.1693	0.9329	0.8784	0.8095	0.6440	0.5962	1554.6	0.1400	0.0177
112233	0.2106	0.6450	1.4010	1.1704	0.9288	0.8270	0.7897	0.6007	0.5884	1631.4	0.1591	-0.0127
112234	0.3088	0.5584	1.5203	1.1947	0.8662	0.7086	0.7689	0.4924	0.5403	1757.6	0.2301	-0.0632
112241	0.3655	0.5020	1.5044	1.1787	0.8520	0.6314	0.7469	0.4387	0.4965	1931.6	0.2580	-0.0714
112242	0.2044	0.6616	1.4204	1.1743	0.9184	0.8318	0.7912	0.6200	0.5872	1740.6	0.1457	0.0042
112243	0.2666	0.5986	1.4785	1.1838	0.8791	0.7460	0.7754	0.5462	0.5631	1777.1	0.1920	-0.0375
112244	0.3400	0.5131	1.5140	1.1836	0.8550	0.6390	0.7521	0.4457	0.5094	1912.6	0.2541	-0.0746
112311	0.3176	0.5229	1.4875	1.1748	0.8625	0.6873	0.7550	0.4552	0.5122	1825.1	0.2483	-0.0730
112312	0.1517	0.7139	1.3449	1.1647	0.9808	0.9193	0.8093	0.6854	0.6289	1554.0	0.1067	0.0229
112313	0.1962	0.6602	1.4245	1.1815	0.9223	0.8461	0.8008	0.6124	0.5940	1627.2	0.1569	-0.0065
112314	0.3072	0.5441	1.4595	1.1730	0.8904	0.7042	0.7580	0.4875	0.5229	1796.3	0.2234	-0.0523
112321	0.3050	0.5509	1.4803	1.1779	0.8741	0.7083	0.7554	0.4967	0.5294	1811.0	0.2164	-0.0510
112322	0.1241	0.7420	1.3392	1.1609	0.9761	0.9582	0.8163	0.7185	0.6368	1518.2	0.0862	0.0458
112323	0.1081	0.7592	1.2817	1.1499	1.0095	0.9902	0.8103	0.7366	0.6567	1548.4	0.0675	0.0425
112324	0.2864	0.5738	1.4739	1.1834	0.8856	0.7400	0.7643	0.5116	0.5242	1711.8	0.2114	-0.0324
112331	0.2822	0.5596	1.4686	1.1758	0.8847	0.7303	0.7663	0.5016	0.5323	1704.0	0.2191	-0.0483
112332	0.1296	0.7366	1.3434	1.1691	0.9817	0.9485	0.8083	0.7088	0.6433	1529.1	0.0894	0.0328
112333	0.2059	0.6518	1.4639	1.1889	0.8983	0.8359	0.7931	0.6047	0.5938	1624.4	0.1597	-0.0157
112334	0.2825	0.5689	1.4811	1.1868	0.8825	0.7329	0.7752	0.5092	0.5352	1702.4	0.2182	-0.0408
112341	0.3241	0.5245	1.4622	1.1745	0.8855	0.6876	0.7601	0.4572	0.5170	1887.0	0.2515	-0.0774
112342	0.1539	0.7239	1.3627	1.1715	0.9720	0.9240	0.8078	0.6959	0.6291	1550.4	0.0991	0.0318
112343	0.1889	0.6800	1.4119	1.1803	0.9376	0.8718	0.7980	0.6421	0.6131	1598.9	0.1359	-0.0024
112344	0.3346	0.5252	1.4943	1.1781	0.8647	0.6792	0.7605	0.4631	0.5087	1834.4	0.2480	-0.0595
112411	0.3676	0.4820	1.5287	1.1853	0.8356	0.6139	0.7473	0.4096	0.4860	1960.7	0.2836	-0.0925
112412	0.2514	0.6158	1.4513	1.1841	0.9011	0.7763	0.7778	0.5679	0.5710	1703.6	0.1784	-0.0273
112413	0.3619	0.4943	1.5192	1.1810	0.8432	0.6340	0.7451	0.4258	0.4985	1949.4	0.2667	-0.0878
112414	0.3632	0.4925	1.5318	1.1857	0.8454	0.6293	0.7465	0.4170	0.4933	1869.9	0.2778	-0.0916
112421	0.3557	0.5036	1.5200	1.1827	0.8383	0.6352	0.7441	0.4364	0.4991	1895.5	0.2553	-0.0758
112422	0.2603	0.5997	1.4674	1.1774	0.8824	0.7552	0.7746	0.5437	0.5563	1724.4	0.1939	-0.0342
112423	0.2292	0.6336	1.4120	1.1695	0.9185	0.8179	0.7839	0.5951	0.5665	1719.4	0.1560	0.0045
112424	0.3504	0.5064	1.5114	1.1822	0.8473	0.6379	0.7483	0.4384	0.5031	1892.4	0.2575	-0.0786
112431	0.3623	0.4975	1.5367	1.1817	0.8272	0.6297	0.7508	0.4257	0.5019	1940.0	0.2709	-0.0899
112432	0.2971	0.5620	1.4922	1.1835	0.8722	0.7072	0.7671	0.5007	0.5373	1786.6	0.2230	-0.0556
112433	0.3136	0.5435	1.5333	1.1895	0.8403	0.6828	0.7639	0.4785	0.5297	1833.1	0.2392	-0.0693
112434	0.3678	0.4929	1.5594	1.1951	0.8220	0.6260	0.7482	0.4246	0.4960	1931.1	0.2669	-0.0809
112441	0.3818	0.4825	1.5242	1.1846	0.8393	0.6121	0.7427	0.4103	0.4894	2006.6	0.2768	-0.0890
112442	0.2792	0.5854	1.4889	1.1864	0.8751	0.7398	0.7777	0.5275	0.5488	1802.0	0.2112	-0.0440
112443	0.3624	0.4952	1.5501	1.1909	0.8266	0.6248	0.7511	0.4225	0.4942	1979.7	0.2725	-0.0862
112444	0.3727	0.4934	1.5433	1.1915	0.8389	0.6272	0.7459	0.4208	0.4920	1941.5	0.2731	-0.0853
113111	0.3527	0.4996	1.5323	1.1835	0.8325	0.6371	0.7497	0.4315	0.4985	1881.2	0.2651	-0.0817
113112	0.2710	0.5884	1.4743	1.1822	0.8853	0.7382	0.7705	0.5341	0.5559	1736.7	0.1981	-0.0420
113113	0.2726	0.5885	1.5199	1.1904	0.8546	0.7363	0.7792	0.5310	0.5521	1652.6	0.2063	-0.0410
113114	0.3529	0.4996	1.5204	1.1783	0.8396	0.6386	0.7511	0.4341	0.4973	1925.9	0.2640	-0.0763
113121	0.3430	0.5135	1.5328	1.1871	0.8406	0.6496	0.7628	0.4450	0.5079	1882.4	0.2621	-0.0758
113122	0.2654	0.6026	1.5434	1.2048	0.8586	0.7442	0.7869	0.5480	0.5638	1670.4	0.1988	-0.0370
113123	0.1840	0.6692	1.3866	1.1690	0.9539	0.8631	0.7960	0.6312	0.5977	1582.8	0.1382	0.0057
113124	0.3516	0.5072	1.5479	1.1883	0.8259	0.6438	0.7593	0.4361	0.5021	1867.0	0.2677	-0.0794
113131	0.3428	0.5095	1.5228	1.1822	0.8355	0.6476	0.7495	0.4400	0.5025	1854.9	0.2569	-0.0767
113132	0.2845	0.5794	1.5006	1.1863	0.8627	0.7241	0.7721	0.5222	0.5507	1764.4	0.2078	-0.0474
113133	0.2882	0.5656	1.5115	1.1850	0.8541	0.7154	0.7776	0.5046	0.5320	1708.1	0.2249	-0.0443
113134	0.3468	0.5067	1.5262	1.1858	0.8384	0.6443	0.7519	0.4388	0.5028	1886.4	0.2598	-0.0797
113141	0.3634	0.4937	1.5196	1.1788	0.8352	0.6365	0.7531	0.4223	0.4943	1949.5	0.2764	-0.0877
113142	0.2754	0.5924	1.5026	1.1904	0.8709	0.7420	0.7779	0.5390	0.5568	1711.7	0.1982	-0.0379
113143	0.3151	0.5396	1.5132	1.1835	0.8482	0.6861	0.7678	0.4758	0.5201	1826.7	0.2430	-0.0626
113144	0.3452	0.5063	1.5346	1.1857	0.8343	0.6471	0.7557	0.4376	0.4967	1870.6	0.2643	-0.0732
113211	0.3499	0.5071	1.5339	1.1852	0.8349	0.6404	0.7573	0.4378	0.5026	1916.7	0.2652	-0.0787
113212	0.2848	0.5765	1.4983	1.1825	0.8640	0.7237	0.7757	0.5200	0.5438	1762.4	0.2129	-0.0436
113213	0.2754	0.5810	1.5189	1.1905	0.8536	0.7267	0.7822	0.5217	0.5495	1749.0	0.2160	-0.0476
113214	0.3488	0.5079	1.5261	1.1836	0.8374	0.6418	0.7472	0.4363	0.4985	1873.8	0.2600	-0.0764
113221	0.3208	0.5369	1.5339	1.1916	0.8400	0.6768	0.7598	0.4680	0.5223	1787.8	0.2430	-0.0714
113222	0.2360	0.6244	1.4954	1.1900	0.8752	0.7882	0.7960	0.5788	0.5698	1582.4	0.1784	-0.0131
113223	0.1649	0.6940	1.4166	1.1799	0.9339	0.8932	0.8099	0.6558	0.6125	1488.3	0.1293	0.0143
113224	0.3262	0.5347	1.5312	1.1896	0.8420	0.6663	0.7581	0.4721	0.5205	1815.5	0.2377	-0.0626
113231	0.2961	0.5548	1.4992	1.1840	0.8595	0.7275	0.7680	0.4917	0.5298	1751.4	0.2271	-0.0539
113232	0.2016	0.6650	1.4704	1.1834	0.8923	0.8502	0.8156	0.6222	0.5910	1543.6	0.1605	0.0025
113233	0.2080	0.6503	1.4361	1.1716	0.9005	0.8461	0.8115	0.6005	0.5812	1577.5	0.1755	-0.0068
113234	0.2930	0.5644	1.5155	1.1917	0.8652	0.7307	0.7665	0.4986	0.5304	1735.3	0.2224	-0.0495
113241	0.3445	0.5085	1.5186	1.1842	0.8438	0.6465	0.7559	0.4439	0.4941	1876.1	0.2564	-0.0613
113242	0.2407	0.6224	1.4649	1.1816	0.8912	0.7791	0.7895	0.5711	0.5728	1683.8	0.1823	-0.0257
113243	0.2733	0.5877	1.5072	1.1902	0.8597	0.7374	0.7828	0.5328	0.5501	1738.4	0.2068	-0.0382
113244	0.3403	0.5145	1.5283	1.1859	0.8427	0.6476	0.7545	0.4467	0.4996	1868.4	0.2549	-0.0673
113311	0.3482	0.5069	1.5458	1.1889	0.8291	0.6451	0.7545	0.4394	0.5027	1866.4	0.2618	-0.0788
113312	0.2346	0.6307	1.4927	1.1933	0.8838	0.7881	0.7964	0.5820	0.5851	1658.8	0.1788	-0.0269
113313	0.2579	0.6063	1.5193	1.1964	0.8642	0.7559	0.7880	0.5531	0.5633	1657.2	0.1945	-0.0314
113314	0.3387	0.5211	1.5497	1.1903	0.8281	0.6577	0.7598	0.4523	0.5109	1825.9	0.2540	-0.0736
113321	0.3309	0.5285	1.5263	1.1891	0.8444	0.6653	0.7547	0.4614	0.5109	1801.8	0.2431	-0.0644
113322	0.2152	0.6502	1.4839	1.1920	0.8920	0.8144	0.8003	0.6040	0.5897	1572.7	0.1629	-0.0104
113323	0.1636	0.7040	1.3980	1.1735	0.9370	0.9003	0.8117	0.6700	0.6230	1503.6	0.1202	0.0160
113324	0.3213	0.5352	1.5569	1.1952	0.8296	0.6679	0.7667	0.4677	0.5239	1774.9	0.2452	-0.0683
113331	0.3182	0.5380	1.5259	1.1875	0.8439	0.6775	0.7618	0.4732	0.5132	1800.9	0.2388	-0.0551
113332	0.2226	0.6409	1.4739	1.1864	0.8931	0.8040	0.7980	0.5957	0.5855	1624.1	0.1687	-0.0137
113333	0.2432	0.6179	1.4928	1.1866	0.8687	0.7833	0.7976	0.5661	0.5603	1641.7	0.1916	-0.0181
113334	0.3244	0.5425	1.5475	1.1946	0.8355	0.6815	0.7693	0.4772	0.5223	1822.4	0.2413	-0.0606
113341	0.3447	0.5089	1.5134	1.1866	0.8505	0.6490	0.7539	0.4424	0.4936	1873.9	0.2607	-0.0682
113342	0.2774	0.5896	1.5272	1.1950	0.8593	0.7379	0.7857	0.5349	0.5572	1706.3	0.2073	-0.0419
113343	0.2440	0.6198	1.4804	1.1865	0.8814	0.7778	0.7940	0.5708	0.5716	1661.8	0.1853	-0.0219
113344	0.3433	0.5143	1.5730	1.1978	0.8175	0.6514	0.7607	0.4435	0.5070	1828.1	0.2628	-0.0793
113411	0.3695	0.4808	1.5242	1.1764	0.8351	0.6165	0.7478	0.4100	0.4902	1996.7	0.2837	-0.0971
113412	0.2631	0.6055	1.5163	1.1958	0.8648	0.7581	0.7894	0.5519	0.5685	1680.1	0.1976	-0.0371
113413	0.3692	0.4960	1.5125	1.1812	0.8396	0.6366	0.7360	0.4295	0.5034	1945.3	0.2593	-0.0896
113414	0.3554	0.5010	1.5446	1.1895	0.8298	0.6426	0.7582	0.4335	0.4950	1878.5	0.2686	-0.0741
113421	0.3604	0.4995	1.5366	1.1827	0.8305	0.6321	0.7561	0.4339	0.4957	1909.1	0.2664	-0.0753
113422	0.2642	0.5970	1.4994	1.1834	0.8678	0.7469	0.7858	0.5402	0.5621	1740.0	0.2033	-0.0412
113423	0.2288	0.6415	1.4691	1.1848	0.8934	0.8232	0.7929	0.5904	0.5837	1649.8	0.1707	-0.0194
113424	0.3562	0.5054	1.5486	1.1872	0.8265	0.6307	0.7448	0.4373	0.5032	1906.3	0.2566	-0.0803
113431	0.3581	0.5005	1.5406	1.1881	0.8316	0.6356	0.7494	0.4353	0.5024	1914.9	0.2625	-0.0842
113432	0.2965	0.5633	1.4912	1.1797	0.8661	0.7064	0.7686	0.5078	0.5340	1751.7	0.2164	-0.0445
113433	0.3254	0.5433	1.5299	1.1884	0.8441	0.6866	0.7656	0.4785	0.5286	1831.9	0.2415	-0.0685
113434	0.3400	0.5069	1.5131	1.1799	0.8446	0.6442	0.7535	0.4356	0.4974	1921.8	0.2658	-0.0765
113441	0.3846	0.4768	1.5469	1.1850	0.8238	0.6131	0.7411	0.4055	0.4856	2015.1	0.2811	-0.0953
113442	0.2944	0.5708	1.5080	1.1881	0.8624	0.7194	0.7709	0.5159	0.5451	1782.8	0.2123	-0.0489
113443	0.3621	0.4982	1.5531	1.1879	0.8241	0.6317	0.7576	0.4270	0.5029	1951.8	0.2749	-0.0895
113444	0.3610	0.4959	1.5464	1.1881	0.8278	0.6327	0.7560	0.4242	0.4939	1907.4	0.2765	-0.0846
113542	0.9347	0.4328	1.7144	1.2053	0.7031	0.4934	0.4000	0.6500	0.3500	1116.0	-0.2381	0.3000
114111	0.3890	0.4671	1.5397	1.1829	0.8250	0.6072	0.7462	0.3952	0.4768	2013.1	0.2952	-0.0969
114112	0.3784	0.4902	1.5177	1.1836	0.8446	0.6189	0.7312	0.4237	0.4983	2029.2	0.2586	-0.0887
114113	0.3741	0.4866	1.5310	1.1776	0.8217	0.6252	0.7468	0.4191	0.4918	1986.6	0.2722	-0.0880
114114	0.3825	0.4762	1.5091	1.1744	0.8437	0.6117	0.7365	0.4046	0.4829	2039.3	0.2810	-0.0940
114121	0.3649	0.4903	1.5369	1.1844	0.8291	0.6331	0.7512	0.4168	0.4872	1910.6	0.2797	-0.0854
114122	0.3515	0.5000	1.4923	1.1762	0.8613	0.6381	0.7532	0.4332	0.4924	1937.2	0.2669	-0.0735
114123	0.3151	0.5278	1.4955	1.1842	0.8623	0.6946	0.7612	0.4594	0.5213	1792.6	0.2506	-0.0774
114124	0.3551	0.4928	1.5249	1.1857	0.8428	0.6298	0.7552	0.4203	0.4912	1943.7	0.2805	-0.0844
114131	0.3833	0.4750	1.5147	1.1783	0.8395	0.6167	0.7380	0.4027	0.4810	1998.7	0.2799	-0.0929
114132	0.3719	0.4888	1.5073	1.1819	0.8484	0.6201	0.7381	0.4206	0.4877	1981.1	0.2654	-0.0838
114133	0.3675	0.4920	1.5076	1.1733	0.8415	0.6310	0.7361	0.4232	0.4849	1899.9	0.2628	-0.0784
114134	0.3828	0.4752	1.5213	1.1832	0.8387	0.6081	0.7391	0.4072	0.4764	2059.2	0.2784	-0.0837
114141	0.3627	0.4776	1.5290	1.1878	0.8379	0.6257	0.7547	0.4002	0.4769	1936.5	0.2990	-0.0927
114142	0.3693	0.4885	1.5053	1.1761	0.8514	0.6218	0.7364	0.4189	0.4953	1945.9	0.2688	-0.0924
114143	0.3702	0.4838	1.5500	1.1893	0.8268	0.6227	0.7581	0.4118	0.4864	1959.1	0.2888	-0.0888
114144	0.3709	0.4768	1.5253	1.1799	0.8365	0.6226	0.7508	0.4025	0.4805	2029.2	0.2930	-0.0931
114211	0.3637	0.4897	1.5237	1.1813	0.8409	0.6233	0.7448	0.4240	0.4929	1942.8	0.2672	-0.0824
114212	0.3565	0.5059	1.5217	1.1831	0.8386	0.6431	0.7402	0.4388	0.4972	1911.5	0.2530	-0.0736
114213	0.3569	0.4996	1.5304	1.1853	0.8341	0.6337	0.7432	0.4303	0.4965	1954.8	0.2627	-0.0817
114214	0.3592	0.4964	1.5221	1.1793	0.8375	0.6342	0.7430	0.4269	0.4959	1940.8	0.2646	-0.0812
114221	0.3389	0.5173	1.5190	1.1810	0.8448	0.6562	0.7554	0.4513	0.5005	1883.4	0.2542	-0.0649
114222	0.3020	0.5484	1.4853	1.1757	0.8694	0.6954	0.7588	0.4881	0.5238	1771.6	0.2251	-0.0511
114223	0.2663	0.5791	1.4808	1.1805	0.8717	0.7557	0.7798	0.5238	0.5318	1687.9	0.2111	-0.0283
114224	0.3451	0.5163	1.5506	1.1934	0.8304	0.6511	0.7551	0.4526	0.5072	1822.0	0.2511	-0.0684
114231	0.3141	0.5352	1.5005	1.1832	0.8603	0.7030	0.7556	0.4651	0.5185	1792.4	0.2443	-0.0712
114232	0.2823	0.5597	1.4637	1.1736	0.8768	0.7292	0.7660	0.4915	0.5176	1775.9	0.2296	-0.0444
114233	0.2998	0.5485	1.4805	1.1823	0.8752	0.7153	0.7580	0.4815	0.5181	1757.1	0.2302	-0.0559
114234	0.3226	0.5275	1.5104	1.1807	0.8452	0.6982	0.7497	0.4612	0.5027	1784.6	0.2408	-0.0557
114241	0.3698	0.4854	1.5173	1.1797	0.8403	0.6179	0.7415	0.4171	0.4904	2011.9	0.2724	-0.0868
114242	0.3221	0.5211	1.4830	1.1765	0.8719	0.6604	0.7511	0.4553	0.5111	1915.7	0.2482	-0.0732
114243	0.3589	0.5025	1.5282	1.1817	0.8342	0.6354	0.7496	0.4383	0.4990	1953.9	0.2590	-0.0738
114244	0.3572	0.4932	1.5093	1.1782	0.8453	0.6243	0.7420	0.4236	0.4927	1981.1	0.2654	-0.0817
114311	0.3830	0.4796	1.5377	1.1800	0.8233	0.6124	0.7449	0.4090	0.4856	1999.4	0.2804	-0.0916
114312	0.3528	0.5089	1.5206	1.1827	0.8458	0.6427	0.7516	0.4448	0.5049	1948.7	0.2543	-0.0735
114313	0.3584	0.5042	1.5354	1.1868	0.8343	0.6299	0.7498	0.4387	0.5003	1926.6	0.2568	-0.0719
114314	0.3800	0.4843	1.5466	1.1851	0.8232	0.6179	0.7444	0.4108	0.4896	1985.3	0.2813	-0.0948
114321	0.3583	0.4995	1.5285	1.1828	0.8347	0.6321	0.7565	0.4256	0.5002	1954.3	0.2758	-0.0882
114322	0.3174	0.5424	1.4915	1.1748	0.8583	0.6847	0.7577	0.4792	0.5199	1856.9	0.2324	-0.0574
114323	0.2905	0.5669	1.4793	1.1786	0.8716	0.7420	0.7816	0.5075	0.5252	1770.8	0.2271	-0.0380
114324	0.3596	0.5016	1.5516	1.1871	0.8246	0.6362	0.7584	0.4291	0.4941	1919.7	0.2749	-0.0792
114331	0.3529	0.5029	1.5335	1.1846	0.8332	0.6412	0.7545	0.4331	0.4997	1931.8	0.2679	-0.0813
114332	0.2982	0.5632	1.4791	1.1774	0.8731	0.7178	0.7622	0.5041	0.5297	1787.1	0.2161	-0.0435
114333	0.3363	0.5232	1.5405	1.1897	0.8328	0.6595	0.7617	0.4556	0.5104	1866.0	0.2526	-0.0701
114334	0.3600	0.5030	1.5409	1.1885	0.8377	0.6438	0.7485	0.4339	0.4987	1911.5	0.2630	-0.0807
114341	0.3580	0.4894	1.5126	1.1781	0.8381	0.6316	0.7529	0.4156	0.4793	1930.4	0.2823	-0.0780
114342	0.3299	0.5314	1.5254	1.1833	0.8420	0.6690	0.7622	0.4652	0.5207	1868.4	0.2442	-0.0685
114343	0.3392	0.5209	1.5324	1.1841	0.8310	0.6539	0.7612	0.4536	0.5085	1833.9	0.2541	-0.0682
114344	0.3836	0.4872	1.5586	1.1905	0.8197	0.6183	0.7460	0.4147	0.4900	1943.2	0.2766	-0.0899
114411	0.3764	0.4839	1.5411	1.1837	0.8329	0.6255	0.7505	0.4164	0.4825	1972.0	0.2777	-0.0812
114412	0.3535	0.5007	1.5150	1.1812	0.8428	0.6426	0.7529	0.4359	0.4942	1951.1	0.2617	-0.0730
114413	0.3626	0.4871	1.5352	1.1855	0.8292	0.6320	0.7474	0.4189	0.4882	1987.1	0.2746	-0.0844
114414	0.3786	0.4782	1.5240	1.1801	0.8402	0.6188	0.7460	0.4085	0.4836	1997.3	0.2829	-0.0902
114421	0.3556	0.4951	1.5170	1.1811	0.8411	0.6360	0.7492	0.4211	0.4943	1934.2	0.2736	-0.0863
114422	0.3402	0.5131	1.5135	1.1816	0.8522	0.6517	0.7530	0.4484	0.5042	1921.7	0.2552	-0.0724
114423	0.2914	0.5471	1.4949	1.1789	0.8609	0.7185	0.7728	0.4818	0.5143	1785.3	0.2424	-0.0512
114424	0.3614	0.4941	1.5375	1.1833	0.8264	0.6322	0.7463	0.4254	0.4897	1961.2	0.2695	-0.0787
114431	0.3738	0.4866	1.5530	1.1888	0.8234	0.6236	0.7513	0.4174	0.4877	1980.5	0.2765	-0.0830
114432	0.3630	0.4975	1.5307	1.1853	0.8359	0.6323	0.7543	0.4270	0.4933	1963.1	0.2705	-0.0805
114433	0.3439	0.4996	1.5230	1.1844	0.8409	0.6360	0.7612	0.4312	0.4890	1901.1	0.2732	-0.0703
114434	0.3626	0.4896	1.5309	1.1805	0.8317	0.6302	0.7458	0.4216	0.4876	1944.8	0.2690	-0.0776
114441	0.3840	0.4734	1.5219	1.1795	0.8429	0.6083	0.7430	0.4011	0.4759	2039.3	0.2892	-0.0923
114442	0.3551	0.4953	1.5012	1.1748	0.8460	0.6361	0.7442	0.4267	0.4879	1928.8	0.2659	-0.0751
114443	0.3584	0.4891	1.5297	1.1809	0.8330	0.6278	0.7467	0.4196	0.4891	1942.3	0.2730	-0.0833
114444	0.3770	0.4787	1.5392	1.1821	0.8264	0.6165	0.7504	0.4087	0.4830	1982.3	0.2846	-0.0886
121111	0.3691	0.4827	1.5367	1.1842	0.8324	0.6145	0.7490	0.4154	0.4897	1979.5	0.2781	-0.0890
121112	0.3572	0.5034	1.5263	1.1847	0.8422	0.6348	0.7423	0.4323	0.4996	1901.5	0.2607	-0.0823
121113	0.3536	0.5035	1.5467	1.1907	0.8310	0.6387	0.7587	0.4339	0.5039	1860.2	0.2699	-0.0845
121114	0.3644	0.4857	1.5373	1.1875	0.8351	0.6184	0.7462	0.4148	0.4900	1954.9	0.2786	-0.0894
121121	0.2896	0.5747	1.4750	1.1823	0.8879	0.7128	0.7636	0.5166	0.5455	1794.7	0.2078	-0.0494
121122	0.2472	0.6211	1.4498	1.1816	0.9039	0.7744	0.7760	0.5729	0.5714	1701.7	0.1724	-0.0217
121123	0.1695	0.6939	1.3651	1.1687	0.9679	0.8855	0.7997	0.6576	0.6132	1576.4	0.1223	0.0141
121124	0.2975	0.5646	1.4827	1.1842	0.8798	0.7045	0.7634	0.5063	0.5382	1817.2	0.2154	-0.0504
121131	0.2896	0.5694	1.4938	1.1858	0.8712	0.7147	0.7678	0.5092	0.5432	1745.8	0.2158	-0.0530
121132	0.2674	0.5976	1.4846	1.1868	0.8795	0.7495	0.7761	0.5449	0.5563	1704.0	0.1925	-0.0321
121133	0.2568	0.6038	1.4984	1.1911	0.8775	0.7517	0.7853	0.5505	0.5624	1693.4	0.1939	-0.0313
121134	0.3003	0.5585	1.5022	1.1854	0.8648	0.7048	0.7662	0.4995	0.5360	1791.9	0.2237	-0.0565
121141	0.3657	0.4895	1.5078	1.1796	0.8512	0.6234	0.7509	0.4217	0.4861	1966.3	0.2747	-0.0784
121142	0.3588	0.5094	1.5056	1.1806	0.8542	0.6400	0.7462	0.4390	0.5057	1929.6	0.2571	-0.0812
121143	0.3479	0.5210	1.5266	1.1857	0.8449	0.6527	0.7567	0.4537	0.5141	1869.6	0.2515	-0.0743
121144	0.3604	0.4938	1.5179	1.1844	0.8500	0.6246	0.7421	0.4242	0.4907	1949.7	0.2659	-0.0787
121211	0.3557	0.5008	1.5122	1.1824	0.8494	0.6320	0.7416	0.4329	0.5018	1914.3	0.2568	-0.0814
121212	0.3247	0.5348	1.4876	1.1784	0.8607	0.6761	0.7461	0.4729	0.5249	1840.7	0.2276	-0.0674
121213	0.3388	0.5160	1.5470	1.1937	0.8302	0.6481	0.7605	0.4416	0.5104	1887.3	0.2672	-0.0858
121214	0.3462	0.5161	1.5111	1.1791	0.8433	0.6490	0.7476	0.4517	0.5033	1888.2	0.2456	-0.0641
121221	0.2470	0.6149	1.4517	1.1799	0.9021	0.7697	0.7800	0.5638	0.5616	1696.2	0.1830	-0.0230
121222	0.2336	0.6357	1.4569	1.1799	0.8942	0.8015	0.7815	0.5897	0.5743	1627.4	0.1638	-0.0110
121223	0.1591	0.7069	1.3650	1.1680	0.9631	0.9074	0.8014	0.6771	0.6165	1540.2	0.1083	0.0266
121224	0.2687	0.6005	1.4833	1.1865	0.8833	0.7509	0.7768	0.5466	0.5601	1715.1	0.1940	-0.0345
121231	0.2186	0.6377	1.3717	1.1625	0.9492	0.8193	0.7755	0.5906	0.5776	1694.4	0.1557	-0.0111
121232	0.1501	0.7152	1.3552	1.1687	0.9707	0.9251	0.8058	0.6885	0.6151	1554.4	0.1009	0.0382
121233	0.1635	0.6992	1.3471	1.1633	0.9708	0.9049	0.7988	0.6640	0.6124	1587.1	0.1180	0.0180
121234	0.2105	0.6626	1.3713	1.1669	0.9520	0.8539	0.7744	0.6302	0.5895	1657.3	0.1250	0.0144
121241	0.3407	0.5122	1.5157	1.1829	0.8464	0.6558	0.7555	0.4395	0.4996	1871.6	0.2641	-0.0730
121242	0.3241	0.5393	1.5142	1.1900	0.8626	0.6722	0.7508	0.4762	0.5274	1816.6	0.2278	-0.0626
121243	0.3292	0.5303	1.5417	1.1933	0.8352	0.6617	0.7652	0.4599	0.5229	1850.8	0.2510	-0.0749
121244	0.3448	0.5110	1.5259	1.1893	0.8433	0.6479	0.7571	0.4502	0.5011	1900.7	0.2521	-0.0628
121311	0.3638	0.4948	1.5351	1.1813	0.8239	0.6270	0.7549	0.4233	0.4981	1969.3	0.2756	-0.0873
121312	0.3410	0.5171	1.5269	1.1870	0.8434	0.6544	0.7504	0.4494	0.5026	1876.0	0.2507	-0.0692
121313	0.3310	0.5221	1.5319	1.1879	0.8366	0.6641	0.7694	0.4527	0.5108	1883.6	0.2622	-0.0742
121314	0.3510	0.5020	1.5264	1.1820	0.8349	0.6347	0.7511	0.4320	0.4982	1911.5	0.2672	-0.0818
121321	0.3051	0.5592	1.5044	1.1821	0.8585	0.6941	0.7632	0.4975	0.5369	1791.0	0.2232	-0.0589
121322	0.2519	0.6080	1.4695	1.1835	0.8889	0.7619	0.7731	0.5600	0.5670	1707.7	0.1792	-0.0296
121323	0.1879	0.6693	1.4177	1.1793	0.9214	0.8646	0.7987	0.6235	0.6019	1555.7	0.1474	-0.0047
121324	0.3018	0.5587	1.4959	1.1847	0.8646	0.6994	0.7652	0.4969	0.5357	1811.8	0.2249	-0.0560
121331	0.3142	0.5466	1.5122	1.1864	0.8538	0.6873	0.7637	0.4845	0.5291	1813.1	0.2335	-0.0638
121332	0.2817	0.5765	1.4951	1.1870	0.8666	0.7244	0.7740	0.5203	0.5446	1746.5	0.2101	-0.0433
121333	0.2557	0.6032	1.4788	1.1889	0.8778	0.7617	0.7894	0.5459	0.5554	1698.7	0.2031	-0.0316
121334	0.2866	0.5676	1.4854	1.1836	0.8752	0.7149	0.7691	0.5110	0.5355	1761.2	0.2148	-0.0414
121341	0.3517	0.5043	1.5209	1.1842	0.8429	0.6438	0.7453	0.4382	0.4982	1914.9	0.2546	-0.0729
121342	0.3534	0.5057	1.5201	1.1824	0.8376	0.6350	0.7445	0.4404	0.4972	1922.0	0.2542	-0.0708
121343	0.3373	0.5200	1.5218	1.1841	0.8427	0.6487	0.7560	0.4493	0.5113	1911.7	0.2562	-0.0748
121344	0.3649	0.4916	1.5480	1.1884	0.8254	0.6244	0.7529	0.4247	0.4970	1944.7	0.2720	-0.0873
121411	0.3705	0.4897	1.4988	1.1693	0.8425	0.6266	0.7497	0.4229	0.4909	1917.6	0.2710	-0.0806
121412	0.3192	0.5244	1.4990	1.1805	0.8556	0.6676	0.7605	0.4569	0.5030	1888.8	0.2510	-0.0584
121413	0.3359	0.5072	1.4910	1.1816	0.8674	0.6401	0.7333	0.4457	0.5017	1909.0	0.2393	-0.0707
121414	0.3551	0.4981	1.5244	1.1846	0.8393	0.6394	0.7542	0.4239	0.4882	1923.1	0.2749	-0.0778
121421	0.2768	0.5863	1.4692	1.1806	0.8900	0.7322	0.7712	0.5339	0.5514	1764.9	0.2005	-0.0392
121422	0.2404	0.6349	1.4568	1.1804	0.8990	0.7927	0.7854	0.5878	0.5804	1691.6	0.1663	-0.0154
121423	0.1626	0.6962	1.3850	1.1768	0.9578	0.8945	0.8062	0.6610	0.6114	1574.5	0.1240	0.0178
121424	0.2869	0.5754	1.4717	1.1778	0.8795	0.7227	0.7749	0.5167	0.5415	1826.2	0.2174	-0.0468
121431	0.3100	0.5591	1.4868	1.1777	0.8678	0.7053	0.7639	0.4980	0.5350	1836.4	0.2240	-0.0565
121432	0.2874	0.5772	1.4675	1.1775	0.8824	0.7291	0.7686	0.5184	0.5469	1790.6	0.2084	-0.0475
121433	0.2639	0.5958	1.4446	1.1745	0.8981	0.7509	0.7708	0.5442	0.5513	1741.5	0.1902	-0.0283
121434	0.3042	0.5599	1.4708	1.1784	0.8809	0.7025	0.7624	0.5097	0.5288	1826.8	0.2094	-0.0368
121441	0.3526	0.4986	1.5330	1.1857	0.8377	0.6393	0.7563	0.4251	0.4935	1909.8	0.2771	-0.0839
121442	0.3411	0.5198	1.5248	1.1905	0.8480	0.6498	0.7581	0.4516	0.5107	1862.5	0.2536	-0.0726
121443	0.3396	0.5246	1.5323	1.1871	0.8399	0.6589	0.7637	0.4549	0.5101	1853.3	0.2542	-0.0676
121444	0.3478	0.5004	1.5255	1.1839	0.8380	0.6447	0.7617	0.4254	0.4946	1932.1	0.2802	-0.0826
122111	0.3530	0.5060	1.5135	1.1810	0.8473	0.6403	0.7425	0.4394	0.5024	1880.1	0.2535	-0.0772
122112	0.2482	0.6183	1.4339	1.1780	0.9128	0.7733	0.7700	0.5690	0.5702	1707.3	0.1737	-0.0256
122113	0.2517	0.6120	1.4783	1.1858	0.8897	0.7574	0.7815	0.5611	0.5656	1670.8	0.1842	-0.0268
122114	0.3354	0.5196	1.5064	1.1814	0.8571	0.6532	0.7529	0.4551	0.5083	1886.2	0.2482	-0.0695
122121	0.2874	0.5771	1.4753	1.1797	0.8777	0.7192	0.7648	0.5206	0.5431	1757.5	0.2058	-0.0431
122122	0.1586	0.6929	1.3941	1.1697	0.9352	0.8773	0.8126	0.6566	0.6043	1508.2	0.1316	0.0194
122123	0.1237	0.7383	1.3320	1.1625	0.9822	0.9558	0.8209	0.7168	0.6300	1498.3	0.0905	0.0480
122124	0.2664	0.5956	1.4694	1.1793	0.8847	0.7429	0.7764	0.5440	0.5513	1699.3	0.1944	-0.0292
122131	0.3039	0.5660	1.4990	1.1841	0.8683	0.7107	0.7706	0.5064	0.5367	1793.9	0.2207	-0.0488
122132	0.2159	0.6428	1.4504	1.1816	0.9053	0.8037	0.7950	0.5971	0.5835	1647.6	0.1664	-0.0122
122133	0.2315	0.6342	1.4649	1.1846	0.8954	0.7917	0.7939	0.5823	0.5808	1654.6	0.1768	-0.0226
122134	0.2938	0.5724	1.4980	1.1845	0.8632	0.7196	0.7710	0.5171	0.5427	1807.6	0.2137	-0.0450
122141	0.3325	0.5145	1.5279	1.1866	0.8415	0.6565	0.7551	0.4549	0.5024	1853.2	0.2495	-0.0628
122142	0.2387	0.6260	1.4475	1.1809	0.9126	0.7821	0.7883	0.5811	0.5715	1693.6	0.1747	-0.0158
122143	0.2587	0.6020	1.4436	1.1755	0.9031	0.7513	0.7689	0.5511	0.5605	1715.5	0.1819	-0.0287
122144	0.3388	0.5238	1.5277	1.1875	0.8459	0.6526	0.7561	0.4623	0.5083	1823.2	0.2430	-0.0593
122211	0.3108	0.5466	1.5082	1.1873	0.8610	0.6851	0.7617	0.4814	0.5254	1774.5	0.2325	-0.0579
122212	0.2304	0.6275	1.4544	1.1811	0.9005	0.7871	0.7868	0.5837	0.5701	1605.4	0.1705	-0.0107
122213	0.2863	0.5765	1.5231	1.1966	0.8617	0.7128	0.7775	0.5157	0.5493	1732.7	0.2156	-0.0500
122214	0.3181	0.5443	1.5111	1.1873	0.8597	0.6832	0.7521	0.4823	0.5214	1776.0	0.2243	-0.0549
122221	0.2225	0.6402	1.4844	1.1883	0.8815	0.8008	0.8010	0.5913	0.5778	1611.7	0.1753	-0.0123
122222	0.2103	0.6371	1.4957	1.1900	0.8649	0.8078	0.8195	0.5886	0.5688	1616.7	0.1884	-0.0082
122223	0.1239	0.7280	1.4131	1.1807	0.9277	0.9471	0.8372	0.6932	0.6229	1475.8	0.1206	0.0359
122224	0.2283	0.6222	1.5001	1.1849	0.8676	0.7910	0.8024	0.5701	0.5647	1592.0	0.1914	-0.0185
122231	0.1736	0.6984	1.3957	1.1770	0.9439	0.8922	0.8007	0.6626	0.6158	1575.1	0.1194	0.0155
122232	0.1042	0.7501	1.4044	1.1816	0.9413	0.9689	0.8429	0.7209	0.6318	1431.2	0.1018	0.0516
122233	0.1036	0.7632	1.3489	1.1740	0.9699	0.9785	0.8252	0.7419	0.6502	1470.8	0.0745	0.0530
122234	0.1596	0.7104	1.3788	1.1715	0.9472	0.9212	0.8100	0.6823	0.6232	1557.5	0.1099	0.0260
122241	0.2941	0.5548	1.5307	1.1931	0.8535	0.7021	0.7765	0.4923	0.5134	1732.0	0.2358	-0.0373
122242	0.2078	0.6536	1.4699	1.1875	0.8945	0.8167	0.8053	0.6092	0.5803	1582.7	0.1626	0.0024
122243	0.2741	0.5839	1.5285	1.1972	0.8579	0.7203	0.7772	0.5278	0.5554	1649.6	0.2039	-0.0442
122244	0.3083	0.5482	1.5311	1.1938	0.8464	0.6773	0.7696	0.4855	0.5275	1783.5	0.2342	-0.0608
122311	0.3033	0.5451	1.4881	1.1799	0.8658	0.7064	0.7624	0.4781	0.5252	1757.1	0.2399	-0.0641
122312	0.1443	0.7242	1.3645	1.1699	0.9630	0.9345	0.8181	0.6967	0.6358	1514.0	0.1039	0.0279
122313	0.2050	0.6506	1.4455	1.1843	0.9112	0.8351	0.7990	0.6056	0.5843	1610.5	0.1589	-0.0030
122314	0.2711	0.5762	1.4735	1.1788	0.8808	0.7449	0.7787	0.5204	0.5390	1726.8	0.2121	-0.0380
122321	0.2010	0.6605	1.4350	1.1755	0.9140	0.8431	0.8009	0.6205	0.5798	1585.3	0.1510	0.0122
122322	0.1102	0.7450	1.3665	1.1681	0.9558	0.9685	0.8385	0.7210	0.6245	1416.1	0.0999	0.0571
122323	0.0934	0.7660	1.3349	1.1622	0.9782	1.0044	0.8400	0.7385	0.6437	1445.2	0.0867	0.0565
122324	0.1933	0.6640	1.4219	1.1718	0.9129	0.8606	0.8165	0.6139	0.5819	1570.7	0.1677	0.0030
122331	0.1939	0.6637	1.4009	1.1719	0.9273	0.8535	0.7955	0.6222	0.5876	1619.5	0.1457	0.0080
122332	0.0964	0.7689	1.3015	1.1587	1.0056	0.9876	0.8194	0.7498	0.6588	1471.9	0.0641	0.0523
122333	0.1512	0.7054	1.3917	1.1733	0.9344	0.9070	0.8152	0.6673	0.6149	1559.9	0.1263	0.0208
122334	0.2005	0.6616	1.4077	1.1751	0.9282	0.8456	0.7894	0.6224	0.5937	1590.9	0.1418	0.0011
122341	0.2983	0.5600	1.5176	1.1920	0.8552	0.7170	0.7679	0.5000	0.5287	1730.5	0.2235	-0.0497
122342	0.1308	0.7330	1.3732	1.1766	0.9648	0.9423	0.8246	0.7017	0.6305	1485.2	0.1061	0.0349
122343	0.2078	0.6623	1.4369	1.1819	0.9216	0.8460	0.7977	0.6185	0.5971	1586.6	0.1501	-0.0043
122344	0.2972	0.5632	1.5039	1.1929	0.8724	0.7272	0.7623	0.5034	0.5418	1713.6	0.2150	-0.0558
122411	0.3518	0.5026	1.4873	1.1738	0.8623	0.6339	0.7507	0.4344	0.4901	1954.7	0.2646	-0.0684
122412	0.2283	0.6386	1.4332	1.1773	0.9196	0.8025	0.7914	0.5968	0.5733	1677.4	0.1636	-0.0008
122413	0.3408	0.5176	1.4836	1.1775	0.8674	0.6532	0.7498	0.4517	0.5046	1852.1	0.2499	-0.0661
122414	0.3530	0.5038	1.5440	1.1897	0.8339	0.6404	0.7619	0.4323	0.4988	1898.8	0.2741	-0.0809
122421	0.2076	0.6549	1.4216	1.1762	0.9163	0.8186	0.7923	0.6119	0.5818	1709.1	0.1520	0.0021
122422	0.1663	0.6880	1.4035	1.1690	0.9269	0.8773	0.8192	0.6515	0.5897	1581.5	0.1410	0.0288
122423	0.1151	0.7482	1.3524	1.1653	0.9676	0.9664	0.8330	0.7195	0.6293	1524.7	0.0977	0.0504
122424	0.2264	0.6347	1.4589	1.1795	0.8930	0.7994	0.7952	0.5907	0.5680	1702.7	0.1697	-0.0047
122431	0.2847	0.5742	1.4884	1.1844	0.8696	0.7175	0.7691	0.5162	0.5502	1770.4	0.2109	-0.0511
122432	0.2002	0.6634	1.4246	1.1761	0.9146	0.8315	0.7963	0.6240	0.5913	1619.6	0.1467	0.0041
122433	0.2354	0.6252	1.4698	1.1853	0.8883	0.7804	0.7899	0.5754	0.5711	1688.2	0.1804	-0.0212
122434	0.2696	0.5950	1.4800	1.1823	0.8761	0.7519	0.7804	0.5369	0.5600	1795.6	0.2052	-0.0478
122441	0.3332	0.5124	1.5126	1.1907	0.8558	0.6458	0.7589	0.4415	0.5068	1918.2	0.2618	-0.0791
122442	0.2525	0.6105	1.4542	1.1808	0.9001	0.7655	0.7807	0.5637	0.5587	1705.2	0.1816	-0.0175
122443	0.3191	0.5405	1.5344	1.1908	0.8452	0.6649	0.7675	0.4742	0.5250	1848.9	0.2426	-0.0631
122444	0.3454	0.5063	1.5281	1.1835	0.8427	0.6380	0.7576	0.4406	0.5004	1891.0	0.2618	-0.0720
123111	0.3050	0.5312	1.4615	1.1706	0.8810	0.6990	0.7638	0.4649	0.5110	1904.5	0.2447	-0.0644
123112	0.2204	0.6367	1.3759	1.1610	0.9486	0.8263	0.7803	0.5941	0.5829	1656.7	0.1598	-0.0139
123113	0.2442	0.6038	1.4310	1.1698	0.9076	0.7884	0.7749	0.5546	0.5551	1662.8	0.1838	-0.0232
123114	0.3090	0.5403	1.4754	1.1738	0.8749	0.7060	0.7550	0.4804	0.5219	1832.2	0.2314	-0.0588
123121	0.1662	0.6985	1.3448	1.1639	0.9830	0.8948	0.7986	0.6660	0.6175	1557.2	0.1146	0.0174
123122	0.1130	0.7457	1.3455	1.1650	0.9782	0.9637	0.8269	0.7203	0.6331	1493.5	0.0918	0.0487
123123	0.0759	0.7820	1.2544	1.1487	1.0473	1.0399	0.8318	0.7708	0.6570	1395.5	0.0561	0.0700
123124	0.1543	0.7066	1.3652	1.1707	0.9702	0.9189	0.8066	0.6766	0.6181	1532.4	0.1110	0.0274
123131	0.1936	0.6712	1.4265	1.1787	0.9215	0.8607	0.7977	0.6320	0.6058	1588.6	0.1392	-0.0007
123132	0.1380	0.7241	1.3496	1.1631	0.9710	0.9366	0.8158	0.6937	0.6314	1543.4	0.1051	0.0286
123133	0.1433	0.7117	1.3933	1.1736	0.9381	0.9249	0.8273	0.6782	0.6213	1526.9	0.1250	0.0235
123134	0.1767	0.6769	1.3954	1.1727	0.9405	0.8722	0.8088	0.6346	0.6033	1600.0	0.1468	0.0034
123141	0.3176	0.5448	1.5209	1.1912	0.8509	0.7156	0.7710	0.4880	0.5201	1780.2	0.2350	-0.0493
123142	0.2110	0.6431	1.3936	1.1724	0.9497	0.8362	0.7800	0.6005	0.5877	1649.5	0.1509	-0.0100
123143	0.2314	0.6152	1.3999	1.1641	0.9322	0.8003	0.7846	0.5661	0.5613	1655.6	0.1808	-0.0188
123144	0.2932	0.5472	1.4607	1.1687	0.8764	0.7126	0.7610	0.4830	0.5186	1728.0	0.2317	-0.0539
123211	0.2944	0.5537	1.4562	1.1701	0.8794	0.7222	0.7687	0.4913	0.5205	1774.4	0.2337	-0.0478
123212	0.1779	0.6884	1.3713	1.1687	0.9570	0.8845	0.7982	0.6609	0.6084	1597.3	0.1191	0.0200
123213	0.1910	0.6676	1.4033	1.1767	0.9336	0.8607	0.7939	0.6276	0.5975	1615.0	0.1418	0.0012
123214	0.2830	0.5584	1.4800	1.1802	0.8750	0.7274	0.7616	0.4987	0.5331	1706.6	0.2184	-0.0531
123221	0.1330	0.7371	1.3444	1.1611	0.9742	0.9458	0.8157	0.7146	0.6311	1506.5	0.0892	0.0449
123222	0.1181	0.7298	1.3645	1.1637	0.9523	0.9433	0.8352	0.7013	0.6127	1454.7	0.1122	0.0533
123223	0.0721	0.7911	1.3072	1.1617	0.9989	1.0379	0.8423	0.7748	0.6602	1408.2	0.0617	0.0706
123224	0.1453	0.7110	1.3840	1.1741	0.9463	0.9225	0.8168	0.6780	0.6127	1518.6	0.1168	0.0322
123231	0.1275	0.7375	1.3069	1.1572	0.9999	0.9684	0.8102	0.7079	0.6459	1505.1	0.0897	0.0278
123232	0.0809	0.7783	1.3171	1.1605	0.9871	1.0283	0.8433	0.7549	0.6483	1477.8	0.0772	0.0648
123233	0.0885	0.7715	1.3103	1.1578	0.9923	1.0178	0.8400	0.7471	0.6524	1451.5	0.0816	0.0537
123234	0.1018	0.7788	1.2739	1.1558	1.0156	1.0248	0.8164	0.7604	0.6598	1527.6	0.0558	0.0589
123241	0.3071	0.5615	1.4701	1.1794	0.8766	0.7294	0.7572	0.5021	0.5183	1739.3	0.2121	-0.0362
123242	0.1307	0.7288	1.3674	1.1695	0.9644	0.9441	0.8232	0.7032	0.6168	1555.8	0.1041	0.0466
123243	0.1399	0.7261	1.3538	1.1718	0.9684	0.9282	0.8161	0.6958	0.6270	1534.6	0.1038	0.0346
123244	0.2855	0.5678	1.4747	1.1804	0.8750	0.7359	0.7738	0.5110	0.5219	1787.9	0.2174	-0.0331
123311	0.3069	0.5440	1.5020	1.1850	0.8600	0.7116	0.7551	0.4836	0.5171	1764.0	0.2251	-0.0512
123312	0.1599	0.7033	1.3695	1.1717	0.9591	0.9146	0.8100	0.6696	0.6179	1528.4	0.1213	0.0188
123313	0.1645	0.6861	1.3953	1.1756	0.9442	0.8908	0.8065	0.6486	0.6037	1553.6	0.1356	0.0110
123314	0.2720	0.5692	1.4679	1.1766	0.8825	0.7501	0.7795	0.5123	0.5287	1712.1	0.2197	-0.0356
123321	0.1348	0.7344	1.3273	1.1635	0.9879	0.9389	0.8061	0.7103	0.6416	1526.2	0.0856	0.0347
123322	0.1015	0.7580	1.3161	1.1601	0.9959	0.9825	0.8277	0.7330	0.6437	1449.3	0.0844	0.0489
123323	0.0673	0.8003	1.2662	1.1550	1.0309	1.0474	0.8281	0.7902	0.6762	1400.0	0.0401	0.0710
123324	0.1505	0.7006	1.3498	1.1675	0.9686	0.9135	0.8082	0.6689	0.6099	1523.2	0.1196	0.0270
123331	0.1932	0.6635	1.4128	1.1730	0.9270	0.8641	0.7988	0.6214	0.5979	1594.3	0.1507	-0.0037
123332	0.1326	0.7315	1.3501	1.1699	0.9747	0.9494	0.8209	0.7037	0.6307	1524.3	0.1014	0.0363
123333	0.1336	0.7166	1.3858	1.1695	0.9399	0.9345	0.8309	0.6777	0.6170	1501.4	0.1287	0.0269
123334	0.1724	0.6921	1.3759	1.1709	0.9473	0.8994	0.8102	0.6524	0.6099	1571.0	0.1340	0.0122
123341	0.2776	0.5650	1.5069	1.1949	0.8688	0.7323	0.7663	0.5107	0.5325	1778.7	0.2105	-0.0395
123342	0.2157	0.6465	1.4015	1.1682	0.9243	0.8332	0.7872	0.6010	0.5801	1614.5	0.1567	-0.0024
123343	0.1486	0.7154	1.3434	1.1668	0.9812	0.9196	0.8067	0.6870	0.6248	1519.6	0.1038	0.0299
123344	0.2907	0.5602	1.4819	1.1845	0.8758	0.7275	0.7652	0.4967	0.5301	1710.3	0.2215	-0.0486
123411	0.3481	0.5038	1.5117	1.1842	0.8557	0.6645	0.7542	0.4297	0.5184	1943.8	0.2754	-0.1073
123412	0.1617	0.7101	1.3411	1.1632	0.9712	0.9156	0.7985	0.6791	0.6333	1623.7	0.1062	0.0134
123413	0.3002	0.5473	1.4050	1.1577	0.9199	0.7168	0.7666	0.4898	0.5210	1826.3	0.2314	-0.0537
123414	0.3273	0.5269	1.4490	1.1733	0.8837	0.6970	0.7626	0.4678	0.5037	1856.4	0.2423	-0.0507
123421	0.1568	0.7169	1.3451	1.1669	0.9808	0.9202	0.8062	0.6858	0.6238	1582.2	0.1057	0.0262
123422	0.1151	0.7434	1.3446	1.1648	0.9735	0.9625	0.8259	0.7185	0.6359	1495.2	0.0936	0.0445
123423	0.0761	0.7982	1.2930	1.1614	1.0154	1.0414	0.8295	0.7835	0.6740	1440.3	0.0474	0.0644
123424	0.1718	0.6888	1.3845	1.1697	0.9424	0.8892	0.8034	0.6527	0.6074	1610.5	0.1285	0.0147
123431	0.2056	0.6719	1.3923	1.1723	0.9526	0.8662	0.7945	0.6366	0.6095	1625.2	0.1363	-0.0033
123432	0.1269	0.7415	1.3410	1.1655	0.9824	0.9584	0.8200	0.7116	0.6409	1505.9	0.0964	0.0329
123433	0.1463	0.7249	1.3355	1.1633	0.9803	0.9362	0.8140	0.6952	0.6332	1559.7	0.1045	0.0263
123434	0.1763	0.6965	1.3665	1.1717	0.9585	0.9027	0.7962	0.6584	0.6133	1663.7	0.1212	0.0126
123441	0.3343	0.5149	1.5171	1.1847	0.8649	0.6819	0.7669	0.4472	0.5029	1821.4	0.2654	-0.0671
123442	0.1703	0.7055	1.3630	1.1694	0.9608	0.9143	0.8016	0.6784	0.6177	1592.8	0.1095	0.0239
123443	0.2627	0.5864	1.4391	1.1725	0.9075	0.7528	0.7681	0.5346	0.5380	1733.9	0.1947	-0.0241
123444	0.3045	0.5337	1.4637	1.1775	0.8799	0.7008	0.7639	0.4714	0.5066	1828.6	0.2440	-0.0508
124111	0.3707	0.4731	1.5272	1.1839	0.8344	0.6093	0.7451	0.3972	0.4719	1988.2	0.2890	-0.0909
124112	0.3707	0.4895	1.5434	1.1828	0.8284	0.6187	0.7336	0.4303	0.4898	1928.0	0.2509	-0.0709
124113	0.3566	0.4997	1.5358	1.1830	0.8392	0.6328	0.7484	0.4253	0.4886	1870.2	0.2712	-0.0789
124114	0.3706	0.4805	1.5233	1.1828	0.8413	0.6135	0.7443	0.4069	0.4782	1940.3	0.2858	-0.0857
124121	0.2644	0.5981	1.4866	1.1906	0.8845	0.7465	0.7763	0.5452	0.5604	1707.4	0.1938	-0.0363
124122	0.2015	0.6664	1.4403	1.1856	0.9103	0.8398	0.7987	0.6224	0.5957	1585.3	0.1469	-0.0006
124123	0.1452	0.7212	1.3704	1.1757	0.9611	0.9348	0.8089	0.6903	0.6311	1493.7	0.1048	0.0234
124124	0.2435	0.6137	1.4440	1.1805	0.9042	0.7735	0.7760	0.5651	0.5664	1670.7	0.1793	-0.0247
124131	0.3626	0.4891	1.4747	1.1689	0.8681	0.6278	0.7441	0.4159	0.4837	1992.7	0.2754	-0.0832
124132	0.3424	0.5078	1.5074	1.1786	0.8466	0.6475	0.7492	0.4399	0.5042	1916.8	0.2564	-0.0786
124133	0.3570	0.5063	1.5092	1.1796	0.8470	0.6428	0.7437	0.4396	0.4941	1914.0	0.2521	-0.0668
124134	0.3650	0.4902	1.5011	1.1746	0.8486	0.6310	0.7293	0.4270	0.4950	1950.1	0.2542	-0.0830
124141	0.3648	0.4876	1.5483	1.1885	0.8233	0.6279	0.7557	0.4141	0.4939	1921.2	0.2856	-0.0945
124142	0.3401	0.5093	1.5348	1.1869	0.8378	0.6455	0.7608	0.4353	0.5017	1825.5	0.2702	-0.0822
124143	0.3535	0.5138	1.5542	1.1945	0.8313	0.6472	0.7542	0.4467	0.5044	1813.9	0.2550	-0.0695
124144	0.3652	0.4901	1.5512	1.1932	0.8359	0.6360	0.7583	0.4187	0.4977	1890.0	0.2833	-0.0929
124211	0.3462	0.5081	1.5195	1.1818	0.8386	0.6392	0.7481	0.4434	0.4990	1867.8	0.2494	-0.0679
124212	0.3103	0.5421	1.4975	1.1870	0.8648	0.6753	0.7563	0.4769	0.5266	1787.1	0.2313	-0.0635
124213	0.3506	0.5095	1.5472	1.1924	0.8280	0.6401	0.7529	0.4398	0.5027	1900.9	0.2595	-0.0753
124214	0.3387	0.5175	1.5092	1.1836	0.8512	0.6551	0.7496	0.4541	0.5105	1884.7	0.2460	-0.0715
124221	0.2677	0.5968	1.4727	1.1805	0.8821	0.7481	0.7702	0.5437	0.5547	1732.0	0.1916	-0.0327
124222	0.2171	0.6278	1.4592	1.1798	0.8904	0.7982	0.7946	0.5807	0.5619	1641.5	0.1776	-0.0052
124223	0.1514	0.7045	1.4095	1.1752	0.9248	0.9160	0.8188	0.6661	0.6159	1487.7	0.1277	0.0205
124224	0.2548	0.5949	1.4564	1.1743	0.8858	0.7560	0.7753	0.5402	0.5478	1702.1	0.1969	-0.0297
124231	0.2597	0.6055	1.4248	1.1702	0.9098	0.7864	0.7823	0.5583	0.5571	1707.4	0.1849	-0.0186
124232	0.1703	0.6876	1.4114	1.1731	0.9248	0.8895	0.8058	0.6538	0.5991	1562.1	0.1294	0.0227
124233	0.1941	0.6623	1.4294	1.1791	0.9115	0.8521	0.8047	0.6132	0.5849	1623.8	0.1583	0.0037
124234	0.2118	0.6463	1.3983	1.1654	0.9274	0.8407	0.7851	0.6025	0.5833	1651.6	0.1553	-0.0080
124241	0.3464	0.5112	1.5196	1.1875	0.8395	0.6448	0.7516	0.4447	0.4980	1846.9	0.2539	-0.0660
124242	0.3090	0.5469	1.4977	1.1812	0.8576	0.6897	0.7577	0.4830	0.5312	1800.0	0.2304	-0.0642
124243	0.3280	0.5328	1.5115	1.1811	0.8516	0.6618	0.7568	0.4706	0.5212	1834.7	0.2354	-0.0636
124244	0.3559	0.5056	1.5405	1.1899	0.8335	0.6382	0.7466	0.4390	0.5011	1910.0	0.2551	-0.0762
124311	0.3552	0.4969	1.5374	1.1844	0.8247	0.6248	0.7509	0.4255	0.5008	1942.9	0.2707	-0.0894
124312	0.3130	0.5386	1.5278	1.1919	0.8435	0.6778	0.7627	0.4736	0.5243	1808.0	0.2382	-0.0639
124313	0.3565	0.5168	1.5615	1.1941	0.8229	0.6391	0.7569	0.4514	0.5102	1889.6	0.2516	-0.0715
124314	0.3617	0.5020	1.5686	1.1914	0.8149	0.6319	0.7588	0.4286	0.5062	1922.0	0.2744	-0.0905
124321	0.2943	0.5568	1.4753	1.1780	0.8748	0.6995	0.7670	0.4967	0.5344	1805.1	0.2239	-0.0537
124322	0.2505	0.6125	1.4537	1.1793	0.8982	0.7686	0.7778	0.5600	0.5618	1638.1	0.1804	-0.0218
124323	0.1783	0.6824	1.3796	1.1673	0.9411	0.8680	0.8025	0.6485	0.5977	1543.9	0.1314	0.0214
124324	0.2999	0.5555	1.5119	1.1904	0.8604	0.6959	0.7600	0.4924	0.5335	1796.7	0.2255	-0.0601
124331	0.3043	0.5496	1.5088	1.1862	0.8530	0.6914	0.7647	0.4860	0.5319	1795.6	0.2337	-0.0642
124332	0.2665	0.5931	1.5059	1.1912	0.8660	0.7406	0.7773	0.5410	0.5551	1725.2	0.1956	-0.0341
124333	0.2751	0.5887	1.5044	1.1883	0.8643	0.7396	0.7789	0.5295	0.5540	1741.7	0.2094	-0.0464
124334	0.3185	0.5463	1.5492	1.1959	0.8343	0.6894	0.7666	0.4797	0.5332	1814.1	0.2403	-0.0713
124341	0.3484	0.5010	1.5330	1.1887	0.8362	0.6419	0.7565	0.4306	0.4949	1899.2	0.2695	-0.0767
124342	0.3145	0.5378	1.5133	1.1863	0.8531	0.6717	0.7552	0.4731	0.5309	1847.6	0.2335	-0.0701
124343	0.3372	0.5237	1.5421	1.1900	0.8367	0.6525	0.7591	0.4564	0.5123	1829.0	0.2476	-0.0670
124344	0.3632	0.4931	1.5824	1.2016	0.8123	0.6253	0.7487	0.4254	0.5001	1938.2	0.2673	-0.0861
124411	0.3878	0.4780	1.5304	1.1824	0.8338	0.6069	0.7353	0.4119	0.4816	1998.5	0.2692	-0.0802
124412	0.3471	0.5093	1.5187	1.1872	0.8469	0.6452	0.7585	0.4421	0.4966	1906.7	0.2595	-0.0684
124413	0.3632	0.4915	1.5112	1.1830	0.8445	0.6295	0.7431	0.4214	0.4922	1945.9	0.2672	-0.0854
124414	0.3727	0.4866	1.5330	1.1840	0.8303	0.6251	0.7580	0.4172	0.4877	1935.5	0.2827	-0.0828
124421	0.2815	0.5804	1.4789	1.1841	0.8793	0.7297	0.7750	0.5241	0.5501	1800.8	0.2101	-0.0462
124422	0.2364	0.6274	1.4588	1.1823	0.8947	0.7935	0.7925	0.5791	0.5724	1688.3	0.1788	-0.0180
124423	0.1570	0.7092	1.3936	1.1756	0.9445	0.9128	0.8127	0.6747	0.6188	1572.6	0.1199	0.0216
124424	0.2967	0.5738	1.4964	1.1873	0.8699	0.7255	0.7699	0.5167	0.5418	1803.8	0.2142	-0.0468
124431	0.3633	0.4982	1.5422	1.1863	0.8315	0.6299	0.7539	0.4305	0.4939	1964.0	0.2685	-0.0767
124432	0.3444	0.5112	1.5145	1.1811	0.8455	0.6517	0.7587	0.4448	0.5014	1925.8	0.2589	-0.0695
124433	0.3444	0.5138	1.5249	1.1886	0.8432	0.6486	0.7529	0.4456	0.5032	1878.6	0.2549	-0.0712
124434	0.3420	0.5059	1.5224	1.1841	0.8412	0.6475	0.7597	0.4358	0.4921	1951.7	0.2669	-0.0694
124441	0.3657	0.4854	1.5265	1.1866	0.8411	0.6248	0.7607	0.4142	0.4890	1993.5	0.2865	-0.0843
124442	0.3572	0.5034	1.5441	1.1908	0.8298	0.6401	0.7547	0.4314	0.4957	1886.4	0.2694	-0.0797
124443	0.3481	0.5114	1.5461	1.1932	0.8396	0.6454	0.7521	0.4395	0.5051	1849.2	0.2597	-0.0795
124444	0.3749	0.4846	1.5536	1.1901	0.8235	0.6214	0.7557	0.4174	0.4858	1919.4	0.2818	-0.0812
125144	0.0407	0.5669	1.2517	1.0439	0.8340	0.6773	0.9000	0.4500	0.4500	2154.0	0.3333	0.0000
131111	0.3703	0.4834	1.5325	1.1797	0.8249	0.6214	0.7473	0.4141	0.4887	1951.5	0.2767	-0.0882
131112	0.3503	0.5010	1.5333	1.1842	0.8312	0.6365	0.7507	0.4311	0.5008	1927.2	0.2661	-0.0848
131113	0.3457	0.5087	1.5371	1.1846	0.8317	0.6458	0.7553	0.4407	0.5015	1863.1	0.2604	-0.0753
131114	0.3572	0.4961	1.5198	1.1807	0.8392	0.6356	0.7486	0.4260	0.4956	1938.6	0.2696	-0.0843
131121	0.3006	0.5553	1.5013	1.1829	0.8617	0.6945	0.7608	0.4946	0.5354	1820.5	0.2225	-0.0591
131122	0.2743	0.5916	1.4993	1.1878	0.8679	0.7374	0.7771	0.5382	0.5612	1741.3	0.1989	-0.0416
131123	0.1813	0.6779	1.4174	1.1800	0.9278	0.8695	0.8063	0.6398	0.6065	1593.9	0.1400	0.0058
131124	0.3249	0.5381	1.5066	1.1837	0.8581	0.6758	0.7581	0.4743	0.5251	1854.6	0.2362	-0.0664
131131	0.2887	0.5685	1.5160	1.1876	0.8527	0.7152	0.7708	0.5100	0.5371	1723.4	0.2172	-0.0464
131132	0.2727	0.5859	1.5101	1.1880	0.8566	0.7366	0.7779	0.5281	0.5478	1712.7	0.2069	-0.0384
131133	0.2601	0.6029	1.5239	1.1957	0.8574	0.7510	0.7860	0.5488	0.5639	1648.1	0.1961	-0.0351
131134	0.3205	0.5408	1.5416	1.1905	0.8335	0.6823	0.7709	0.4769	0.5216	1802.6	0.2438	-0.0615
131141	0.3763	0.4833	1.5362	1.1831	0.8303	0.6174	0.7435	0.4118	0.4884	1971.5	0.2775	-0.0906
131142	0.3433	0.5113	1.5053	1.1752	0.8462	0.6513	0.7559	0.4448	0.5046	1935.5	0.2586	-0.0756
131143	0.3543	0.5122	1.5343	1.1839	0.8330	0.6458	0.7529	0.4460	0.5054	1903.9	0.2558	-0.0732
131144	0.3642	0.4914	1.5277	1.1816	0.8330	0.6282	0.7431	0.4242	0.4928	1967.4	0.2667	-0.0814
131211	0.3472	0.5099	1.5185	1.1837	0.8476	0.6466	0.7570	0.4447	0.5035	1885.6	0.2594	-0.0737
131212	0.3384	0.5211	1.5278	1.1859	0.8423	0.6594	0.7533	0.4538	0.5132	1881.9	0.2470	-0.0716
131213	0.3434	0.5159	1.5461	1.1913	0.8312	0.6536	0.7617	0.4503	0.5081	1882.7	0.2571	-0.0706
131214	0.3375	0.5175	1.5123	1.1819	0.8475	0.6560	0.7581	0.4487	0.5033	1873.2	0.2571	-0.0672
131221	0.2784	0.5892	1.5072	1.1917	0.8705	0.7323	0.7698	0.5366	0.5535	1706.7	0.1968	-0.0394
131222	0.2806	0.5829	1.5495	1.2025	0.8420	0.7199	0.7890	0.5208	0.5467	1696.0	0.2219	-0.0425
131223	0.1862	0.6833	1.4535	1.1884	0.9135	0.8749	0.8118	0.6486	0.6139	1582.6	0.1380	0.0038
131224	0.2875	0.5633	1.5191	1.1916	0.8556	0.7094	0.7712	0.5019	0.5341	1760.8	0.2232	-0.0483
131231	0.2112	0.6370	1.3668	1.1618	0.9557	0.8261	0.7683	0.5973	0.5775	1639.2	0.1451	-0.0061
131232	0.1583	0.6944	1.4028	1.1770	0.9355	0.8994	0.8099	0.6570	0.6085	1545.2	0.1299	0.0146
131233	0.1669	0.6914	1.3724	1.1690	0.9551	0.8929	0.8084	0.6594	0.6074	1524.9	0.1258	0.0204
131234	0.1965	0.6630	1.3891	1.1707	0.9520	0.8607	0.7916	0.6216	0.5945	1626.8	0.1462	-0.0019
131241	0.3493	0.5113	1.5476	1.1932	0.8349	0.6489	0.7549	0.4408	0.5057	1843.4	0.2604	-0.0795
131242	0.3469	0.5203	1.5090	1.1778	0.8491	0.6567	0.7464	0.4515	0.5141	1861.8	0.2444	-0.0764
131243	0.3409	0.5179	1.5557	1.1925	0.8252	0.6479	0.7615	0.4471	0.5075	1854.8	0.2600	-0.0747
131244	0.3503	0.5055	1.5275	1.1876	0.8369	0.6481	0.7604	0.4404	0.5028	1907.6	0.2652	-0.0752
131311	0.3404	0.5091	1.5321	1.1848	0.8319	0.6490	0.7552	0.4379	0.5011	1863.2	0.2630	-0.0770
131312	0.3396	0.5230	1.5052	1.1781	0.8477	0.6654	0.7468	0.4591	0.5101	1834.5	0.2397	-0.0641
131313	0.3244	0.5294	1.5114	1.1815	0.8474	0.6698	0.7555	0.4638	0.5100	1819.9	0.2404	-0.0627
131314	0.3397	0.5133	1.4999	1.1774	0.8509	0.6529	0.7513	0.4435	0.5035	1894.8	0.2565	-0.0760
131321	0.2889	0.5672	1.4940	1.1829	0.8639	0.7100	0.7683	0.5066	0.5431	1787.9	0.2183	-0.0544
131322	0.2527	0.6085	1.4748	1.1834	0.8800	0.7646	0.7807	0.5592	0.5648	1692.2	0.1825	-0.0245
131323	0.1968	0.6638	1.4321	1.1790	0.9179	0.8534	0.8043	0.6221	0.5947	1599.5	0.1526	-0.0015
131324	0.2995	0.5606	1.4861	1.1810	0.8694	0.7064	0.7642	0.4993	0.5352	1784.8	0.2194	-0.0519
131331	0.2821	0.5665	1.5004	1.1833	0.8587	0.7170	0.7750	0.5069	0.5341	1736.4	0.2205	-0.0448
131332	0.2729	0.5842	1.4814	1.1805	0.8700	0.7394	0.7820	0.5284	0.5444	1698.8	0.2090	-0.0338
131333	0.2705	0.5884	1.4959	1.1838	0.8652	0.7437	0.7834	0.5306	0.5414	1674.0	0.2095	-0.0322
131334	0.3042	0.5547	1.5081	1.1844	0.8574	0.7041	0.7769	0.4904	0.5255	1778.8	0.2368	-0.0526
131341	0.3480	0.5058	1.5204	1.1847	0.8443	0.6433	0.7421	0.4405	0.5031	1894.4	0.2502	-0.0765
131342	0.3507	0.5148	1.5172	1.1812	0.8443	0.6517	0.7530	0.4522	0.5083	1931.3	0.2504	-0.0712
131343	0.3252	0.5272	1.5077	1.1820	0.8493	0.6676	0.7602	0.4632	0.5103	1875.7	0.2465	-0.0632
131344	0.3444	0.5053	1.5091	1.1782	0.8441	0.6438	0.7561	0.4345	0.5005	1920.3	0.2672	-0.0809
131411	0.3694	0.4914	1.5320	1.1805	0.8254	0.6317	0.7541	0.4212	0.4869	1948.3	0.2759	-0.0796
131412	0.3321	0.5246	1.5064	1.1784	0.8458	0.6696	0.7585	0.4612	0.5111	1919.5	0.2468	-0.0666
131413	0.3575	0.4977	1.5168	1.1783	0.8379	0.6387	0.7454	0.4303	0.4919	1911.3	0.2632	-0.0783
131414	0.3622	0.4933	1.5234	1.1821	0.8376	0.6370	0.7543	0.4213	0.4931	1931.5	0.2781	-0.0876
131421	0.2745	0.5835	1.4695	1.1805	0.8860	0.7311	0.7694	0.5256	0.5503	1728.6	0.2033	-0.0438
131422	0.2653	0.5968	1.5102	1.1893	0.8664	0.7556	0.7880	0.5416	0.5545	1718.9	0.2041	-0.0338
131423	0.1796	0.6825	1.4285	1.1823	0.9298	0.8723	0.8089	0.6419	0.6020	1587.5	0.1403	0.0099
131424	0.3124	0.5526	1.5377	1.1942	0.8440	0.6957	0.7761	0.4920	0.5320	1821.0	0.2359	-0.0587
131431	0.3155	0.5416	1.4998	1.1793	0.8558	0.6869	0.7652	0.4801	0.5207	1834.5	0.2366	-0.0587
131432	0.3039	0.5528	1.4890	1.1753	0.8620	0.7018	0.7619	0.4920	0.5285	1815.5	0.2253	-0.0549
131433	0.2811	0.5714	1.4918	1.1845	0.8648	0.7263	0.7780	0.5116	0.5364	1763.5	0.2215	-0.0449
131434	0.3249	0.5310	1.5149	1.1831	0.8475	0.6744	0.7664	0.4624	0.5188	1882.1	0.2528	-0.0724
131441	0.3525	0.5008	1.5464	1.1879	0.8257	0.6406	0.7569	0.4289	0.4952	1878.4	0.2731	-0.0804
131442	0.3421	0.5124	1.5235	1.1807	0.8364	0.6549	0.7527	0.4435	0.5082	1895.7	0.2584	-0.0814
131443	0.3386	0.5186	1.5360	1.1890	0.8390	0.6529	0.7574	0.4474	0.5006	1852.9	0.2567	-0.0663
131444	0.3505	0.4986	1.5198	1.1806	0.8359	0.6441	0.7585	0.4279	0.4911	1911.1	0.2765	-0.0781
132111	0.3560	0.4975	1.5482	1.1876	0.8265	0.6315	0.7521	0.4284	0.4980	1892.4	0.2685	-0.0841
132112	0.2820	0.5759	1.4660	1.1785	0.8880	0.7214	0.7668	0.5160	0.5481	1801.2	0.2120	-0.0530
132113	0.2797	0.5780	1.4800	1.1828	0.8792	0.7225	0.7729	0.5235	0.5449	1746.1	0.2056	-0.0388
132114	0.3434	0.5151	1.5284	1.1855	0.8397	0.6490	0.7571	0.4477	0.5059	1915.8	0.2575	-0.0727
132121	0.3090	0.5556	1.5047	1.1836	0.8600	0.6939	0.7638	0.4996	0.5335	1794.2	0.2210	-0.0525
132122	0.2272	0.6355	1.4381	1.1754	0.9072	0.7981	0.7870	0.5885	0.5807	1628.0	0.1672	-0.0174
132123	0.1548	0.7049	1.3619	1.1657	0.9597	0.9080	0.8072	0.6720	0.6214	1561.7	0.1169	0.0178
132124	0.3054	0.5505	1.5051	1.1845	0.8569	0.6900	0.7709	0.4892	0.5313	1844.6	0.2340	-0.0589
132131	0.2863	0.5667	1.5070	1.1849	0.8553	0.7105	0.7736	0.5070	0.5436	1790.8	0.2198	-0.0538
132132	0.2124	0.6445	1.4437	1.1773	0.9034	0.8005	0.7877	0.6002	0.5910	1601.5	0.1582	-0.0163
132133	0.2382	0.6226	1.4719	1.1814	0.8811	0.7775	0.7926	0.5715	0.5734	1676.3	0.1841	-0.0250
132134	0.3058	0.5555	1.5241	1.1906	0.8457	0.6952	0.7653	0.4903	0.5304	1799.1	0.2314	-0.0596
132141	0.3497	0.5032	1.5053	1.1772	0.8453	0.6361	0.7497	0.4310	0.4943	1946.5	0.2681	-0.0788
132142	0.2721	0.5867	1.4587	1.1763	0.8885	0.7401	0.7728	0.5297	0.5513	1770.9	0.2045	-0.0433
132143	0.3088	0.5514	1.4921	1.1796	0.8641	0.6898	0.7579	0.4898	0.5292	1811.2	0.2244	-0.0574
132144	0.3514	0.5074	1.5278	1.1846	0.8359	0.6419	0.7478	0.4356	0.4963	1881.6	0.2599	-0.0741
132211	0.3150	0.5337	1.5020	1.1821	0.8580	0.6707	0.7553	0.4721	0.5192	1817.3	0.2360	-0.0621
132212	0.2533	0.6096	1.4630	1.1817	0.8913	0.7660	0.7723	0.5623	0.5632	1653.4	0.1758	-0.0222
132213	0.2724	0.5894	1.4963	1.1881	0.8719	0.7396	0.7733	0.5347	0.5576	1720.5	0.2001	-0.0446
132214	0.3015	0.5534	1.4703	1.1775	0.8797	0.6970	0.7531	0.4944	0.5259	1780.2	0.2162	-0.0478
132221	0.2536	0.6077	1.4937	1.1893	0.8753	0.7566	0.7839	0.5527	0.5657	1640.4	0.1927	-0.0342
132222	0.2004	0.6542	1.4620	1.1835	0.8941	0.8302	0.8112	0.6106	0.5833	1532.4	0.1647	0.0006
132223	0.1392	0.7221	1.4145	1.1823	0.9350	0.9311	0.8217	0.6886	0.6322	1466.9	0.1128	0.0229
132224	0.2769	0.5792	1.5101	1.1860	0.8587	0.7293	0.7817	0.5201	0.5421	1683.0	0.2169	-0.0409
132231	0.2112	0.6495	1.4366	1.1779	0.9194	0.8401	0.7973	0.6034	0.5865	1584.1	0.1630	-0.0078
132232	0.1352	0.7116	1.3921	1.1711	0.9353	0.9305	0.8277	0.6784	0.6117	1446.4	0.1247	0.0323
132233	0.1270	0.7347	1.3684	1.1726	0.9609	0.9465	0.8207	0.7069	0.6364	1454.9	0.0979	0.0376
132234	0.1809	0.6771	1.4002	1.1746	0.9370	0.8751	0.7972	0.6314	0.6075	1541.6	0.1427	-0.0066
132241	0.3327	0.5307	1.4920	1.1804	0.8671	0.6604	0.7500	0.4702	0.5180	1876.0	0.2341	-0.0614
132242	0.2073	0.6551	1.4204	1.1767	0.9183	0.8288	0.7869	0.6112	0.5854	1639.6	0.1499	-0.0015
132243	0.2628	0.6005	1.4955	1.1866	0.8678	0.7479	0.7752	0.5491	0.5573	1711.7	0.1881	-0.0284
132244	0.3225	0.5283	1.5146	1.1860	0.8442	0.6653	0.7613	0.4664	0.5151	1844.0	0.2449	-0.0631
132311	0.3067	0.5525	1.5112	1.1832	0.8528	0.7223	0.7781	0.4845	0.5278	1781.2	0.2427	-0.0609
132312	0.1541	0.7007	1.3498	1.1600	0.9636	0.9136	0.8109	0.6662	0.6181	1545.7	0.1239	0.0171
132313	0.2069	0.6534	1.4217	1.1741	0.9190	0.8384	0.7909	0.6132	0.5931	1607.5	0.1483	-0.0040
132314	0.2767	0.5679	1.4820	1.1839	0.8773	0.7395	0.7725	0.5030	0.5316	1734.3	0.2222	-0.0459
132321	0.2226	0.6450	1.4721	1.1807	0.8865	0.8197	0.8037	0.5980	0.5802	1595.1	0.1719	-0.0094
132322	0.1358	0.7218	1.3919	1.1745	0.9464	0.9327	0.8315	0.6868	0.6218	1454.4	0.1213	0.0298
132323	0.0987	0.7619	1.3496	1.1682	0.9726	1.0004	0.8406	0.7348	0.6490	1446.1	0.0917	0.0462
132324	0.2337	0.6297	1.4569	1.1771	0.8961	0.8092	0.7919	0.5821	0.5636	1639.6	0.1784	-0.0097
132331	0.2192	0.6350	1.4384	1.1703	0.9009	0.8245	0.8049	0.5848	0.5743	1611.3	0.1824	-0.0152
132332	0.1270	0.7271	1.3495	1.1646	0.9707	0.9516	0.8254	0.6964	0.6268	1458.2	0.1112	0.0342
132333	0.1648	0.6890	1.4297	1.1810	0.9150	0.8931	0.8218	0.6445	0.6072	1538.4	0.1488	0.0070
132334	0.2011	0.6580	1.4116	1.1722	0.9193	0.8547	0.8008	0.6120	0.5827	1582.2	0.1593	0.0009
132341	0.3007	0.5547	1.5331	1.1970	0.8527	0.7226	0.7685	0.4825	0.5216	1740.3	0.2434	-0.0615
132342	0.1696	0.6913	1.4029	1.1767	0.9433	0.8862	0.7974	0.6591	0.6105	1546.3	0.1195	0.0182
132343	0.2182	0.6523	1.4387	1.1774	0.9160	0.8354	0.7944	0.6109	0.5895	1647.1	0.1534	-0.0042
132344	0.2768	0.5636	1.4861	1.1820	0.8695	0.7338	0.7716	0.4985	0.5286	1765.2	0.2270	-0.0522
132411	0.3494	0.5006	1.5252	1.1841	0.8386	0.6357	0.7468	0.4343	0.4961	1904.9	0.2598	-0.0746
132412	0.2589	0.6019	1.4368	1.1739	0.9014	0.7588	0.7778	0.5499	0.5538	1743.9	0.1914	-0.0256
132413	0.3259	0.5248	1.5014	1.1849	0.8575	0.6685	0.7528	0.4586	0.5109	1848.0	0.2446	-0.0661
132414	0.3463	0.5078	1.5477	1.1949	0.8318	0.6493	0.7595	0.4400	0.5008	1858.3	0.2630	-0.0732
132421	0.2499	0.6113	1.4552	1.1798	0.8984	0.7605	0.7764	0.5592	0.5663	1739.2	0.1830	-0.0297
132422	0.2022	0.6608	1.4135	1.1728	0.9215	0.8373	0.8020	0.6176	0.5885	1613.8	0.1548	-0.0003
132423	0.1407	0.7194	1.3725	1.1710	0.9520	0.9280	0.8179	0.6867	0.6267	1558.2	0.1123	0.0262
132424	0.2708	0.5874	1.4789	1.1831	0.8761	0.7411	0.7798	0.5291	0.5409	1721.9	0.2081	-0.0324
132431	0.2903	0.5690	1.5142	1.1917	0.8579	0.7134	0.7707	0.5073	0.5439	1767.5	0.2179	-0.0536
132432	0.2312	0.6254	1.4553	1.1800	0.8950	0.7865	0.7883	0.5779	0.5723	1660.8	0.1765	-0.0187
132433	0.2303	0.6293	1.4515	1.1822	0.8978	0.7899	0.7917	0.5800	0.5776	1668.9	0.1773	-0.0213
132434	0.2785	0.5758	1.4959	1.1853	0.8603	0.7301	0.7796	0.5202	0.5420	1764.4	0.2161	-0.0428
132441	0.3449	0.5069	1.5312	1.1897	0.8421	0.6399	0.7539	0.4342	0.4944	1898.6	0.2654	-0.0748
132442	0.2622	0.5954	1.4511	1.1770	0.8926	0.7501	0.7717	0.5450	0.5526	1756.5	0.1892	-0.0286
132443	0.3173	0.5418	1.5261	1.1887	0.8473	0.6811	0.7711	0.4754	0.5140	1818.3	0.2440	-0.0549
132444	0.3551	0.5027	1.5430	1.1879	0.8303	0.6388	0.7531	0.4295	0.4935	1917.7	0.2684	-0.0763
133111	0.3521	0.5005	1.5480	1.1863	0.8213	0.6415	0.7550	0.4324	0.4977	1905.4	0.2684	-0.0807
133112	0.3048	0.5519	1.5111	1.1878	0.8596	0.6948	0.7609	0.4871	0.5316	1802.6	0.2280	-0.0607
133113	0.2837	0.5736	1.5070	1.1853	0.8584	0.7243	0.7761	0.5182	0.5428	1713.2	0.2131	-0.0437
133114	0.3380	0.5128	1.5328	1.1875	0.8343	0.6553	0.7606	0.4427	0.4977	1886.5	0.2629	-0.0699
133121	0.2713	0.5957	1.5109	1.1935	0.8664	0.7406	0.7815	0.5444	0.5603	1734.7	0.1968	-0.0375
133122	0.2145	0.6455	1.4699	1.1861	0.8898	0.8099	0.8032	0.5974	0.5838	1624.0	0.1704	-0.0116
133123	0.1325	0.7234	1.3740	1.1684	0.9584	0.9351	0.8300	0.6904	0.6298	1515.6	0.1179	0.0258
133124	0.2742	0.5891	1.5064	1.1932	0.8656	0.7392	0.7839	0.5321	0.5514	1715.8	0.2080	-0.0393
133131	0.2496	0.6092	1.4853	1.1866	0.8800	0.7668	0.7875	0.5553	0.5626	1663.7	0.1924	-0.0298
133132	0.2260	0.6354	1.4643	1.1840	0.8910	0.8004	0.7939	0.5899	0.5762	1621.5	0.1693	-0.0105
133133	0.1919	0.6535	1.4652	1.1824	0.8866	0.8328	0.8129	0.6083	0.5825	1530.0	0.1686	-0.0001
133134	0.2652	0.6003	1.5050	1.1903	0.8675	0.7549	0.7877	0.5445	0.5591	1691.4	0.2015	-0.0364
133141	0.3387	0.5152	1.5388	1.1877	0.8317	0.6569	0.7649	0.4472	0.5041	1866.0	0.2625	-0.0726
133142	0.2804	0.5814	1.4931	1.1825	0.8646	0.7333	0.7727	0.5240	0.5479	1736.4	0.2064	-0.0432
133143	0.3001	0.5561	1.5227	1.1868	0.8463	0.7011	0.7764	0.4921	0.5252	1763.4	0.2340	-0.0503
133144	0.3182	0.5281	1.5176	1.1831	0.8402	0.6769	0.7647	0.4593	0.5046	1829.7	0.2525	-0.0620
133211	0.3292	0.5352	1.5224	1.1893	0.8479	0.6713	0.7558	0.4702	0.5183	1786.9	0.2376	-0.0635
133212	0.2818	0.5713	1.4953	1.1853	0.8663	0.7197	0.7724	0.5153	0.5377	1732.0	0.2120	-0.0386
133213	0.2779	0.5808	1.4887	1.1823	0.8648	0.7277	0.7704	0.5204	0.5446	1706.9	0.2094	-0.0444
133214	0.3292	0.5303	1.5172	1.1842	0.8472	0.6682	0.7590	0.4673	0.5143	1835.8	0.2414	-0.0610
133221	0.2316	0.6357	1.4770	1.1878	0.8894	0.7934	0.7959	0.5864	0.5782	1621.2	0.1753	-0.0162
133222	0.2223	0.6371	1.4873	1.1861	0.8803	0.8005	0.8024	0.5904	0.5789	1605.3	0.1735	-0.0122
133223	0.1234	0.7337	1.3991	1.1792	0.9428	0.9485	0.8311	0.6998	0.6322	1428.4	0.1114	0.0329
133224	0.2680	0.5892	1.5099	1.1927	0.8612	0.7380	0.7790	0.5351	0.5434	1669.1	0.1982	-0.0267
133231	0.1742	0.6857	1.4119	1.1769	0.9266	0.8817	0.8079	0.6495	0.6118	1522.4	0.1332	0.0093
133232	0.1370	0.7237	1.3907	1.1743	0.9441	0.9364	0.8271	0.6889	0.6240	1469.0	0.1180	0.0292
133233	0.1224	0.7281	1.3804	1.1702	0.9433	0.9489	0.8355	0.6939	0.6316	1447.4	0.1197	0.0278
133234	0.1693	0.6928	1.4021	1.1764	0.9385	0.8947	0.8140	0.6544	0.6068	1487.3	0.1348	0.0154
133241	0.3183	0.5348	1.5275	1.1913	0.8522	0.6755	0.7588	0.4743	0.5187	1784.4	0.2351	-0.0599
133242	0.2471	0.6115	1.4699	1.1860	0.8910	0.7700	0.7897	0.5600	0.5611	1660.8	0.1901	-0.0230
133243	0.2646	0.5953	1.5085	1.1903	0.8618	0.7431	0.7852	0.5376	0.5544	1684.6	0.2039	-0.0345
133244	0.3207	0.5328	1.5373	1.1889	0.8322	0.6711	0.7614	0.4697	0.5162	1788.7	0.2397	-0.0589
133311	0.3286	0.5275	1.5388	1.1929	0.8370	0.6653	0.7630	0.4612	0.5101	1844.1	0.2493	-0.0644
133312	0.2404	0.6226	1.4503	1.1820	0.8973	0.7822	0.7843	0.5750	0.5720	1671.6	0.1764	-0.0212
133313	0.2369	0.6161	1.4619	1.1795	0.8914	0.7785	0.7906	0.5612	0.5632	1651.0	0.1906	-0.0231
133314	0.3095	0.5489	1.5120	1.1843	0.8475	0.7011	0.7713	0.4862	0.5159	1776.9	0.2352	-0.0458
133321	0.2569	0.6069	1.4916	1.1883	0.8753	0.7565	0.7845	0.5543	0.5611	1687.9	0.1910	-0.0269
133322	0.1987	0.6644	1.4530	1.1876	0.9043	0.8364	0.8067	0.6222	0.5906	1575.9	0.1539	0.0046
133323	0.1234	0.7411	1.3784	1.1744	0.9566	0.9553	0.8338	0.7102	0.6428	1459.3	0.1054	0.0317
133324	0.2602	0.5976	1.4844	1.1839	0.8820	0.7500	0.7851	0.5433	0.5532	1664.9	0.2018	-0.0304
133331	0.2301	0.6222	1.4720	1.1815	0.8826	0.7924	0.7993	0.5725	0.5614	1625.9	0.1878	-0.0141
133332	0.2049	0.6561	1.4598	1.1853	0.8927	0.8335	0.8084	0.6074	0.5865	1553.4	0.1680	-0.0056
133333	0.1941	0.6470	1.4873	1.1872	0.8680	0.8339	0.8153	0.5907	0.5727	1553.6	0.1867	-0.0082
133334	0.2468	0.6173	1.4913	1.1881	0.8707	0.7788	0.7934	0.5625	0.5687	1648.4	0.1927	-0.0296
133341	0.3219	0.5374	1.5236	1.1847	0.8453	0.6778	0.7627	0.4698	0.5152	1794.5	0.2435	-0.0597
133342	0.2844	0.5832	1.5180	1.1941	0.8603	0.7296	0.7807	0.5234	0.5431	1749.7	0.2156	-0.0414
133343	0.2543	0.6119	1.4950	1.1874	0.8719	0.7679	0.7930	0.5561	0.5636	1681.7	0.1956	-0.0287
133344	0.3087	0.5455	1.5265	1.1896	0.8435	0.6958	0.7784	0.4766	0.5144	1771.7	0.2504	-0.0555
133411	0.3489	0.5110	1.4987	1.1819	0.8656	0.6491	0.7467	0.4471	0.4876	1850.6	0.2493	-0.0549
133412	0.2527	0.6029	1.4352	1.1748	0.9065	0.7633	0.7847	0.5543	0.5503	1736.8	0.1926	-0.0189
133413	0.3339	0.5238	1.5043	1.1843	0.8602	0.6710	0.7520	0.4599	0.5005	1839.3	0.2445	-0.0580
133414	0.3410	0.5174	1.5257	1.1896	0.8390	0.6538	0.7550	0.4461	0.4985	1847.5	0.2580	-0.0659
133421	0.2811	0.5833	1.5315	1.1958	0.8555	0.7328	0.7828	0.5269	0.5495	1713.6	0.2113	-0.0407
133422	0.2535	0.6054	1.4948	1.1861	0.8674	0.7611	0.7843	0.5486	0.5568	1681.8	0.1958	-0.0312
133423	0.1512	0.7090	1.4085	1.1788	0.9357	0.9162	0.8262	0.6751	0.6172	1512.2	0.1259	0.0266
133424	0.3044	0.5601	1.5378	1.1931	0.8455	0.7031	0.7767	0.4996	0.5368	1766.8	0.2300	-0.0548
133431	0.2412	0.6198	1.4561	1.1808	0.8951	0.7780	0.7880	0.5697	0.5714	1678.9	0.1823	-0.0226
133432	0.2243	0.6433	1.4476	1.1818	0.9017	0.8119	0.7967	0.5994	0.5798	1640.5	0.1661	-0.0071
133433	0.2092	0.6481	1.4545	1.1802	0.8961	0.8233	0.8056	0.6015	0.5838	1592.6	0.1702	-0.0084
133434	0.2426	0.6147	1.4584	1.1821	0.8944	0.7797	0.7891	0.5619	0.5590	1700.2	0.1906	-0.0203
133441	0.3567	0.5047	1.5650	1.1959	0.8239	0.6412	0.7668	0.4311	0.4979	1898.7	0.2762	-0.0808
133442	0.2774	0.5839	1.4952	1.1842	0.8629	0.7389	0.7759	0.5273	0.5489	1736.3	0.2081	-0.0426
133443	0.3201	0.5386	1.5582	1.1961	0.8294	0.6801	0.7710	0.4733	0.5207	1803.2	0.2455	-0.0648
133444	0.3386	0.5141	1.5361	1.1879	0.8335	0.6611	0.7610	0.4427	0.4990	1864.7	0.2647	-0.0724
133453	0.0017	0.6748	0.5426	0.8794	1.6205	1.1566	1.0000	0.4000	0.7500	1845.0	0.4286	-0.3043
134111	0.3857	0.4734	1.5362	1.1770	0.8257	0.6100	0.7446	0.4053	0.4853	1970.1	0.2836	-0.0947
134112	0.3562	0.4948	1.5081	1.1797	0.8509	0.6247	0.7299	0.4237	0.5020	1986.5	0.2585	-0.0904
134113	0.3509	0.4993	1.4840	1.1703	0.8584	0.6404	0.7451	0.4228	0.5006	1970.1	0.2727	-0.0947
134114	0.3744	0.4762	1.5140	1.1738	0.8349	0.6130	0.7435	0.4098	0.4804	2050.9	0.2809	-0.0881
134121	0.2815	0.5875	1.5014	1.1886	0.8666	0.7363	0.7794	0.5303	0.5571	1752.2	0.2074	-0.0468
134122	0.2507	0.6161	1.4935	1.1899	0.8718	0.7705	0.7907	0.5668	0.5727	1665.0	0.1865	-0.0284
134123	0.1529	0.7056	1.4129	1.1870	0.9458	0.9079	0.8143	0.6697	0.6254	1543.5	0.1238	0.0124
134124	0.2923	0.5731	1.4781	1.1821	0.8807	0.7162	0.7620	0.5221	0.5452	1781.2	0.2015	-0.0417
134131	0.3754	0.4854	1.5061	1.1734	0.8380	0.6299	0.7306	0.4147	0.4944	2008.0	0.2702	-0.0993
134132	0.3370	0.5169	1.4965	1.1796	0.8574	0.6604	0.7389	0.4541	0.5075	1857.1	0.2404	-0.0667
134133	0.3346	0.5128	1.4864	1.1761	0.8542	0.6589	0.7535	0.4435	0.4984	1873.2	0.2575	-0.0661
134134	0.3551	0.4985	1.5133	1.1793	0.8398	0.6373	0.7348	0.4364	0.4945	1886.7	0.2524	-0.0737
134141	0.3554	0.4917	1.5072	1.1757	0.8426	0.6362	0.7437	0.4277	0.4819	1906.8	0.2621	-0.0652
134142	0.3521	0.5047	1.5254	1.1829	0.8368	0.6365	0.7529	0.4337	0.5060	1892.0	0.2652	-0.0855
134143	0.3518	0.5123	1.5652	1.1955	0.8215	0.6491	0.7610	0.4424	0.4999	1845.1	0.2650	-0.0717
134144	0.3665	0.4892	1.5243	1.1833	0.8458	0.6307	0.7439	0.4201	0.4911	1977.0	0.2713	-0.0819
134211	0.3708	0.4928	1.5456	1.1863	0.8279	0.6258	0.7472	0.4227	0.4888	1929.8	0.2712	-0.0809
134212	0.3413	0.5232	1.5274	1.1879	0.8421	0.6563	0.7564	0.4546	0.5185	1878.9	0.2506	-0.0787
134213	0.3584	0.5046	1.5389	1.1792	0.8199	0.6361	0.7573	0.4393	0.5011	1931.2	0.2640	-0.0758
134214	0.3539	0.5047	1.5212	1.1808	0.8407	0.6407	0.7497	0.4409	0.4963	1898.5	0.2555	-0.0678
134221	0.2928	0.5760	1.5115	1.1863	0.8561	0.7189	0.7753	0.5156	0.5492	1790.7	0.2202	-0.0560
134222	0.2600	0.5965	1.4837	1.1825	0.8758	0.7543	0.7797	0.5454	0.5514	1694.2	0.1932	-0.0254
134223	0.1712	0.6910	1.4569	1.1835	0.8950	0.8900	0.8108	0.6561	0.6106	1553.0	0.1292	0.0153
134224	0.3126	0.5493	1.5280	1.1872	0.8420	0.6894	0.7668	0.4927	0.5248	1806.7	0.2268	-0.0495
134231	0.2585	0.6047	1.4809	1.1841	0.8803	0.7791	0.7785	0.5493	0.5593	1717.3	0.1927	-0.0329
134232	0.1847	0.6701	1.4221	1.1783	0.9227	0.8707	0.8093	0.6258	0.5929	1613.5	0.1541	0.0025
134233	0.1947	0.6718	1.4378	1.1798	0.9104	0.8676	0.8057	0.6341	0.6059	1583.6	0.1423	0.0019
134234	0.2128	0.6483	1.4381	1.1803	0.9139	0.8411	0.7895	0.6052	0.5870	1618.5	0.1549	-0.0083
134241	0.3605	0.4970	1.5354	1.1835	0.8338	0.6224	0.7391	0.4299	0.4986	1944.1	0.2602	-0.0837
134242	0.3401	0.5234	1.5124	1.1812	0.8469	0.6594	0.7542	0.4604	0.5115	1872.3	0.2441	-0.0652
134243	0.3528	0.5153	1.5595	1.1913	0.8190	0.6405	0.7494	0.4527	0.5111	1884.6	0.2457	-0.0710
134244	0.3662	0.4978	1.5403	1.1862	0.8298	0.6271	0.7429	0.4278	0.4897	1941.8	0.2635	-0.0741
134311	0.3560	0.4979	1.5367	1.1878	0.8307	0.6320	0.7492	0.4286	0.4992	1934.5	0.2674	-0.0852
134312	0.3260	0.5259	1.5255	1.1868	0.8428	0.6623	0.7459	0.4590	0.5146	1842.9	0.2417	-0.0712
134313	0.3455	0.5200	1.5232	1.1863	0.8440	0.6533	0.7550	0.4495	0.5116	1917.3	0.2540	-0.0782
134314	0.3577	0.5036	1.5301	1.1848	0.8361	0.6423	0.7555	0.4295	0.4970	1940.5	0.2727	-0.0822
134321	0.3083	0.5480	1.4921	1.1776	0.8634	0.6866	0.7665	0.4900	0.5272	1820.6	0.2304	-0.0551
134322	0.2666	0.5930	1.4689	1.1812	0.8864	0.7416	0.7768	0.5402	0.5477	1687.9	0.1989	-0.0304
134323	0.1927	0.6691	1.3793	1.1637	0.9380	0.8597	0.7940	0.6262	0.5923	1553.7	0.1422	0.0065
134324	0.3125	0.5430	1.4969	1.1797	0.8605	0.6816	0.7638	0.4792	0.5218	1812.2	0.2366	-0.0586
134331	0.3134	0.5436	1.5264	1.1919	0.8486	0.6867	0.7661	0.4775	0.5261	1839.5	0.2425	-0.0664
134332	0.2759	0.5845	1.4733	1.1825	0.8775	0.7394	0.7710	0.5283	0.5466	1762.0	0.2027	-0.0392
134333	0.2718	0.5922	1.4666	1.1767	0.8817	0.7488	0.7806	0.5339	0.5503	1753.4	0.2076	-0.0387
134334	0.3283	0.5411	1.5170	1.1854	0.8496	0.6810	0.7572	0.4753	0.5247	1839.2	0.2354	-0.0660
134341	0.3499	0.5074	1.4968	1.1774	0.8528	0.6455	0.7560	0.4381	0.4956	1945.0	0.2662	-0.0720
134342	0.3322	0.5268	1.5003	1.1816	0.8570	0.6599	0.7521	0.4543	0.5111	1892.6	0.2508	-0.0728
134343	0.3328	0.5254	1.5196	1.1827	0.8402	0.6540	0.7586	0.4582	0.5004	1861.6	0.2487	-0.0547
134344	0.3388	0.5082	1.5129	1.1788	0.8450	0.6443	0.7522	0.4386	0.5018	1881.6	0.2618	-0.0764
134411	0.3783	0.4770	1.5584	1.1843	0.8104	0.6159	0.7459	0.4053	0.4841	1959.9	0.2849	-0.0947
134412	0.3600	0.4950	1.5267	1.1891	0.8438	0.6315	0.7470	0.4311	0.4942	1965.5	0.2627	-0.0757
134413	0.3718	0.4881	1.5297	1.1773	0.8276	0.6230	0.7422	0.4135	0.4931	1947.6	0.2760	-0.0945
134414	0.3840	0.4773	1.5469	1.1905	0.8271	0.6155	0.7463	0.4014	0.4827	1973.0	0.2906	-0.0982
134421	0.2960	0.5668	1.4964	1.1862	0.8661	0.7144	0.7676	0.5111	0.5334	1810.0	0.2140	-0.0415
134422	0.2750	0.5897	1.4981	1.1882	0.8654	0.7431	0.7799	0.5353	0.5499	1770.6	0.2045	-0.0367
134423	0.1760	0.6902	1.4052	1.1782	0.9402	0.8883	0.8077	0.6520	0.6140	1564.3	0.1328	0.0069
134424	0.3122	0.5509	1.5089	1.1837	0.8529	0.6964	0.7675	0.4917	0.5269	1837.3	0.2307	-0.0555
134431	0.3611	0.4941	1.5603	1.1886	0.8139	0.6293	0.7578	0.4216	0.4983	1942.8	0.2799	-0.0911
134432	0.3411	0.5133	1.5339	1.1831	0.8348	0.6507	0.7580	0.4433	0.5072	1880.6	0.2614	-0.0776
134433	0.3427	0.5105	1.5275	1.1848	0.8363	0.6482	0.7582	0.4436	0.5049	1891.7	0.2610	-0.0748
134434	0.3591	0.4989	1.5547	1.1920	0.8256	0.6415	0.7571	0.4249	0.4997	1933.4	0.2785	-0.0904
134441	0.3695	0.4901	1.5386	1.1857	0.8315	0.6237	0.7542	0.4228	0.4969	1965.4	0.2748	-0.0853
134442	0.3602	0.4978	1.5227	1.1801	0.8356	0.6308	0.7432	0.4268	0.4979	1942.1	0.2673	-0.0878
134443	0.3535	0.5072	1.5581	1.1918	0.8239	0.6413	0.7605	0.4380	0.5011	1866.8	0.2671	-0.0758
134444	0.3679	0.4865	1.5247	1.1836	0.8425	0.6264	0.7470	0.4172	0.4887	1903.1	0.2746	-0.0854
135423	0.9347	0.4328	1.7144	1.2053	0.7031	0.4934	0.4000	0.6500	0.3500	1116.0	-0.2381	0.3000
141111	0.3832	0.4704	1.5382	1.1816	0.8227	0.6110	0.7433	0.3990	0.4770	1996.7	0.2887	-0.0932
141112	0.3521	0.4994	1.5098	1.1774	0.8452	0.6450	0.7530	0.4291	0.4969	1956.2	0.2684	-0.0816
141113	0.3676	0.4858	1.5470	1.1850	0.8207	0.6317	0.7572	0.4159	0.4906	1928.1	0.2831	-0.0901
141114	0.3710	0.4768	1.5266	1.1824	0.8362	0.6251	0.7483	0.4048	0.4789	1974.3	0.2892	-0.0889
141121	0.3643	0.4958	1.5192	1.1830	0.8428	0.6276	0.7563	0.4269	0.4942	1979.8	0.2736	-0.0812
141122	0.3534	0.5131	1.5085	1.1791	0.8549	0.6470	0.7472	0.4531	0.5003	1951.0	0.2434	-0.0606
141123	0.3102	0.5390	1.5032	1.1787	0.8564	0.7086	0.7533	0.4820	0.5213	1805.1	0.2242	-0.0538
141124	0.3761	0.4877	1.5563	1.1911	0.8224	0.6230	0.7435	0.4117	0.4974	1934.3	0.2795	-0.0993
141131	0.3660	0.4912	1.5428	1.1815	0.8206	0.6299	0.7511	0.4188	0.4904	1902.1	0.2765	-0.0854
141132	0.3484	0.5120	1.5196	1.1808	0.8358	0.6519	0.7690	0.4496	0.4946	1892.9	0.2621	-0.0597
141133	0.3612	0.5047	1.5413	1.1831	0.8265	0.6472	0.7517	0.4391	0.4932	1866.1	0.2584	-0.0663
141134	0.3735	0.4888	1.5160	1.1727	0.8315	0.6249	0.7409	0.4244	0.4915	1984.1	0.2637	-0.0826
141141	0.3832	0.4750	1.4982	1.1719	0.8512	0.6137	0.7399	0.4005	0.4760	2065.5	0.2890	-0.0924
141142	0.3554	0.4980	1.5038	1.1811	0.8560	0.6387	0.7442	0.4306	0.4920	2013.5	0.2617	-0.0757
141143	0.3801	0.4845	1.5546	1.1862	0.8173	0.6239	0.7460	0.4111	0.4916	1961.8	0.2816	-0.0956
141144	0.3803	0.4758	1.5082	1.1754	0.8413	0.6175	0.7326	0.4063	0.4813	2007.2	0.2752	-0.0900
141211	0.3552	0.4970	1.5296	1.1869	0.8350	0.6386	0.7507	0.4252	0.4957	1905.0	0.2737	-0.0847
141212	0.3419	0.5149	1.5192	1.1837	0.8459	0.6595	0.7552	0.4474	0.5084	1915.2	0.2563	-0.0747
141213	0.3444	0.5094	1.5506	1.1903	0.8247	0.6527	0.7644	0.4416	0.4992	1909.1	0.2663	-0.0710
141214	0.3552	0.4997	1.5286	1.1837	0.8385	0.6475	0.7636	0.4214	0.4891	1930.1	0.2867	-0.0837
141221	0.3506	0.5052	1.4879	1.1746	0.8618	0.6401	0.7512	0.4403	0.4953	1949.2	0.2603	-0.0711
141222	0.3266	0.5301	1.5495	1.1945	0.8340	0.6700	0.7578	0.4561	0.5185	1800.4	0.2494	-0.0771
141223	0.2828	0.5738	1.4791	1.1827	0.8773	0.7404	0.7627	0.5170	0.5405	1767.2	0.2048	-0.0393
141224	0.3319	0.5140	1.4854	1.1761	0.8632	0.6514	0.7608	0.4498	0.5079	1934.4	0.2572	-0.0719
141231	0.3209	0.5304	1.4889	1.1766	0.8689	0.7032	0.7729	0.4642	0.5181	1829.9	0.2548	-0.0672
141232	0.2890	0.5654	1.4382	1.1717	0.9000	0.7489	0.7767	0.5083	0.5326	1774.8	0.2247	-0.0416
141233	0.2814	0.5627	1.4680	1.1814	0.8782	0.7402	0.7673	0.5098	0.5282	1775.1	0.2137	-0.0377
141234	0.3096	0.5423	1.5210	1.1913	0.8393	0.7107	0.7663	0.4701	0.5184	1825.8	0.2457	-0.0632
141241	0.3420	0.5020	1.5062	1.1815	0.8531	0.6440	0.7525	0.4355	0.4950	1869.3	0.2626	-0.0727
141242	0.3178	0.5357	1.5103	1.1849	0.8542	0.6860	0.7592	0.4703	0.5151	1827.6	0.2421	-0.0617
141243	0.3393	0.5142	1.5376	1.1868	0.8302	0.6526	0.7608	0.4430	0.5062	1903.4	0.2657	-0.0780
141244	0.3538	0.5013	1.5307	1.1871	0.8383	0.6418	0.7602	0.4331	0.4935	1914.2	0.2715	-0.0757
141311	0.3736	0.4775	1.5081	1.1721	0.8345	0.6125	0.7381	0.4109	0.4752	1979.3	0.2725	-0.0763
141312	0.3546	0.5078	1.5021	1.1816	0.8609	0.6512	0.7487	0.4391	0.5058	1923.6	0.2579	-0.0844
141313	0.3466	0.5058	1.5126	1.1806	0.8425	0.6494	0.7604	0.4366	0.4964	1910.4	0.2691	-0.0737
141314	0.3700	0.4805	1.5199	1.1774	0.8327	0.6233	0.7449	0.4039	0.4863	1973.2	0.2863	-0.0983
141321	0.3595	0.4958	1.5232	1.1842	0.8387	0.6266	0.7399	0.4250	0.4933	1915.6	0.2639	-0.0845
141322	0.3275	0.5334	1.4538	1.1742	0.8887	0.6732	0.7489	0.4724	0.5082	1870.0	0.2286	-0.0492
141323	0.2833	0.5709	1.4710	1.1795	0.8779	0.7377	0.7737	0.5231	0.5338	1762.2	0.2078	-0.0285
141324	0.3529	0.4984	1.5213	1.1864	0.8412	0.6386	0.7501	0.4250	0.4955	1934.4	0.2728	-0.0885
141331	0.3508	0.4981	1.5030	1.1817	0.8502	0.6371	0.7422	0.4232	0.4859	1884.9	0.2664	-0.0759
141332	0.3342	0.5241	1.4958	1.1762	0.8524	0.6753	0.7457	0.4571	0.5014	1798.7	0.2450	-0.0635
141333	0.3481	0.5169	1.5077	1.1788	0.8490	0.6573	0.7466	0.4543	0.5003	1816.1	0.2445	-0.0605
141334	0.3709	0.4935	1.5279	1.1807	0.8324	0.6255	0.7389	0.4235	0.4838	1867.5	0.2679	-0.0794
141341	0.3892	0.4741	1.4997	1.1746	0.8522	0.6116	0.7284	0.4067	0.4812	1995.4	0.2743	-0.0910
141342	0.3709	0.4936	1.5453	1.1889	0.8240	0.6395	0.7544	0.4294	0.4886	1944.5	0.2685	-0.0762
141343	0.3714	0.4920	1.5212	1.1814	0.8376	0.6297	0.7475	0.4192	0.4936	1962.3	0.2773	-0.0925
141344	0.3683	0.4810	1.5250	1.1831	0.8368	0.6176	0.7479	0.4094	0.4850	1997.8	0.2853	-0.0879
141411	0.3761	0.4777	1.5254	1.1824	0.8389	0.6273	0.7442	0.4015	0.4776	1962.4	0.2882	-0.0920
141412	0.3323	0.5119	1.5211	1.1857	0.8421	0.6654	0.7658	0.4386	0.5011	1851.8	0.2734	-0.0794
141413	0.3731	0.4806	1.5216	1.1839	0.8360	0.6255	0.7499	0.4061	0.4849	1944.5	0.2917	-0.0932
141414	0.3684	0.4834	1.5214	1.1849	0.8429	0.6309	0.7523	0.4084	0.4836	1939.4	0.2882	-0.0895
141421	0.3635	0.4914	1.5227	1.1824	0.8438	0.6263	0.7484	0.4232	0.4916	1941.5	0.2723	-0.0822
141422	0.3521	0.5058	1.5164	1.1811	0.8480	0.6433	0.7428	0.4388	0.5000	1861.4	0.2543	-0.0779
141423	0.3085	0.5470	1.4830	1.1836	0.8784	0.7140	0.7600	0.4770	0.5139	1763.7	0.2362	-0.0527
141424	0.3629	0.4921	1.5143	1.1780	0.8388	0.6278	0.7484	0.4220	0.4871	1935.3	0.2719	-0.0805
141431	0.3676	0.4883	1.5554	1.1873	0.8188	0.6298	0.7588	0.4177	0.4877	1910.5	0.2841	-0.0848
141432	0.3570	0.4996	1.5315	1.1826	0.8318	0.6427	0.7659	0.4261	0.4853	1874.0	0.2814	-0.0722
141433	0.3512	0.4993	1.5437	1.1892	0.8307	0.6408	0.7618	0.4247	0.4944	1885.4	0.2811	-0.0844
141434	0.3655	0.4933	1.5502	1.1886	0.8269	0.6361	0.7536	0.4191	0.4851	1908.2	0.2776	-0.0805
141441	0.3793	0.4753	1.5289	1.1802	0.8331	0.6245	0.7482	0.3994	0.4770	1992.5	0.2932	-0.0942
141442	0.3481	0.5003	1.5433	1.1880	0.8292	0.6442	0.7595	0.4286	0.4992	1923.3	0.2760	-0.0864
141443	0.3663	0.4847	1.5358	1.1821	0.8320	0.6273	0.7578	0.4145	0.4841	1987.1	0.2854	-0.0823
141444	0.3639	0.4809	1.5359	1.1867	0.8317	0.6280	0.7562	0.4048	0.4784	1964.5	0.2949	-0.0890
142111	0.3642	0.4916	1.5314	1.1828	0.8306	0.6275	0.7451	0.4220	0.4928	1931.4	0.2690	-0.0855
142112	0.2663	0.5948	1.4484	1.1769	0.9044	0.7463	0.7687	0.5432	0.5562	1779.7	0.1908	-0.0348
142113	0.2853	0.5795	1.5094	1.1916	0.8655	0.7230	0.7733	0.5254	0.5530	1743.9	0.2072	-0.0467
142114	0.3470	0.5047	1.5087	1.1789	0.8516	0.6445	0.7505	0.4362	0.4990	1927.1	0.2621	-0.0783
142121	0.3427	0.5167	1.5108	1.1807	0.8508	0.6504	0.7453	0.4498	0.5072	1844.3	0.2468	-0.0728
142122	0.2298	0.6422	1.4215	1.1775	0.9294	0.7994	0.7811	0.6021	0.5821	1663.8	0.1524	-0.0064
142123	0.1830	0.6730	1.3589	1.1644	0.9602	0.8725	0.7967	0.6407	0.5967	1622.2	0.1332	0.0147
142124	0.3363	0.5178	1.5158	1.1805	0.8458	0.6537	0.7535	0.4511	0.5097	1889.5	0.2515	-0.0716
142131	0.3554	0.5055	1.5235	1.1798	0.8327	0.6375	0.7438	0.4394	0.5007	1921.8	0.2545	-0.0768
142132	0.2776	0.5785	1.4651	1.1779	0.8883	0.7308	0.7701	0.5228	0.5488	1783.0	0.2086	-0.0471
142133	0.2946	0.5614	1.4863	1.1802	0.8723	0.7080	0.7669	0.5036	0.5376	1793.9	0.2209	-0.0518
142134	0.3496	0.5083	1.5217	1.1835	0.8380	0.6396	0.7455	0.4384	0.5085	1904.7	0.2593	-0.0857
142141	0.3586	0.5055	1.4951	1.1766	0.8618	0.6470	0.7474	0.4371	0.4941	1918.6	0.2598	-0.0712
142142	0.2568	0.6019	1.4426	1.1754	0.9058	0.7550	0.7714	0.5506	0.5582	1741.4	0.1868	-0.0298
142143	0.2929	0.5640	1.4742	1.1777	0.8784	0.7117	0.7663	0.5022	0.5350	1803.4	0.2198	-0.0517
142144	0.3575	0.4970	1.5300	1.1837	0.8372	0.6322	0.7496	0.4234	0.4969	1917.0	0.2719	-0.0861
142211	0.3469	0.5141	1.5220	1.1831	0.8452	0.6505	0.7450	0.4487	0.5079	1873.6	0.2477	-0.0739
142212	0.2577	0.6027	1.4476	1.1725	0.8975	0.7611	0.7763	0.5528	0.5534	1702.0	0.1878	-0.0238
142213	0.2899	0.5775	1.5239	1.1914	0.8536	0.7229	0.7832	0.5186	0.5435	1765.1	0.2214	-0.0452
142214	0.3285	0.5265	1.5063	1.1816	0.8587	0.6702	0.7559	0.4645	0.5071	1838.8	0.2419	-0.0570
142221	0.3107	0.5402	1.4936	1.1791	0.8678	0.6754	0.7586	0.4794	0.5194	1781.2	0.2318	-0.0535
142222	0.2090	0.6455	1.4636	1.1838	0.8980	0.8141	0.8022	0.6022	0.5758	1598.5	0.1670	-0.0008
142223	0.1454	0.7167	1.3779	1.1702	0.9506	0.9206	0.8196	0.6799	0.6149	1623.2	0.1183	0.0333
142224	0.3036	0.5568	1.4950	1.1799	0.8588	0.6953	0.7531	0.4951	0.5267	1791.3	0.2144	-0.0478
142231	0.2755	0.5706	1.4956	1.1848	0.8674	0.7511	0.7702	0.5095	0.5312	1681.1	0.2137	-0.0400
142232	0.1646	0.6899	1.4337	1.1758	0.9151	0.8932	0.8231	0.6515	0.6024	1524.8	0.1424	0.0188
142233	0.1965	0.6539	1.4386	1.1794	0.9068	0.8541	0.8065	0.6111	0.5799	1561.9	0.1624	0.0024
142234	0.2701	0.5761	1.5202	1.1939	0.8588	0.7486	0.7841	0.5207	0.5380	1700.8	0.2180	-0.0374
142241	0.3474	0.5153	1.5167	1.1827	0.8508	0.6564	0.7437	0.4468	0.5038	1813.1	0.2496	-0.0732
142242	0.2125	0.6521	1.4466	1.1797	0.9080	0.8221	0.8033	0.6095	0.5856	1615.2	0.1614	-0.0014
142243	0.2795	0.5826	1.5128	1.1885	0.8572	0.7319	0.7830	0.5261	0.5514	1744.0	0.2128	-0.0441
142244	0.3402	0.5225	1.5362	1.1900	0.8392	0.6592	0.7478	0.4562	0.5098	1847.0	0.2423	-0.0666
142311	0.3162	0.5367	1.4855	1.1772	0.8725	0.6977	0.7590	0.4688	0.5148	1802.6	0.2429	-0.0643
142312	0.1552	0.7099	1.3765	1.1739	0.9613	0.9083	0.8071	0.6794	0.6236	1523.9	0.1108	0.0236
142313	0.1907	0.6705	1.4358	1.1831	0.9210	0.8574	0.8079	0.6295	0.5963	1628.7	0.1505	0.0060
142314	0.2907	0.5578	1.4722	1.1807	0.8819	0.7258	0.7555	0.4950	0.5274	1757.7	0.2197	-0.0535
142321	0.3005	0.5528	1.4848	1.1795	0.8728	0.7170	0.7606	0.4874	0.5234	1742.6	0.2278	-0.0539
142322	0.1218	0.7335	1.3614	1.1697	0.9669	0.9459	0.8182	0.7049	0.6232	1498.3	0.0977	0.0457
142323	0.1263	0.7392	1.3446	1.1652	0.9699	0.9606	0.8272	0.7058	0.6348	1535.3	0.1040	0.0352
142324	0.2609	0.5826	1.4577	1.1759	0.8920	0.7567	0.7758	0.5179	0.5481	1714.4	0.2147	-0.0478
142331	0.2851	0.5701	1.4708	1.1787	0.8853	0.7362	0.7625	0.5068	0.5295	1731.3	0.2135	-0.0407
142332	0.1407	0.7225	1.3545	1.1695	0.9755	0.9286	0.8091	0.6918	0.6273	1538.8	0.1012	0.0315
142333	0.1872	0.6699	1.4495	1.1875	0.9063	0.8611	0.8059	0.6224	0.5972	1602.2	0.1553	-0.0039
142334	0.2922	0.5685	1.4845	1.1826	0.8724	0.7319	0.7711	0.5001	0.5338	1685.9	0.2267	-0.0523
142341	0.3328	0.5200	1.5018	1.1825	0.8626	0.6781	0.7541	0.4555	0.5065	1789.9	0.2484	-0.0672
142342	0.1595	0.6987	1.3633	1.1694	0.9724	0.9023	0.8034	0.6708	0.6081	1535.5	0.1135	0.0294
142343	0.2044	0.6630	1.4385	1.1839	0.9166	0.8534	0.8025	0.6197	0.5989	1660.7	0.1534	-0.0057
142344	0.3064	0.5443	1.4916	1.1804	0.8636	0.7070	0.7585	0.4804	0.5179	1775.3	0.2286	-0.0518
142411	0.3782	0.4790	1.5154	1.1788	0.8427	0.6091	0.7461	0.4053	0.4812	2062.8	0.2878	-0.0910
142412	0.2479	0.6121	1.4555	1.1806	0.9000	0.7740	0.7862	0.5601	0.5629	1734.5	0.1894	-0.0289
142413	0.3726	0.4885	1.4972	1.1731	0.8504	0.6271	0.7402	0.4218	0.4860	1989.7	0.2684	-0.0787
142414	0.3698	0.4954	1.5357	1.1851	0.8353	0.6243	0.7462	0.4281	0.4935	1925.0	0.2662	-0.0781
142421	0.3324	0.5247	1.4988	1.1806	0.8589	0.6591	0.7527	0.4575	0.5123	1886.4	0.2472	-0.0699
142422	0.2312	0.6212	1.4387	1.1716	0.8993	0.7869	0.7856	0.5716	0.5643	1681.4	0.1795	-0.0177
142423	0.2260	0.6258	1.4561	1.1783	0.8983	0.8103	0.7876	0.5781	0.5720	1680.1	0.1751	-0.0183
142424	0.3249	0.5255	1.5048	1.1818	0.8579	0.6608	0.7532	0.4597	0.5099	1910.4	0.2454	-0.0650
142431	0.3532	0.5048	1.5265	1.1809	0.8336	0.6373	0.7480	0.4388	0.5067	1919.8	0.2581	-0.0824
142432	0.2887	0.5675	1.4930	1.1816	0.8643	0.7186	0.7689	0.5108	0.5345	1769.1	0.2155	-0.0430
142433	0.3203	0.5391	1.5313	1.1886	0.8393	0.6787	0.7674	0.4789	0.5196	1849.2	0.2411	-0.0580
142434	0.3572	0.5035	1.5296	1.1848	0.8357	0.6343	0.7542	0.4371	0.4987	1899.1	0.2633	-0.0764
142441	0.3741	0.4856	1.5378	1.1888	0.8377	0.6156	0.7432	0.4175	0.4870	1988.2	0.2731	-0.0807
142442	0.2816	0.5852	1.4945	1.1881	0.8729	0.7327	0.7716	0.5329	0.5524	1776.4	0.1996	-0.0413
142443	0.3397	0.5164	1.5283	1.1835	0.8355	0.6510	0.7581	0.4508	0.5066	1865.5	0.2538	-0.0684
142444	0.3486	0.4994	1.5170	1.1816	0.8411	0.6359	0.7580	0.4290	0.4934	1927.1	0.2714	-0.0763
143111	0.3756	0.4863	1.5375	1.1803	0.8213	0.6227	0.7450	0.4165	0.4839	1969.7	0.2728	-0.0804
143112	0.3021	0.5611	1.4842	1.1813	0.8744	0.7079	0.7669	0.5023	0.5364	1820.1	0.2212	-0.0518
143113	0.3174	0.5404	1.5282	1.1870	0.8410	0.6835	0.7671	0.4787	0.5227	1832.1	0.2406	-0.0622
143114	0.3752	0.4885	1.5266	1.1780	0.8315	0.6248	0.7439	0.4226	0.4850	1945.4	0.2680	-0.0779
143121	0.3390	0.5167	1.5232	1.1843	0.8456	0.6491	0.7575	0.4456	0.5095	1879.1	0.2595	-0.0784
143122	0.2792	0.5853	1.4954	1.1852	0.8769	0.7363	0.7810	0.5282	0.5534	1737.5	0.2087	-0.0434
143123	0.2087	0.6498	1.4044	1.1710	0.9364	0.8487	0.8044	0.6071	0.5861	1613.2	0.1655	-0.0079
143124	0.3451	0.5196	1.5311	1.1869	0.8421	0.6572	0.7520	0.4558	0.5081	1845.3	0.2456	-0.0656
143131	0.3427	0.5164	1.5393	1.1883	0.8327	0.6478	0.7538	0.4515	0.5095	1857.7	0.2498	-0.0704
143132	0.2911	0.5738	1.4913	1.1832	0.8713	0.7213	0.7717	0.5142	0.5421	1765.3	0.2138	-0.0455
143133	0.3109	0.5546	1.5357	1.1899	0.8409	0.6984	0.7748	0.4947	0.5254	1766.7	0.2312	-0.0476
143134	0.3456	0.5202	1.5216	1.1845	0.8460	0.6534	0.7465	0.4583	0.5069	1852.2	0.2386	-0.0606
143141	0.3786	0.4887	1.5270	1.1774	0.8320	0.6280	0.7461	0.4179	0.4895	1962.8	0.2774	-0.0888
143142	0.2949	0.5684	1.4868	1.1813	0.8725	0.7231	0.7660	0.5098	0.5371	1768.0	0.2147	-0.0476
143143	0.3351	0.5278	1.5348	1.1863	0.8378	0.6720	0.7613	0.4665	0.5138	1843.9	0.2451	-0.0645
143144	0.3612	0.4971	1.5274	1.1798	0.8292	0.6350	0.7484	0.4270	0.4908	1927.4	0.2679	-0.0769
143211	0.3549	0.5009	1.5215	1.1817	0.8411	0.6345	0.7507	0.4304	0.5003	1921.4	0.2660	-0.0837
143212	0.2987	0.5574	1.4911	1.1786	0.8628	0.7092	0.7707	0.4953	0.5299	1820.0	0.2295	-0.0527
143213	0.2962	0.5567	1.4954	1.1825	0.8626	0.7008	0.7690	0.4977	0.5281	1785.5	0.2248	-0.0476
143214	0.3544	0.5054	1.5070	1.1771	0.8468	0.6444	0.7506	0.4357	0.4929	1907.0	0.2628	-0.0712
143221	0.3209	0.5378	1.5043	1.1814	0.8573	0.6755	0.7593	0.4764	0.5134	1843.7	0.2340	-0.0524
143222	0.2662	0.5870	1.4777	1.1788	0.8833	0.7448	0.7809	0.5265	0.5436	1699.4	0.2122	-0.0374
143223	0.1840	0.6676	1.4058	1.1721	0.9305	0.8665	0.8040	0.6240	0.5886	1582.8	0.1505	0.0086
143224	0.3345	0.5296	1.5123	1.1794	0.8490	0.6657	0.7528	0.4655	0.5104	1859.1	0.2409	-0.0607
143231	0.2947	0.5610	1.4788	1.1793	0.8745	0.7336	0.7728	0.5050	0.5285	1722.1	0.2197	-0.0409
143232	0.2118	0.6475	1.4233	1.1730	0.9178	0.8455	0.8005	0.6020	0.5752	1623.2	0.1647	0.0001
143233	0.2287	0.6268	1.4411	1.1735	0.8978	0.8218	0.8036	0.5728	0.5609	1647.3	0.1922	-0.0129
143234	0.2833	0.5627	1.4670	1.1745	0.8769	0.7401	0.7789	0.5020	0.5257	1772.2	0.2290	-0.0409
143241	0.3601	0.5001	1.5287	1.1818	0.8366	0.6386	0.7505	0.4316	0.4971	1872.8	0.2651	-0.0799
143242	0.2687	0.5918	1.4721	1.1797	0.8809	0.7483	0.7785	0.5377	0.5459	1745.8	0.2012	-0.0284
143243	0.3057	0.5561	1.5222	1.1863	0.8462	0.7037	0.7743	0.4937	0.5285	1811.3	0.2324	-0.0529
143244	0.3505	0.5064	1.5406	1.1850	0.8288	0.6456	0.7601	0.4303	0.4953	1887.8	0.2758	-0.0805
143311	0.3463	0.5065	1.5249	1.1851	0.8399	0.6464	0.7509	0.4346	0.5014	1902.2	0.2651	-0.0835
143312	0.2444	0.6100	1.4583	1.1800	0.8960	0.7737	0.7877	0.5592	0.5666	1686.7	0.1909	-0.0287
143313	0.2685	0.5842	1.4841	1.1832	0.8733	0.7392	0.7801	0.5278	0.5433	1693.3	0.2096	-0.0366
143314	0.3287	0.5211	1.5146	1.1825	0.8457	0.6651	0.7576	0.4558	0.5006	1834.3	0.2516	-0.0610
143321	0.3089	0.5512	1.4879	1.1810	0.8690	0.6953	0.7528	0.4883	0.5245	1773.3	0.2215	-0.0539
143322	0.2140	0.6406	1.4483	1.1831	0.9092	0.8130	0.7956	0.5964	0.5745	1591.9	0.1664	-0.0033
143323	0.1559	0.6970	1.3912	1.1739	0.9474	0.9034	0.8212	0.6579	0.6065	1457.9	0.1370	0.0201
143324	0.2988	0.5563	1.4994	1.1858	0.8626	0.7006	0.7623	0.4998	0.5242	1719.9	0.2183	-0.0405
143331	0.3245	0.5314	1.5245	1.1867	0.8399	0.6750	0.7603	0.4645	0.5135	1791.3	0.2458	-0.0651
143332	0.2422	0.6159	1.4706	1.1847	0.8851	0.7786	0.7880	0.5628	0.5675	1666.1	0.1870	-0.0264
143333	0.2650	0.5891	1.5038	1.1872	0.8594	0.7444	0.7961	0.5289	0.5439	1690.0	0.2193	-0.0357
143334	0.3186	0.5391	1.5320	1.1915	0.8464	0.6800	0.7596	0.4733	0.5109	1772.7	0.2381	-0.0541
143341	0.3636	0.4983	1.5323	1.1852	0.8347	0.6338	0.7408	0.4313	0.4950	1893.0	0.2588	-0.0777
143342	0.2862	0.5720	1.4970	1.1851	0.8714	0.7284	0.7763	0.5123	0.5440	1770.3	0.2214	-0.0527
143343	0.2870	0.5803	1.4901	1.1833	0.8779	0.7373	0.7772	0.5213	0.5440	1732.8	0.2142	-0.0441
143344	0.3451	0.5071	1.5271	1.1866	0.8395	0.6487	0.7550	0.4335	0.4995	1883.7	0.2684	-0.0808
143411	0.3661	0.4855	1.5333	1.1801	0.8264	0.6294	0.7569	0.4194	0.4912	1950.4	0.2788	-0.0841
143412	0.2716	0.5919	1.4570	1.1751	0.8894	0.7458	0.7758	0.5378	0.5521	1734.5	0.1988	-0.0367
143413	0.3601	0.4923	1.5095	1.1766	0.8408	0.6333	0.7374	0.4249	0.4910	1893.1	0.2640	-0.0823
143414	0.3548	0.4988	1.5288	1.1816	0.8312	0.6412	0.7485	0.4278	0.4892	1891.6	0.2655	-0.0741
143421	0.3280	0.5282	1.5222	1.1848	0.8447	0.6651	0.7608	0.4587	0.5121	1843.7	0.2499	-0.0667
143422	0.2669	0.5925	1.4601	1.1776	0.8907	0.7443	0.7778	0.5382	0.5537	1750.3	0.2000	-0.0366
143423	0.2110	0.6532	1.4105	1.1721	0.9260	0.8395	0.8009	0.6096	0.5847	1598.4	0.1585	0.0000
143424	0.3537	0.5168	1.5296	1.1839	0.8396	0.6464	0.7507	0.4514	0.5121	1885.4	0.2459	-0.0727
143431	0.3446	0.5150	1.5366	1.1867	0.8299	0.6486	0.7561	0.4464	0.5135	1840.1	0.2568	-0.0810
143432	0.3020	0.5552	1.4933	1.1805	0.8646	0.7020	0.7674	0.4922	0.5242	1785.2	0.2297	-0.0494
143433	0.3151	0.5435	1.5126	1.1818	0.8483	0.6871	0.7684	0.4789	0.5216	1800.3	0.2406	-0.0588
143434	0.3335	0.5247	1.5208	1.1840	0.8430	0.6601	0.7492	0.4589	0.5071	1804.8	0.2400	-0.0606
143441	0.3779	0.4842	1.5588	1.1872	0.8152	0.6248	0.7587	0.4103	0.4829	1939.5	0.2880	-0.0867
143442	0.2899	0.5701	1.4853	1.1818	0.8713	0.7231	0.7707	0.5096	0.5367	1784.9	0.2190	-0.0483
143443	0.3617	0.4995	1.5641	1.1955	0.8254	0.6358	0.7549	0.4260	0.4961	1876.6	0.2745	-0.0845
143444	0.3765	0.4922	1.5389	1.1866	0.8297	0.6245	0.7430	0.4260	0.4948	1933.1	0.2632	-0.0813
144111	0.3846	0.4719	1.5699	1.1887	0.8089	0.6149	0.7531	0.4023	0.4744	2013.6	0.2930	-0.0867
144112	0.3496	0.4968	1.5198	1.1837	0.8512	0.6368	0.7608	0.4209	0.5016	1923.6	0.2830	-0.0955
144113	0.3631	0.4970	1.5694	1.1942	0.8189	0.6385	0.7594	0.4285	0.4895	1885.2	0.2737	-0.0737
144114	0.3737	0.4793	1.5174	1.1783	0.8474	0.6197	0.7551	0.4085	0.4755	1992.7	0.2894	-0.0798
144121	0.3540	0.5032	1.5397	1.1882	0.8283	0.6450	0.7619	0.4336	0.4987	1888.8	0.2727	-0.0786
144122	0.3200	0.5237	1.5128	1.1810	0.8499	0.6685	0.7686	0.4521	0.5014	1845.9	0.2622	-0.0676
144123	0.3150	0.5411	1.4958	1.1764	0.8619	0.7113	0.7633	0.4803	0.5123	1756.7	0.2357	-0.0550
144124	0.3556	0.5034	1.5370	1.1887	0.8353	0.6463	0.7546	0.4341	0.5008	1910.2	0.2644	-0.0803
144131	0.3784	0.4728	1.5217	1.1786	0.8335	0.6107	0.7409	0.4018	0.4863	2072.6	0.2868	-0.1005
144132	0.3416	0.5064	1.5280	1.1872	0.8408	0.6493	0.7520	0.4330	0.4988	1921.4	0.2697	-0.0816
144133	0.3667	0.4967	1.5417	1.1927	0.8269	0.6316	0.7446	0.4262	0.4963	1879.1	0.2667	-0.0846
144134	0.3652	0.4810	1.5237	1.1779	0.8359	0.6276	0.7570	0.4088	0.4704	2051.2	0.2908	-0.0763
144141	0.3744	0.4818	1.5144	1.1759	0.8379	0.6317	0.7371	0.4148	0.4756	1900.7	0.2696	-0.0755
144142	0.3690	0.4862	1.5311	1.1850	0.8381	0.6207	0.7449	0.4184	0.4921	1944.9	0.2740	-0.0889
144143	0.3715	0.4893	1.5641	1.1906	0.8180	0.6356	0.7597	0.4164	0.4885	1886.5	0.2841	-0.0838
144144	0.3729	0.4812	1.5371	1.1830	0.8304	0.6255	0.7540	0.4120	0.4821	1973.0	0.2838	-0.0834
144211	0.3605	0.4937	1.5270	1.1843	0.8399	0.6309	0.7496	0.4165	0.4901	1938.0	0.2795	-0.0888
144212	0.3573	0.5072	1.5183	1.1827	0.8448	0.6453	0.7530	0.4390	0.5014	1919.1	0.2613	-0.0733
144213	0.3403	0.5102	1.5230	1.1822	0.8364	0.6512	0.7535	0.4382	0.5065	1876.6	0.2620	-0.0826
144214	0.3472	0.4995	1.5418	1.1886	0.8276	0.6373	0.7494	0.4278	0.4919	1900.6	0.2683	-0.0798
144221	0.3466	0.5101	1.5100	1.1831	0.8529	0.6412	0.7515	0.4435	0.5025	1903.3	0.2581	-0.0745
144222	0.3055	0.5367	1.4951	1.1818	0.8594	0.6768	0.7601	0.4747	0.5201	1781.2	0.2349	-0.0591
144223	0.2705	0.5812	1.4818	1.1815	0.8641	0.7548	0.7769	0.5212	0.5397	1737.4	0.2118	-0.0391
144224	0.3345	0.5187	1.5375	1.1886	0.8344	0.6560	0.7605	0.4551	0.5098	1852.0	0.2542	-0.0686
144231	0.2980	0.5452	1.5024	1.1844	0.8617	0.7168	0.7681	0.4820	0.5128	1774.3	0.2364	-0.0498
144232	0.2655	0.5816	1.4676	1.1762	0.8792	0.7643	0.7785	0.5220	0.5461	1678.3	0.2145	-0.0467
144233	0.2792	0.5680	1.5007	1.1861	0.8624	0.7419	0.7805	0.5010	0.5160	1716.4	0.2317	-0.0332
144234	0.3097	0.5439	1.5129	1.1842	0.8592	0.7134	0.7654	0.4860	0.5196	1766.1	0.2324	-0.0532
144241	0.3626	0.4941	1.5298	1.1809	0.8310	0.6368	0.7515	0.4217	0.4891	1949.5	0.2764	-0.0828
144242	0.3327	0.5239	1.5146	1.1831	0.8442	0.6649	0.7544	0.4609	0.5149	1886.5	0.2456	-0.0695
144243	0.3577	0.5033	1.5482	1.1838	0.8175	0.6422	0.7565	0.4342	0.5013	1935.1	0.2680	-0.0823
144244	0.3458	0.5073	1.5365	1.1860	0.8297	0.6473	0.7499	0.4380	0.4970	1887.8	0.2602	-0.0728
144251	0.0713	0.5617	1.8283	1.5384	0.8414	1.1745	0.4500	0.4500	0.5000	972.0	0.0000	-0.0526
144311	0.3721	0.4853	1.5516	1.1851	0.8212	0.6264	0.7545	0.4126	0.4887	1914.2	0.2843	-0.0901
144312	0.3474	0.5221	1.5510	1.1971	0.8381	0.6548	0.7631	0.4537	0.5111	1895.2	0.2541	-0.0691
144313	0.3619	0.5102	1.5602	1.1925	0.8232	0.6380	0.7560	0.4393	0.5061	1897.6	0.2605	-0.0786
144314	0.3674	0.4909	1.5538	1.1853	0.8175	0.6320	0.7594	0.4174	0.4868	1972.0	0.2836	-0.0835
144321	0.3404	0.5068	1.5212	1.1841	0.8411	0.6438	0.7603	0.4344	0.4951	1911.0	0.2710	-0.0743
144322	0.3053	0.5523	1.4799	1.1774	0.8697	0.6939	0.7588	0.4916	0.5245	1828.0	0.2206	-0.0477
144323	0.3169	0.5530	1.4938	1.1774	0.8559	0.7187	0.7744	0.4889	0.5220	1770.5	0.2331	-0.0489
144324	0.3396	0.5149	1.5457	1.1902	0.8281	0.6515	0.7606	0.4452	0.5046	1894.4	0.2606	-0.0727
144331	0.3423	0.5015	1.5231	1.1837	0.8437	0.6391	0.7591	0.4313	0.4932	1918.0	0.2712	-0.0739
144332	0.3224	0.5360	1.5065	1.1861	0.8567	0.6740	0.7612	0.4694	0.5144	1799.3	0.2411	-0.0579
144333	0.3115	0.5321	1.5009	1.1804	0.8537	0.6763	0.7661	0.4649	0.5069	1838.3	0.2497	-0.0570
144334	0.3404	0.5075	1.5514	1.1939	0.8304	0.6455	0.7617	0.4350	0.4968	1877.1	0.2703	-0.0745
144341	0.3516	0.4949	1.5302	1.1840	0.8372	0.6343	0.7522	0.4207	0.4860	1894.9	0.2778	-0.0801
144342	0.3402	0.5205	1.5338	1.1868	0.8361	0.6632	0.7602	0.4483	0.5118	1869.8	0.2593	-0.0773
144343	0.3411	0.5163	1.5151	1.1806	0.8427	0.6506	0.7558	0.4477	0.4988	1864.0	0.2546	-0.0632
144344	0.3609	0.4979	1.5418	1.1860	0.8305	0.6372	0.7480	0.4296	0.4936	1903.6	0.2638	-0.0752
144411	0.3814	0.4764	1.5328	1.1828	0.8334	0.6215	0.7482	0.4072	0.4804	2058.7	0.2854	-0.0883
144412	0.3606	0.4886	1.5413	1.1866	0.8313	0.6240	0.7485	0.4147	0.4869	1942.8	0.2808	-0.0882
144413	0.3831	0.4784	1.5160	1.1782	0.8465	0.6223	0.7627	0.4084	0.4723	1980.8	0.2958	-0.0779
144414	0.3810	0.4769	1.5370	1.1845	0.8304	0.6193	0.7495	0.4074	0.4777	2031.0	0.2844	-0.0834
144421	0.3540	0.5008	1.5012	1.1755	0.8464	0.6400	0.7512	0.4311	0.4907	1900.2	0.2684	-0.0739
144422	0.3282	0.5209	1.5273	1.1868	0.8392	0.6659	0.7600	0.4533	0.5078	1861.3	0.2541	-0.0694
144423	0.2899	0.5511	1.4731	1.1780	0.8733	0.7253	0.7742	0.4837	0.5172	1762.7	0.2402	-0.0493
144424	0.3450	0.5019	1.5073	1.1781	0.8423	0.6434	0.7459	0.4308	0.4933	1899.9	0.2647	-0.0789
144431	0.3556	0.4918	1.5522	1.1869	0.8254	0.6328	0.7649	0.4167	0.4896	1953.5	0.2893	-0.0874
144432	0.3472	0.5035	1.5445	1.1873	0.8247	0.6468	0.7579	0.4339	0.4992	1873.8	0.2680	-0.0765
144433	0.3410	0.5060	1.5261	1.1837	0.8350	0.6486	0.7551	0.4345	0.4935	1873.9	0.2666	-0.0738
144434	0.3541	0.4907	1.5189	1.1812	0.8405	0.6312	0.7471	0.4195	0.4875	1927.1	0.2734	-0.0817
144441	0.3650	0.4788	1.5337	1.1842	0.8323	0.6244	0.7540	0.4025	0.4779	1988.1	0.2951	-0.0915
144442	0.3692	0.4899	1.5206	1.1773	0.8379	0.6325	0.7514	0.4159	0.4904	1908.8	0.2816	-0.0895
144443	0.3607	0.4906	1.5419	1.1839	0.8257	0.6345	0.7533	0.4186	0.4835	1915.8	0.2784	-0.0783
144444	0.3736	0.4813	1.5370	1.1858	0.8312	0.6256	0.7510	0.4082	0.4833	1959.8	0.2876	-0.0913
152142	0.0017	0.6748	0.5426	0.8794	1.6205	1.1566	1.0000	0.4000	0.7500	1845.0	0.4286	-0.3043
211111	0.3754	0.4829	1.5409	1.1817	0.8275	0.6190	0.7440	0.4106	0.4901	1954.1	0.2801	-0.0964
211112	0.3621	0.4943	1.5362	1.1855	0.8341	0.6287	0.7456	0.4258	0.4999	1938.7	0.2667	-0.0909
211113	0.3662	0.4877	1.5494	1.1861	0.8241	0.6204	0.7528	0.4164	0.4940	1914.3	0.2789	-0.0917
211114	0.3668	0.4871	1.5307	1.1841	0.8348	0.6226	0.7442	0.4202	0.4888	1955.8	0.2702	-0.0829
211121	0.3577	0.4998	1.5336	1.1878	0.8388	0.6321	0.7427	0.4278	0.4975	1902.2	0.2635	-0.0841
211122	0.3236	0.5338	1.4967	1.1795	0.8610	0.6693	0.7513	0.4676	0.5159	1806.6	0.2380	-0.0655
211123	0.3045	0.5457	1.4871	1.1806	0.8728	0.7025	0.7692	0.4848	0.5242	1801.4	0.2344	-0.0560
211124	0.3578	0.5031	1.5194	1.1820	0.8406	0.6328	0.7419	0.4318	0.5025	1919.5	0.2608	-0.0853
211131	0.3450	0.5092	1.5410	1.1881	0.8293	0.6457	0.7625	0.4373	0.5056	1847.1	0.2691	-0.0819
211132	0.3365	0.5190	1.5416	1.1900	0.8313	0.6541	0.7604	0.4470	0.5114	1845.5	0.2600	-0.0792
211133	0.3405	0.5151	1.5488	1.1917	0.8302	0.6513	0.7583	0.4469	0.5071	1817.5	0.2571	-0.0756
211134	0.3648	0.4974	1.5602	1.1915	0.8229	0.6277	0.7507	0.4294	0.5012	1907.1	0.2696	-0.0866
211141	0.3701	0.4803	1.5300	1.1806	0.8301	0.6211	0.7476	0.4093	0.4823	1965.3	0.2826	-0.0875
211142	0.3357	0.5160	1.5135	1.1822	0.8485	0.6568	0.7512	0.4501	0.5008	1869.2	0.2521	-0.0655
211143	0.3693	0.4931	1.5484	1.1886	0.8281	0.6272	0.7511	0.4234	0.4938	1949.6	0.2747	-0.0859
211144	0.3624	0.4884	1.5290	1.1840	0.8349	0.6224	0.7465	0.4200	0.4875	1970.0	0.2713	-0.0796
211211	0.2815	0.5782	1.4616	1.1783	0.8962	0.7205	0.7648	0.5242	0.5452	1770.7	0.2021	-0.0412
211212	0.2560	0.6059	1.4394	1.1787	0.9066	0.7599	0.7750	0.5531	0.5580	1718.8	0.1887	-0.0282
211213	0.3141	0.5488	1.5023	1.1844	0.8606	0.6816	0.7597	0.4897	0.5311	1857.4	0.2262	-0.0600
211214	0.2808	0.5870	1.4766	1.1853	0.8871	0.7300	0.7676	0.5308	0.5500	1799.8	0.1999	-0.0400
211221	0.2763	0.5838	1.4675	1.1811	0.8895	0.7284	0.7678	0.5286	0.5445	1749.9	0.2015	-0.0370
211222	0.2022	0.6587	1.4569	1.1898	0.9088	0.8272	0.7940	0.6169	0.5894	1569.0	0.1509	-0.0021
211223	0.1879	0.6655	1.4005	1.1705	0.9358	0.8512	0.8048	0.6187	0.5937	1606.2	0.1562	-0.0020
211224	0.2224	0.6448	1.4324	1.1766	0.9121	0.8057	0.7882	0.6015	0.5827	1729.8	0.1577	-0.0061
211231	0.1768	0.6827	1.3768	1.1712	0.9553	0.8772	0.7970	0.6444	0.6088	1565.9	0.1297	0.0061
211232	0.1418	0.7267	1.3409	1.1634	0.9714	0.9357	0.8054	0.7008	0.6297	1553.8	0.0920	0.0378
211233	0.1591	0.7038	1.3698	1.1727	0.9621	0.8998	0.7995	0.6717	0.6212	1549.6	0.1106	0.0206
211234	0.1592	0.7166	1.3567	1.1719	0.9767	0.9148	0.8064	0.6860	0.6253	1561.9	0.1075	0.0258
211241	0.2726	0.5861	1.4634	1.1826	0.8924	0.7375	0.7697	0.5315	0.5560	1740.3	0.2021	-0.0472
211242	0.2613	0.5989	1.4493	1.1745	0.8913	0.7521	0.7729	0.5460	0.5557	1734.4	0.1909	-0.0321
211243	0.3067	0.5557	1.5196	1.1907	0.8570	0.6960	0.7680	0.4945	0.5342	1816.3	0.2285	-0.0567
211244	0.2898	0.5736	1.4740	1.1834	0.8862	0.7220	0.7660	0.5171	0.5381	1836.4	0.2104	-0.0411
211311	0.2637	0.5973	1.4857	1.1851	0.8757	0.7450	0.7747	0.5439	0.5605	1680.4	0.1924	-0.0364
211312	0.2486	0.6119	1.4832	1.1905	0.8951	0.7654	0.7881	0.5591	0.5647	1682.6	0.1893	-0.0255
211313	0.2883	0.5703	1.4873	1.1831	0.8715	0.7136	0.7682	0.5105	0.5379	1744.0	0.2142	-0.0447
211314	0.2805	0.5820	1.4902	1.1855	0.8750	0.7330	0.7739	0.5272	0.5463	1759.6	0.2057	-0.0397
211321	0.2860	0.5739	1.4990	1.1864	0.8672	0.7138	0.7723	0.5171	0.5440	1767.5	0.2125	-0.0455
211322	0.2303	0.6316	1.4759	1.1882	0.8903	0.7925	0.7904	0.5813	0.5739	1617.1	0.1749	-0.0164
211323	0.2062	0.6580	1.4535	1.1805	0.9050	0.8448	0.8049	0.6169	0.5846	1560.8	0.1556	0.0064
211324	0.2527	0.6118	1.4616	1.1823	0.8936	0.7638	0.7828	0.5627	0.5615	1700.2	0.1842	-0.0222
211331	0.2530	0.6102	1.5095	1.1945	0.8721	0.7593	0.7890	0.5579	0.5672	1675.1	0.1917	-0.0310
211332	0.2172	0.6479	1.4627	1.1870	0.9031	0.8112	0.7958	0.6011	0.5870	1596.0	0.1611	-0.0092
211333	0.2424	0.6226	1.4897	1.1891	0.8817	0.7745	0.7880	0.5734	0.5713	1664.7	0.1786	-0.0201
211334	0.2474	0.6182	1.4841	1.1893	0.8844	0.7696	0.7885	0.5695	0.5687	1651.9	0.1818	-0.0204
211341	0.2869	0.5778	1.5042	1.1873	0.8646	0.7287	0.7775	0.5211	0.5457	1741.3	0.2145	-0.0454
211342	0.2619	0.6018	1.4833	1.1822	0.8790	0.7544	0.7800	0.5502	0.5616	1741.9	0.1910	-0.0315
211343	0.2990	0.5636	1.4959	1.1814	0.8680	0.7048	0.7696	0.5025	0.5404	1784.1	0.2235	-0.0573
211344	0.3066	0.5574	1.5107	1.1887	0.8610	0.7013	0.7660	0.4994	0.5376	1820.2	0.2237	-0.0572
211354	0.9347	0.4328	1.7144	1.2053	0.7031	0.4934	0.4000	0.6500	0.3500	1116.0	-0.2381	0.3000
211411	0.3590	0.4940	1.5245	1.1824	0.8409	0.6338	0.7505	0.4240	0.4912	1940.2	0.2735	-0.0820
211412	0.3511	0.5015	1.4970	1.1754	0.8547	0.6404	0.7555	0.4312	0.4969	1902.9	0.2726	-0.0816
211413	0.3613	0.4956	1.5009	1.1817	0.8561	0.6293	0.7398	0.4283	0.4909	1924.6	0.2590	-0.0774
211414	0.3600	0.4910	1.5212	1.1850	0.8469	0.6287	0.7531	0.4188	0.4898	1956.1	0.2782	-0.0846
211421	0.3575	0.5070	1.5168	1.1846	0.8493	0.6364	0.7417	0.4357	0.5052	1899.5	0.2558	-0.0835
211422	0.3150	0.5401	1.5154	1.1859	0.8545	0.6813	0.7568	0.4768	0.5182	1762.3	0.2338	-0.0571
211423	0.3051	0.5520	1.4874	1.1821	0.8689	0.7166	0.7630	0.4838	0.5169	1789.2	0.2339	-0.0495
211424	0.3404	0.5167	1.5089	1.1833	0.8515	0.6446	0.7493	0.4485	0.5084	1919.2	0.2515	-0.0736
211431	0.3572	0.5072	1.5285	1.1841	0.8365	0.6368	0.7477	0.4390	0.5044	1900.8	0.2571	-0.0787
211432	0.3181	0.5413	1.4956	1.1764	0.8583	0.6813	0.7662	0.4767	0.5196	1845.6	0.2400	-0.0596
211433	0.3109	0.5518	1.4936	1.1808	0.8679	0.6975	0.7622	0.4906	0.5262	1820.7	0.2264	-0.0532
211434	0.3424	0.5260	1.5296	1.1837	0.8375	0.6513	0.7545	0.4572	0.5128	1840.3	0.2458	-0.0694
211441	0.3630	0.4914	1.5504	1.1924	0.8337	0.6310	0.7511	0.4280	0.4899	1943.2	0.2669	-0.0759
211442	0.3357	0.5150	1.5101	1.1792	0.8458	0.6567	0.7515	0.4481	0.4984	1898.0	0.2531	-0.0636
211443	0.3564	0.5001	1.5371	1.1874	0.8362	0.6334	0.7535	0.4302	0.4913	1923.9	0.2687	-0.0732
211444	0.3586	0.4951	1.5208	1.1827	0.8437	0.6296	0.7474	0.4257	0.4928	1928.1	0.2681	-0.0810
212111	0.3520	0.4987	1.5425	1.1890	0.8343	0.6257	0.7460	0.4317	0.4986	1913.5	0.2626	-0.0811
212112	0.2859	0.5811	1.4750	1.1827	0.8834	0.7262	0.7686	0.5243	0.5452	1745.0	0.2052	-0.0415
212113	0.2971	0.5652	1.4928	1.1834	0.8709	0.7072	0.7630	0.5037	0.5432	1756.8	0.2157	-0.0576
212114	0.3575	0.5062	1.5132	1.1811	0.8440	0.6330	0.7476	0.4420	0.5030	1910.2	0.2548	-0.0730
212121	0.3308	0.5239	1.5206	1.1861	0.8389	0.6582	0.7510	0.4580	0.5138	1875.4	0.2429	-0.0688
212122	0.2496	0.6209	1.4572	1.1816	0.9017	0.7791	0.7766	0.5728	0.5696	1622.0	0.1727	-0.0211
212123	0.2094	0.6510	1.3791	1.1618	0.9388	0.8392	0.7766	0.6156	0.5848	1617.0	0.1365	0.0049
212124	0.3328	0.5357	1.5201	1.1874	0.8417	0.6652	0.7539	0.4704	0.5206	1791.6	0.2347	-0.0624
212131	0.3447	0.5132	1.5334	1.1864	0.8327	0.6478	0.7546	0.4397	0.5078	1910.7	0.2632	-0.0843
212132	0.2845	0.5742	1.5002	1.1851	0.8633	0.7153	0.7667	0.5147	0.5433	1708.6	0.2105	-0.0475
212133	0.3046	0.5574	1.5117	1.1889	0.8542	0.6963	0.7648	0.4993	0.5351	1767.3	0.2214	-0.0529
212134	0.3508	0.5135	1.5245	1.1839	0.8418	0.6402	0.7465	0.4466	0.5050	1891.3	0.2504	-0.0736
212141	0.3437	0.5042	1.5016	1.1763	0.8431	0.6384	0.7521	0.4345	0.4939	1901.3	0.2617	-0.0721
212142	0.2622	0.5969	1.4564	1.1735	0.8902	0.7539	0.7794	0.5458	0.5535	1739.8	0.1951	-0.0292
212143	0.3195	0.5500	1.4880	1.1769	0.8618	0.6911	0.7588	0.4899	0.5227	1825.8	0.2247	-0.0514
212144	0.3413	0.5189	1.5124	1.1824	0.8467	0.6512	0.7614	0.4526	0.5074	1854.6	0.2551	-0.0671
212211	0.2439	0.6210	1.4553	1.1823	0.9028	0.7691	0.7764	0.5741	0.5726	1693.1	0.1707	-0.0223
212212	0.1660	0.6859	1.3927	1.1693	0.9353	0.8694	0.8036	0.6478	0.6001	1520.5	0.1329	0.0152
212213	0.2485	0.6147	1.4592	1.1777	0.8946	0.7680	0.7874	0.5631	0.5646	1679.0	0.1875	-0.0238
212214	0.2199	0.6428	1.4222	1.1761	0.9256	0.8023	0.7906	0.6006	0.5790	1654.2	0.1601	-0.0049
212221	0.2454	0.6145	1.4670	1.1840	0.8916	0.7664	0.7781	0.5652	0.5621	1649.9	0.1781	-0.0196
212222	0.1802	0.6729	1.4620	1.1806	0.8888	0.8555	0.8179	0.6296	0.5918	1529.9	0.1552	0.0099
212223	0.1202	0.7369	1.3864	1.1733	0.9447	0.9512	0.8350	0.7109	0.6175	1464.1	0.1038	0.0558
212224	0.2066	0.6566	1.4470	1.1834	0.9095	0.8120	0.7994	0.6160	0.5842	1586.9	0.1534	0.0043
212231	0.1626	0.7014	1.3931	1.1742	0.9422	0.9023	0.8149	0.6675	0.6167	1532.8	0.1247	0.0194
212232	0.1151	0.7388	1.3517	1.1626	0.9633	0.9614	0.8298	0.7138	0.6190	1433.4	0.0986	0.0563
212233	0.1144	0.7482	1.3265	1.1630	0.9871	0.9586	0.8153	0.7228	0.6417	1485.4	0.0819	0.0453
212234	0.1344	0.7310	1.3589	1.1717	0.9692	0.9385	0.8175	0.7027	0.6301	1474.3	0.0995	0.0360
212241	0.2486	0.6184	1.4557	1.1809	0.9041	0.7750	0.7848	0.5723	0.5625	1726.1	0.1793	-0.0150
212242	0.1740	0.6771	1.4146	1.1716	0.9207	0.8612	0.8156	0.6382	0.5813	1562.6	0.1482	0.0239
212243	0.2542	0.6123	1.4687	1.1815	0.8876	0.7652	0.7857	0.5580	0.5637	1710.5	0.1920	-0.0311
212244	0.2516	0.6161	1.4657	1.1830	0.8956	0.7634	0.7849	0.5693	0.5661	1709.1	0.1797	-0.0192
212311	0.2653	0.5813	1.4288	1.1646	0.9013	0.7538	0.7569	0.5338	0.5405	1731.8	0.1850	-0.0257
212312	0.1139	0.7476	1.3006	1.1582	1.0142	0.9704	0.8149	0.7230	0.6378	1497.4	0.0828	0.0463
212313	0.1700	0.6878	1.3645	1.1608	0.9521	0.8900	0.8095	0.6534	0.6069	1592.1	0.1310	0.0164
212314	0.2394	0.6136	1.4177	1.1687	0.9219	0.7977	0.7794	0.5650	0.5590	1707.9	0.1792	-0.0165
212321	0.1903	0.6603	1.3906	1.1697	0.9368	0.8555	0.7952	0.6239	0.5855	1616.4	0.1439	0.0095
212322	0.1091	0.7517	1.3366	1.1634	0.9742	0.9770	0.8317	0.7306	0.6334	1461.8	0.0876	0.0581
212323	0.1004	0.7523	1.3128	1.1539	0.9847	0.9980	0.8356	0.7258	0.6345	1483.0	0.0937	0.0523
212324	0.1376	0.7313	1.3637	1.1700	0.9597	0.9398	0.8180	0.7084	0.6217	1557.4	0.0951	0.0482
212331	0.1964	0.6599	1.4077	1.1755	0.9349	0.8618	0.7971	0.6186	0.5846	1595.2	0.1518	0.0024
212332	0.0937	0.7697	1.2794	1.1530	1.0160	1.0000	0.8205	0.7511	0.6533	1454.7	0.0654	0.0567
212333	0.1469	0.7135	1.3462	1.1617	0.9661	0.9316	0.8140	0.6814	0.6118	1554.6	0.1142	0.0356
212334	0.1758	0.6971	1.3584	1.1686	0.9658	0.8953	0.7902	0.6661	0.6117	1568.9	0.1092	0.0234
212341	0.2442	0.6259	1.3773	1.1637	0.9349	0.8125	0.7739	0.5799	0.5798	1770.3	0.1672	-0.0251
212342	0.1124	0.7539	1.3170	1.1627	0.9945	0.9776	0.8159	0.7344	0.6434	1532.4	0.0747	0.0515
212343	0.2003	0.6720	1.3813	1.1670	0.9469	0.8758	0.8028	0.6317	0.6022	1585.0	0.1448	0.0007
212344	0.1921	0.6742	1.3665	1.1664	0.9494	0.8719	0.7878	0.6414	0.5946	1647.4	0.1267	0.0135
212411	0.3508	0.4995	1.5293	1.1864	0.8412	0.6327	0.7473	0.4307	0.4855	1908.3	0.2629	-0.0686
212412	0.2344	0.6218	1.4502	1.1815	0.8998	0.7859	0.7822	0.5672	0.5736	1667.7	0.1818	-0.0296
212413	0.3383	0.5203	1.4820	1.1751	0.8630	0.6627	0.7515	0.4555	0.5113	1907.1	0.2468	-0.0690
212414	0.3464	0.5075	1.5416	1.1872	0.8325	0.6460	0.7650	0.4375	0.5008	1875.9	0.2715	-0.0752
212421	0.3151	0.5327	1.5109	1.1883	0.8562	0.6634	0.7553	0.4673	0.5208	1851.6	0.2393	-0.0679
212422	0.2257	0.6248	1.4593	1.1805	0.8907	0.7910	0.7871	0.5762	0.5656	1615.1	0.1749	-0.0119
212423	0.2116	0.6463	1.4096	1.1656	0.9223	0.8359	0.8014	0.5974	0.5757	1634.2	0.1690	-0.0044
212424	0.3181	0.5435	1.5012	1.1858	0.8617	0.6735	0.7547	0.4790	0.5274	1813.2	0.2299	-0.0635
212431	0.3244	0.5361	1.5447	1.1940	0.8338	0.6631	0.7627	0.4695	0.5266	1815.9	0.2407	-0.0690
212432	0.2625	0.5861	1.4735	1.1829	0.8800	0.7328	0.7751	0.5292	0.5450	1717.2	0.2046	-0.0345
212433	0.3002	0.5627	1.5103	1.1886	0.8579	0.6991	0.7620	0.5044	0.5424	1777.7	0.2141	-0.0541
212434	0.3220	0.5354	1.5376	1.1934	0.8459	0.6697	0.7625	0.4663	0.5225	1832.4	0.2439	-0.0695
212441	0.3614	0.5001	1.5424	1.1889	0.8290	0.6357	0.7546	0.4372	0.4898	1887.0	0.2600	-0.0643
212442	0.2689	0.5921	1.4628	1.1780	0.8837	0.7467	0.7730	0.5403	0.5484	1753.2	0.1962	-0.0303
212443	0.3501	0.5067	1.5310	1.1864	0.8378	0.6426	0.7561	0.4377	0.4953	1923.3	0.2639	-0.0696
212444	0.3461	0.5066	1.5390	1.1879	0.8303	0.6427	0.7633	0.4384	0.5005	1869.2	0.2689	-0.0754
213111	0.3617	0.4919	1.5359	1.1807	0.8235	0.6270	0.7478	0.4220	0.4918	1970.2	0.2702	-0.0843
213112	0.2995	0.5631	1.4934	1.1806	0.8635	0.7048	0.7665	0.5035	0.5402	1833.0	0.2205	-0.0546
213113	0.3100	0.5501	1.5278	1.1885	0.8424	0.6892	0.7703	0.4875	0.5298	1809.5	0.2339	-0.0575
213114	0.3687	0.5007	1.5311	1.1821	0.8325	0.6293	0.7428	0.4332	0.5020	1951.7	0.2588	-0.0840
213121	0.3416	0.5168	1.5262	1.1877	0.8394	0.6529	0.7521	0.4500	0.5055	1866.9	0.2511	-0.0692
213122	0.2700	0.5921	1.4998	1.1884	0.8622	0.7398	0.7779	0.5348	0.5595	1725.0	0.2029	-0.0426
213123	0.2008	0.6543	1.4184	1.1786	0.9181	0.8440	0.7863	0.6103	0.5948	1632.9	0.1499	-0.0122
213124	0.3463	0.5170	1.5403	1.1912	0.8394	0.6504	0.7561	0.4477	0.5109	1888.1	0.2547	-0.0768
213131	0.3283	0.5236	1.5165	1.1817	0.8433	0.6616	0.7620	0.4526	0.5100	1871.7	0.2552	-0.0717
213132	0.2661	0.5901	1.4723	1.1813	0.8807	0.7426	0.7752	0.5317	0.5526	1728.7	0.2019	-0.0392
213133	0.2926	0.5653	1.5009	1.1846	0.8592	0.7120	0.7749	0.5057	0.5357	1768.5	0.2226	-0.0477
213134	0.3392	0.5182	1.5079	1.1816	0.8494	0.6528	0.7526	0.4544	0.5101	1903.9	0.2484	-0.0719
213141	0.3548	0.5021	1.5383	1.1840	0.8237	0.6422	0.7587	0.4324	0.4981	1935.9	0.2713	-0.0825
213142	0.2693	0.5900	1.4975	1.1868	0.8722	0.7412	0.7824	0.5335	0.5503	1727.8	0.2080	-0.0376
213143	0.3115	0.5450	1.5088	1.1817	0.8499	0.6869	0.7654	0.4817	0.5244	1833.9	0.2357	-0.0600
213144	0.3444	0.5097	1.5378	1.1863	0.8279	0.6486	0.7587	0.4372	0.4980	1886.6	0.2686	-0.0762
213211	0.2876	0.5676	1.4917	1.1833	0.8726	0.7089	0.7674	0.5095	0.5420	1775.4	0.2152	-0.0516
213212	0.2468	0.6188	1.4461	1.1765	0.9021	0.7747	0.7801	0.5696	0.5740	1692.8	0.1774	-0.0274
213213	0.2316	0.6257	1.4625	1.1790	0.8885	0.7732	0.7847	0.5789	0.5811	1639.8	0.1730	-0.0262
213214	0.2963	0.5669	1.4839	1.1797	0.8695	0.7072	0.7641	0.5099	0.5374	1806.3	0.2137	-0.0482
213221	0.2679	0.5930	1.4630	1.1795	0.8899	0.7395	0.7645	0.5433	0.5535	1706.6	0.1860	-0.0317
213222	0.2116	0.6488	1.4629	1.1846	0.9012	0.8161	0.7989	0.5999	0.5879	1580.0	0.1663	-0.0142
213223	0.1458	0.7063	1.3816	1.1676	0.9421	0.9162	0.8191	0.6701	0.6168	1466.4	0.1266	0.0202
213224	0.2344	0.6302	1.4517	1.1802	0.8954	0.7884	0.7832	0.5869	0.5734	1689.4	0.1666	-0.0124
213231	0.1936	0.6675	1.4000	1.1705	0.9329	0.8638	0.7972	0.6271	0.5944	1581.8	0.1435	0.0059
213232	0.1437	0.7187	1.3783	1.1727	0.9550	0.9278	0.8198	0.6855	0.6236	1480.9	0.1155	0.0266
213233	0.1440	0.7071	1.3653	1.1661	0.9620	0.9180	0.8175	0.6711	0.6175	1486.0	0.1256	0.0206
213234	0.1825	0.6788	1.4037	1.1739	0.9351	0.8680	0.7976	0.6411	0.6036	1581.7	0.1341	0.0089
213241	0.2983	0.5581	1.4975	1.1864	0.8638	0.7044	0.7641	0.4986	0.5313	1814.9	0.2224	-0.0500
213242	0.2077	0.6500	1.4222	1.1757	0.9133	0.8170	0.7928	0.6053	0.5844	1651.0	0.1581	-0.0053
213243	0.2448	0.6103	1.4660	1.1823	0.8875	0.7634	0.7811	0.5607	0.5703	1698.8	0.1850	-0.0311
213244	0.2820	0.5740	1.4813	1.1844	0.8759	0.7206	0.7758	0.5180	0.5398	1800.3	0.2150	-0.0425
213311	0.3135	0.5484	1.5268	1.1888	0.8459	0.6883	0.7689	0.4856	0.5304	1800.7	0.2345	-0.0616
213312	0.2255	0.6416	1.4434	1.1795	0.9036	0.8049	0.7934	0.5956	0.5864	1673.3	0.1658	-0.0169
213313	0.2371	0.6153	1.4559	1.1780	0.8885	0.7730	0.7870	0.5640	0.5653	1654.4	0.1859	-0.0248
213314	0.2928	0.5599	1.4987	1.1821	0.8585	0.7061	0.7715	0.4974	0.5291	1806.4	0.2280	-0.0508
213321	0.2993	0.5619	1.5191	1.1883	0.8499	0.7001	0.7646	0.5029	0.5356	1762.9	0.2179	-0.0499
213322	0.2047	0.6567	1.4407	1.1827	0.9111	0.8249	0.7980	0.6098	0.5899	1592.9	0.1573	-0.0058
213323	0.1305	0.7204	1.3747	1.1722	0.9516	0.9294	0.8237	0.6860	0.6254	1445.3	0.1169	0.0274
213324	0.2672	0.5924	1.4876	1.1868	0.8728	0.7377	0.7800	0.5395	0.5559	1700.2	0.1990	-0.0356
213331	0.2525	0.6034	1.4753	1.1842	0.8794	0.7598	0.7867	0.5493	0.5568	1708.6	0.1972	-0.0286
213332	0.1869	0.6758	1.4159	1.1800	0.9291	0.8530	0.8003	0.6345	0.5998	1570.3	0.1420	0.0053
213333	0.2124	0.6449	1.4483	1.1807	0.8979	0.8121	0.7941	0.5936	0.5851	1612.2	0.1687	-0.0166
213334	0.2631	0.5995	1.4880	1.1856	0.8705	0.7530	0.7915	0.5410	0.5497	1696.2	0.2084	-0.0311
213341	0.2892	0.5698	1.4616	1.1814	0.8902	0.7167	0.7642	0.5140	0.5330	1774.0	0.2096	-0.0380
213342	0.2334	0.6246	1.4699	1.1838	0.8877	0.7907	0.7928	0.5737	0.5684	1675.3	0.1823	-0.0189
213343	0.2253	0.6363	1.4366	1.1768	0.9109	0.7972	0.7890	0.5889	0.5787	1663.2	0.1692	-0.0149
213344	0.2878	0.5649	1.5040	1.1842	0.8579	0.7181	0.7756	0.5044	0.5317	1796.9	0.2259	-0.0473
213345	0.0017	0.6748	0.5426	0.8794	1.6205	1.1566	1.0000	0.4000	0.7500	1845.0	0.4286	-0.3043
213411	0.3488	0.4978	1.5038	1.1767	0.8490	0.6362	0.7464	0.4270	0.4968	1950.5	0.2701	-0.0858
213412	0.2547	0.6056	1.4742	1.1866	0.8837	0.7632	0.7748	0.5584	0.5670	1722.4	0.1822	-0.0308
213413	0.3314	0.5215	1.4906	1.1768	0.8555	0.6660	0.7441	0.4553	0.5130	1838.9	0.2441	-0.0749
213414	0.3574	0.5038	1.5466	1.1880	0.8257	0.6365	0.7548	0.4311	0.4998	1897.3	0.2698	-0.0817
213421	0.3593	0.5042	1.5332	1.1829	0.8303	0.6310	0.7505	0.4337	0.4983	1899.1	0.2640	-0.0778
213422	0.2794	0.5806	1.4971	1.1821	0.8558	0.7350	0.7725	0.5225	0.5447	1756.6	0.2100	-0.0443
213423	0.2121	0.6481	1.4360	1.1817	0.9082	0.8357	0.7850	0.6111	0.5820	1652.2	0.1478	-0.0000
213424	0.3621	0.5069	1.5333	1.1857	0.8284	0.6291	0.7412	0.4423	0.5081	1941.9	0.2505	-0.0771
213431	0.3270	0.5286	1.5210	1.1862	0.8430	0.6663	0.7600	0.4574	0.5141	1845.9	0.2520	-0.0715
213432	0.2736	0.5800	1.4510	1.1740	0.8932	0.7256	0.7697	0.5228	0.5429	1742.2	0.2066	-0.0382
213433	0.3011	0.5638	1.5004	1.1873	0.8612	0.7029	0.7650	0.4995	0.5373	1795.6	0.2234	-0.0560
213434	0.3370	0.5236	1.5168	1.1855	0.8450	0.6474	0.7533	0.4535	0.5052	1866.0	0.2506	-0.0640
213441	0.3713	0.4840	1.5424	1.1856	0.8236	0.6184	0.7517	0.4112	0.4885	1927.9	0.2845	-0.0925
213442	0.2801	0.5862	1.4903	1.1844	0.8694	0.7361	0.7727	0.5301	0.5466	1776.0	0.2038	-0.0389
213443	0.3554	0.4993	1.5634	1.1910	0.8131	0.6331	0.7528	0.4267	0.5012	1914.6	0.2737	-0.0894
213444	0.3650	0.4957	1.5541	1.1909	0.8238	0.6259	0.7490	0.4255	0.4994	1896.8	0.2698	-0.0864
214111	0.3553	0.4937	1.5051	1.1758	0.8466	0.6357	0.7479	0.4231	0.4950	1915.3	0.2707	-0.0841
214112	0.3575	0.5010	1.5078	1.1771	0.8494	0.6315	0.7552	0.4363	0.5028	1952.4	0.2659	-0.0789
214113	0.3569	0.5040	1.5085	1.1778	0.8417	0.6383	0.7562	0.4395	0.4951	1903.8	0.2612	-0.0681
214114	0.3692	0.4914	1.5209	1.1808	0.8443	0.6240	0.7336	0.4233	0.4923	1973.2	0.2599	-0.0836
214121	0.3449	0.5149	1.5222	1.1889	0.8476	0.6542	0.7540	0.4470	0.5031	1902.0	0.2568	-0.0696
214122	0.3188	0.5313	1.5067	1.1871	0.8570	0.6696	0.7543	0.4642	0.5150	1879.7	0.2423	-0.0652
214123	0.2952	0.5544	1.4700	1.1790	0.8811	0.7261	0.7621	0.4872	0.5308	1791.6	0.2302	-0.0605
214124	0.3285	0.5242	1.5171	1.1848	0.8475	0.6678	0.7560	0.4629	0.5044	1826.2	0.2427	-0.0564
214131	0.3385	0.5102	1.5001	1.1778	0.8515	0.6454	0.7543	0.4388	0.5048	1929.9	0.2629	-0.0803
214132	0.3041	0.5386	1.4685	1.1764	0.8811	0.6855	0.7457	0.4685	0.5209	1815.1	0.2312	-0.0685
214133	0.3322	0.5241	1.4875	1.1823	0.8665	0.6592	0.7384	0.4558	0.5007	1797.0	0.2365	-0.0593
214134	0.3417	0.5042	1.4892	1.1751	0.8603	0.6441	0.7455	0.4346	0.4975	1901.4	0.2657	-0.0813
214141	0.3632	0.4938	1.5241	1.1859	0.8409	0.6346	0.7443	0.4230	0.4911	1920.9	0.2698	-0.0824
214142	0.3438	0.5066	1.5073	1.1791	0.8524	0.6440	0.7492	0.4427	0.4963	1877.6	0.2537	-0.0663
214143	0.3539	0.5006	1.5571	1.1884	0.8197	0.6402	0.7582	0.4261	0.4890	1867.0	0.2763	-0.0760
214144	0.3564	0.4951	1.5395	1.1840	0.8303	0.6372	0.7605	0.4213	0.4880	1920.4	0.2823	-0.0811
214211	0.2755	0.5898	1.4836	1.1853	0.8827	0.7375	0.7751	0.5384	0.5553	1761.0	0.1980	-0.0382
214212	0.2402	0.6246	1.4268	1.1746	0.9214	0.7792	0.7755	0.5818	0.5728	1704.2	0.1646	-0.0158
214213	0.2934	0.5615	1.4849	1.1801	0.8677	0.7042	0.7640	0.5029	0.5412	1811.2	0.2195	-0.0575
214214	0.2723	0.5926	1.4614	1.1792	0.8950	0.7428	0.7739	0.5395	0.5539	1767.4	0.1969	-0.0361
214221	0.2732	0.5962	1.4746	1.1818	0.8847	0.7439	0.7719	0.5469	0.5556	1742.2	0.1874	-0.0289
214222	0.2045	0.6593	1.4220	1.1742	0.9203	0.8249	0.7953	0.6151	0.5850	1669.6	0.1525	0.0029
214223	0.1777	0.6772	1.4144	1.1734	0.9269	0.8751	0.8135	0.6358	0.5973	1570.8	0.1475	0.0100
214224	0.2186	0.6482	1.4312	1.1740	0.9133	0.8139	0.7918	0.6037	0.5809	1637.3	0.1582	-0.0020
214231	0.1748	0.6867	1.3945	1.1761	0.9450	0.8782	0.8005	0.6517	0.6060	1580.3	0.1285	0.0146
214232	0.1342	0.7234	1.3622	1.1684	0.9627	0.9336	0.8156	0.6921	0.6200	1514.9	0.1058	0.0370
214233	0.1673	0.6960	1.3887	1.1751	0.9540	0.8903	0.8068	0.6581	0.6134	1579.9	0.1270	0.0132
214234	0.1642	0.7007	1.3706	1.1730	0.9689	0.8967	0.8016	0.6717	0.6146	1564.1	0.1120	0.0242
214241	0.2861	0.5794	1.4696	1.1796	0.8854	0.7269	0.7688	0.5245	0.5412	1835.4	0.2061	-0.0399
214242	0.2410	0.6150	1.4478	1.1751	0.8976	0.7727	0.7800	0.5666	0.5642	1734.2	0.1791	-0.0204
214243	0.3105	0.5498	1.5078	1.1848	0.8543	0.6908	0.7608	0.4896	0.5287	1806.7	0.2293	-0.0598
214244	0.2815	0.5821	1.4852	1.1829	0.8738	0.7282	0.7765	0.5308	0.5484	1785.7	0.2039	-0.0363
214311	0.3019	0.5593	1.5075	1.1837	0.8562	0.6996	0.7663	0.5010	0.5334	1830.4	0.2210	-0.0499
214312	0.2585	0.6047	1.4386	1.1747	0.9088	0.7595	0.7753	0.5512	0.5659	1764.8	0.1879	-0.0353
214313	0.2960	0.5646	1.4793	1.1777	0.8705	0.7098	0.7603	0.5073	0.5370	1799.9	0.2117	-0.0484
214314	0.3100	0.5594	1.4806	1.1763	0.8679	0.7077	0.7613	0.5046	0.5328	1833.5	0.2140	-0.0456
214321	0.3031	0.5536	1.4742	1.1746	0.8764	0.6988	0.7614	0.4932	0.5260	1798.7	0.2223	-0.0483
214322	0.2519	0.6086	1.4435	1.1784	0.9096	0.7672	0.7723	0.5568	0.5615	1719.7	0.1809	-0.0258
214323	0.2174	0.6429	1.4144	1.1695	0.9180	0.8286	0.7935	0.5967	0.5834	1664.6	0.1644	-0.0118
214324	0.2778	0.5854	1.4698	1.1799	0.8814	0.7387	0.7736	0.5276	0.5442	1751.3	0.2051	-0.0372
214331	0.2609	0.5946	1.4479	1.1754	0.8966	0.7492	0.7733	0.5426	0.5496	1737.8	0.1935	-0.0279
214332	0.2019	0.6597	1.3827	1.1675	0.9491	0.8342	0.7844	0.6185	0.5875	1616.3	0.1418	0.0035
214333	0.2524	0.6049	1.4757	1.1860	0.8848	0.7595	0.7841	0.5510	0.5593	1695.9	0.1950	-0.0295
214334	0.2649	0.5986	1.4517	1.1784	0.9005	0.7539	0.7748	0.5424	0.5575	1741.9	0.1966	-0.0376
214341	0.2837	0.5721	1.4439	1.1692	0.8902	0.7238	0.7682	0.5170	0.5368	1804.0	0.2088	-0.0396
214342	0.2475	0.6134	1.4162	1.1689	0.9160	0.7716	0.7761	0.5641	0.5647	1738.5	0.1774	-0.0222
214343	0.3152	0.5504	1.4897	1.1763	0.8653	0.6905	0.7520	0.4934	0.5304	1779.7	0.2165	-0.0535
214344	0.3101	0.5518	1.4840	1.1804	0.8701	0.6952	0.7633	0.4936	0.5238	1845.7	0.2259	-0.0496
214411	0.3584	0.4948	1.5645	1.1958	0.8280	0.6307	0.7688	0.4180	0.4837	1918.7	0.2937	-0.0807
214412	0.3412	0.5129	1.5319	1.1862	0.8353	0.6564	0.7633	0.4382	0.5051	1852.4	0.2697	-0.0825
214413	0.3542	0.4947	1.5145	1.1814	0.8414	0.6285	0.7437	0.4271	0.4925	1970.0	0.2665	-0.0804
214414	0.3678	0.4903	1.5426	1.1869	0.8293	0.6300	0.7476	0.4240	0.4868	1902.1	0.2668	-0.0744
214421	0.3426	0.5120	1.5287	1.1890	0.8433	0.6442	0.7550	0.4384	0.5022	1851.2	0.2639	-0.0783
214422	0.3260	0.5350	1.5102	1.1890	0.8563	0.6648	0.7556	0.4712	0.5203	1815.1	0.2355	-0.0609
214423	0.2893	0.5682	1.4770	1.1796	0.8839	0.7350	0.7649	0.5106	0.5288	1731.1	0.2114	-0.0366
214424	0.3333	0.5252	1.5179	1.1816	0.8403	0.6624	0.7580	0.4572	0.5121	1844.3	0.2496	-0.0704
214431	0.3537	0.5153	1.5357	1.1856	0.8364	0.6479	0.7603	0.4433	0.5079	1871.5	0.2621	-0.0785
214432	0.3003	0.5522	1.4950	1.1794	0.8578	0.6929	0.7634	0.4881	0.5253	1792.7	0.2281	-0.0510
214433	0.3239	0.5312	1.5159	1.1851	0.8522	0.6638	0.7604	0.4615	0.5123	1855.7	0.2479	-0.0646
214434	0.3320	0.5288	1.5218	1.1844	0.8424	0.6633	0.7608	0.4597	0.5170	1837.8	0.2487	-0.0695
214441	0.3715	0.4847	1.5426	1.1848	0.8246	0.6274	0.7542	0.4145	0.4807	1956.3	0.2839	-0.0823
214442	0.3293	0.5231	1.5023	1.1798	0.8515	0.6625	0.7517	0.4546	0.5071	1852.3	0.2472	-0.0669
214443	0.3500	0.5008	1.5433	1.1872	0.8272	0.6393	0.7570	0.4268	0.4950	1888.1	0.2753	-0.0819
214444	0.3607	0.4913	1.5328	1.1827	0.8325	0.6340	0.7533	0.4155	0.4863	1910.7	0.2836	-0.0864
215214	0.0017	0.6748	0.5426	0.8794	1.6205	1.1566	1.0000	0.4000	0.7500	1845.0	0.4286	-0.3043
221111	0.3665	0.4957	1.5230	1.1823	0.8437	0.6294	0.7439	0.4271	0.5018	1909.4	0.2657	-0.0916
221112	0.3227	0.5331	1.4942	1.1810	0.8640	0.6723	0.7601	0.4646	0.5147	1795.6	0.2465	-0.0664
221113	0.3444	0.5155	1.5409	1.1887	0.8321	0.6499	0.7498	0.4487	0.5049	1851.8	0.2507	-0.0717
221114	0.3469	0.5098	1.5171	1.1821	0.8452	0.6502	0.7502	0.4426	0.4936	1890.3	0.2585	-0.0660
221121	0.2700	0.5938	1.4679	1.1846	0.8925	0.7364	0.7672	0.5438	0.5537	1756.9	0.1898	-0.0308
221122	0.2006	0.6555	1.4154	1.1730	0.9211	0.8223	0.7900	0.6169	0.5845	1613.5	0.1459	0.0063
221123	0.1436	0.7217	1.3723	1.1728	0.9525	0.9292	0.8128	0.6922	0.6300	1538.8	0.1045	0.0292
221124	0.2700	0.5966	1.4682	1.1819	0.8874	0.7472	0.7696	0.5438	0.5548	1727.4	0.1913	-0.0330
221131	0.2422	0.6195	1.4796	1.1860	0.8882	0.7731	0.7841	0.5690	0.5700	1659.7	0.1789	-0.0223
221132	0.2237	0.6364	1.4546	1.1828	0.8995	0.7992	0.7963	0.5911	0.5726	1617.5	0.1712	-0.0058
221133	0.2191	0.6470	1.4820	1.1897	0.8907	0.8035	0.7984	0.5993	0.5886	1596.7	0.1656	-0.0139
221134	0.2746	0.5945	1.5037	1.1886	0.8656	0.7396	0.7788	0.5405	0.5649	1718.8	0.1990	-0.0451
221141	0.3488	0.5032	1.5109	1.1819	0.8522	0.6369	0.7431	0.4317	0.5021	1885.7	0.2608	-0.0851
221142	0.3155	0.5428	1.5154	1.1893	0.8548	0.6787	0.7514	0.4799	0.5229	1801.3	0.2270	-0.0579
221143	0.3242	0.5416	1.5032	1.1800	0.8573	0.6746	0.7582	0.4799	0.5206	1829.5	0.2322	-0.0587
221144	0.3381	0.5119	1.5162	1.1842	0.8482	0.6466	0.7512	0.4440	0.4983	1864.9	0.2574	-0.0701
221211	0.2878	0.5756	1.4903	1.1839	0.8733	0.7172	0.7702	0.5167	0.5435	1735.0	0.2127	-0.0470
221212	0.2443	0.6185	1.4589	1.1819	0.8943	0.7761	0.7830	0.5675	0.5616	1640.2	0.1795	-0.0143
221213	0.3068	0.5611	1.5003	1.1816	0.8615	0.6985	0.7590	0.5054	0.5383	1740.0	0.2137	-0.0525
221214	0.2747	0.5863	1.4606	1.1746	0.8825	0.7387	0.7795	0.5346	0.5466	1743.0	0.2045	-0.0337
221221	0.1837	0.6711	1.4128	1.1734	0.9257	0.8426	0.8010	0.6309	0.5949	1546.2	0.1441	0.0063
221222	0.1566	0.6931	1.4162	1.1724	0.9217	0.8825	0.8253	0.6591	0.5935	1491.5	0.1367	0.0329
221223	0.1135	0.7368	1.3560	1.1661	0.9615	0.9571	0.8315	0.7086	0.6229	1417.5	0.1047	0.0485
221224	0.1841	0.6672	1.4343	1.1765	0.9118	0.8441	0.8176	0.6280	0.5767	1577.3	0.1571	0.0198
221231	0.1400	0.7143	1.3400	1.1588	0.9789	0.9262	0.8132	0.6869	0.6139	1510.1	0.1075	0.0382
221232	0.1134	0.7402	1.3420	1.1588	0.9618	0.9683	0.8320	0.7160	0.6195	1451.0	0.0977	0.0582
221233	0.1191	0.7438	1.3172	1.1608	0.9903	0.9695	0.8198	0.7206	0.6296	1470.3	0.0886	0.0508
221234	0.1288	0.7342	1.3397	1.1627	0.9749	0.9577	0.8219	0.7078	0.6271	1516.6	0.0998	0.0408
221241	0.2732	0.5870	1.4725	1.1807	0.8838	0.7411	0.7723	0.5343	0.5508	1724.4	0.2004	-0.0372
221242	0.2246	0.6273	1.4517	1.1790	0.8903	0.7931	0.7859	0.5799	0.5646	1633.1	0.1734	-0.0113
221243	0.2717	0.5877	1.4813	1.1840	0.8767	0.7322	0.7731	0.5327	0.5531	1696.1	0.1998	-0.0399
221244	0.2790	0.5783	1.5004	1.1864	0.8635	0.7305	0.7796	0.5228	0.5314	1725.7	0.2130	-0.0289
221311	0.3221	0.5502	1.5268	1.1877	0.8479	0.6848	0.7647	0.4889	0.5317	1818.0	0.2299	-0.0604
221312	0.2743	0.5899	1.4834	1.1858	0.8786	0.7433	0.7722	0.5346	0.5580	1744.2	0.1978	-0.0419
221313	0.2987	0.5624	1.5097	1.1895	0.8610	0.7048	0.7738	0.4995	0.5346	1804.6	0.2275	-0.0515
221314	0.2921	0.5649	1.5102	1.1863	0.8558	0.7151	0.7773	0.5056	0.5323	1770.7	0.2250	-0.0454
221321	0.2570	0.6021	1.4799	1.1848	0.8864	0.7471	0.7795	0.5494	0.5641	1729.6	0.1930	-0.0367
221322	0.2000	0.6627	1.4340	1.1781	0.9119	0.8400	0.8011	0.6214	0.5918	1577.9	0.1520	0.0003
221323	0.1517	0.7076	1.3828	1.1710	0.9539	0.9133	0.8226	0.6717	0.6130	1486.7	0.1276	0.0258
221324	0.2277	0.6296	1.4537	1.1816	0.8979	0.7873	0.7896	0.5835	0.5762	1691.2	0.1721	-0.0164
221331	0.2411	0.6180	1.4792	1.1867	0.8809	0.7745	0.7907	0.5657	0.5707	1668.8	0.1879	-0.0283
221332	0.1967	0.6639	1.4437	1.1838	0.9142	0.8364	0.8074	0.6199	0.5903	1570.5	0.1561	0.0020
221333	0.2169	0.6486	1.4642	1.1868	0.8961	0.8112	0.8026	0.6010	0.5860	1623.1	0.1684	-0.0111
221334	0.2256	0.6395	1.4645	1.1836	0.8930	0.8019	0.7965	0.5939	0.5791	1628.4	0.1692	-0.0116
221341	0.2951	0.5667	1.4993	1.1846	0.8668	0.7144	0.7717	0.5082	0.5462	1767.8	0.2228	-0.0590
221342	0.2891	0.5823	1.4995	1.1839	0.8601	0.7360	0.7756	0.5282	0.5441	1755.8	0.2078	-0.0405
221343	0.2934	0.5653	1.5018	1.1884	0.8663	0.7043	0.7717	0.4993	0.5360	1778.8	0.2275	-0.0526
221344	0.3190	0.5494	1.5395	1.1905	0.8361	0.6888	0.7639	0.4877	0.5259	1824.3	0.2320	-0.0563
221411	0.3428	0.5074	1.5127	1.1826	0.8566	0.6385	0.7418	0.4448	0.5031	1872.5	0.2483	-0.0702
221412	0.3278	0.5371	1.5233	1.1911	0.8510	0.6798	0.7535	0.4731	0.5197	1781.5	0.2329	-0.0603
221413	0.3103	0.5397	1.4483	1.1704	0.8844	0.6875	0.7414	0.4778	0.5121	1803.4	0.2202	-0.0500
221414	0.3511	0.5040	1.5450	1.1892	0.8354	0.6387	0.7530	0.4376	0.4993	1829.8	0.2622	-0.0753
221421	0.2615	0.6057	1.4719	1.1832	0.8908	0.7539	0.7820	0.5556	0.5680	1748.3	0.1899	-0.0343
221422	0.2111	0.6532	1.4157	1.1717	0.9258	0.8236	0.7941	0.6136	0.5808	1646.5	0.1506	0.0074
221423	0.1438	0.7169	1.3678	1.1730	0.9677	0.9212	0.8122	0.6877	0.6198	1535.3	0.1071	0.0328
221424	0.2627	0.5958	1.4639	1.1783	0.8919	0.7483	0.7699	0.5456	0.5544	1740.6	0.1890	-0.0308
221431	0.2647	0.6001	1.4484	1.1748	0.8944	0.7513	0.7712	0.5511	0.5526	1730.2	0.1852	-0.0215
221432	0.2336	0.6207	1.4345	1.1756	0.9120	0.7837	0.7828	0.5701	0.5650	1663.7	0.1777	-0.0168
221433	0.2033	0.6516	1.4080	1.1731	0.9324	0.8208	0.7896	0.6089	0.5841	1619.6	0.1535	-0.0016
221434	0.2588	0.6068	1.4207	1.1660	0.9092	0.7612	0.7706	0.5552	0.5619	1717.5	0.1815	-0.0286
221441	0.3375	0.5122	1.5216	1.1863	0.8509	0.6531	0.7625	0.4455	0.4966	1863.1	0.2641	-0.0660
221442	0.3096	0.5479	1.4911	1.1804	0.8657	0.6870	0.7567	0.4899	0.5197	1748.5	0.2226	-0.0461
221443	0.3103	0.5515	1.5034	1.1843	0.8594	0.6849	0.7626	0.4870	0.5289	1796.9	0.2296	-0.0582
221444	0.3367	0.5138	1.5250	1.1849	0.8414	0.6570	0.7544	0.4485	0.4972	1852.4	0.2544	-0.0634
222111	0.3308	0.5305	1.5097	1.1835	0.8519	0.6654	0.7518	0.4627	0.5150	1830.8	0.2419	-0.0686
222112	0.2076	0.6483	1.4442	1.1812	0.9081	0.8124	0.7872	0.6074	0.5821	1600.2	0.1502	0.0017
222113	0.2348	0.6302	1.5003	1.1917	0.8743	0.7852	0.7937	0.5794	0.5786	1608.9	0.1789	-0.0218
222114	0.3077	0.5450	1.5068	1.1850	0.8550	0.6820	0.7578	0.4819	0.5178	1762.0	0.2298	-0.0515
222121	0.2750	0.5841	1.5091	1.1877	0.8593	0.7293	0.7754	0.5278	0.5505	1660.7	0.2072	-0.0419
222122	0.1588	0.6837	1.4316	1.1764	0.9114	0.8721	0.8276	0.6433	0.5857	1504.5	0.1520	0.0265
222123	0.1367	0.7142	1.3575	1.1621	0.9609	0.9301	0.8234	0.6841	0.6036	1477.2	0.1159	0.0460
222124	0.2609	0.5933	1.4947	1.1874	0.8636	0.7478	0.7834	0.5387	0.5466	1653.0	0.2023	-0.0285
222131	0.3094	0.5538	1.5370	1.1949	0.8469	0.6884	0.7690	0.4936	0.5364	1773.1	0.2261	-0.0585
222132	0.2145	0.6370	1.4524	1.1827	0.9020	0.8009	0.7915	0.5922	0.5772	1609.1	0.1654	-0.0093
222133	0.2293	0.6237	1.4995	1.1936	0.8767	0.7821	0.8041	0.5687	0.5651	1626.8	0.1935	-0.0192
222134	0.3015	0.5563	1.5065	1.1853	0.8612	0.6909	0.7717	0.4911	0.5310	1742.4	0.2337	-0.0578
222141	0.3375	0.5199	1.5126	1.1894	0.8631	0.6511	0.7461	0.4545	0.5116	1799.5	0.2448	-0.0696
222142	0.2271	0.6324	1.4554	1.1816	0.8984	0.7961	0.7855	0.5871	0.5717	1655.7	0.1650	-0.0086
222143	0.2597	0.6021	1.4769	1.1818	0.8801	0.7552	0.7807	0.5521	0.5569	1681.2	0.1913	-0.0261
222144	0.3293	0.5268	1.5199	1.1840	0.8472	0.6602	0.7584	0.4638	0.5096	1801.9	0.2458	-0.0619
222211	0.2223	0.6434	1.4856	1.1873	0.8805	0.8023	0.7957	0.5990	0.5807	1602.4	0.1650	-0.0085
222212	0.1798	0.6642	1.4522	1.1779	0.8949	0.8489	0.8176	0.6200	0.5757	1494.8	0.1624	0.0162
222213	0.2472	0.6062	1.5088	1.1928	0.8679	0.7610	0.7966	0.5514	0.5584	1644.1	0.2016	-0.0287
222214	0.2244	0.6361	1.4624	1.1799	0.8966	0.7970	0.7979	0.5889	0.5707	1617.4	0.1744	-0.0066
222221	0.2282	0.6271	1.5160	1.1921	0.8616	0.7873	0.8039	0.5788	0.5634	1557.7	0.1849	-0.0109
222222	0.1743	0.6611	1.5121	1.1957	0.8650	0.8452	0.8355	0.6222	0.5661	1472.9	0.1727	0.0243
222223	0.1311	0.7007	1.4713	1.1879	0.8894	0.9196	0.8608	0.6595	0.5838	1458.8	0.1620	0.0411
222224	0.1969	0.6347	1.5072	1.1899	0.8522	0.8161	0.8161	0.5907	0.5517	1528.5	0.1838	0.0105
222231	0.1314	0.7203	1.4298	1.1797	0.9215	0.9324	0.8429	0.6872	0.6041	1513.7	0.1280	0.0475
222232	0.1137	0.7181	1.4363	1.1809	0.9041	0.9496	0.8588	0.6813	0.5942	1418.0	0.1445	0.0504
222233	0.1111	0.7412	1.3854	1.1783	0.9534	0.9617	0.8369	0.7081	0.6333	1421.9	0.1091	0.0386
222234	0.1245	0.7212	1.4062	1.1784	0.9314	0.9425	0.8445	0.6861	0.6113	1471.9	0.1327	0.0374
222241	0.2165	0.6362	1.4814	1.1903	0.8933	0.8089	0.7965	0.5946	0.5729	1581.1	0.1707	-0.0070
222242	0.1664	0.6620	1.4699	1.1796	0.8722	0.8581	0.8264	0.6200	0.5673	1459.5	0.1690	0.0213
222243	0.2398	0.6045	1.5034	1.1858	0.8545	0.7565	0.7867	0.5505	0.5620	1613.3	0.1942	-0.0326
222244	0.2300	0.6189	1.4947	1.1848	0.8645	0.7852	0.7983	0.5660	0.5552	1559.3	0.1918	-0.0134
222311	0.2306	0.6284	1.4686	1.1917	0.8998	0.8069	0.7916	0.5783	0.5732	1644.9	0.1771	-0.0164
222312	0.1067	0.7522	1.3577	1.1649	0.9649	0.9781	0.8408	0.7277	0.6274	1486.6	0.0961	0.0606
222313	0.1611	0.6966	1.4395	1.1847	0.9149	0.8975	0.8268	0.6561	0.6070	1543.0	0.1409	0.0178
222314	0.1886	0.6674	1.4351	1.1796	0.9191	0.8657	0.8092	0.6216	0.5827	1596.8	0.1541	0.0133
222321	0.1515	0.7093	1.4523	1.1859	0.9081	0.9161	0.8269	0.6780	0.6105	1460.5	0.1236	0.0337
222322	0.1035	0.7331	1.4117	1.1775	0.9207	0.9651	0.8586	0.6983	0.6061	1410.8	0.1305	0.0548
222323	0.0901	0.7513	1.3889	1.1730	0.9404	0.9986	0.8617	0.7191	0.6174	1410.9	0.1176	0.0609
222324	0.1175	0.7315	1.3994	1.1769	0.9330	0.9496	0.8460	0.6990	0.6117	1477.4	0.1216	0.0500
222331	0.1263	0.7370	1.3719	1.1723	0.9557	0.9427	0.8227	0.7084	0.6315	1498.0	0.0991	0.0404
222332	0.0862	0.7727	1.3373	1.1672	0.9772	1.0060	0.8378	0.7501	0.6510	1439.9	0.0768	0.0592
222333	0.1120	0.7474	1.3715	1.1709	0.9481	0.9634	0.8320	0.7190	0.6329	1465.9	0.0983	0.0486
222334	0.1365	0.7229	1.3583	1.1710	0.9623	0.9270	0.8116	0.6899	0.6257	1480.1	0.1042	0.0312
222341	0.1884	0.6665	1.4186	1.1794	0.9256	0.8700	0.7931	0.6352	0.6017	1543.9	0.1351	0.0077
222342	0.1145	0.7342	1.3878	1.1724	0.9375	0.9603	0.8408	0.7030	0.6217	1469.8	0.1159	0.0437
222343	0.1617	0.6973	1.4056	1.1785	0.9348	0.9038	0.8225	0.6607	0.6033	1532.7	0.1358	0.0249
222344	0.1866	0.6732	1.3921	1.1710	0.9404	0.8765	0.7977	0.6386	0.5923	1566.4	0.1361	0.0161
222411	0.3250	0.5305	1.5272	1.1923	0.8551	0.6746	0.7605	0.4630	0.5035	1759.6	0.2475	-0.0555
222412	0.1972	0.6564	1.4534	1.1842	0.9066	0.8310	0.7988	0.6172	0.5792	1552.6	0.1537	0.0068
222413	0.2945	0.5508	1.5202	1.1895	0.8592	0.7040	0.7653	0.4924	0.5170	1745.0	0.2271	-0.0385
222414	0.3368	0.5218	1.5578	1.1963	0.8310	0.6581	0.7621	0.4563	0.5104	1778.9	0.2532	-0.0697
222421	0.2367	0.6198	1.4926	1.1893	0.8755	0.7691	0.7932	0.5716	0.5618	1622.6	0.1840	-0.0133
222422	0.1612	0.6733	1.4532	1.1790	0.8873	0.8693	0.8317	0.6321	0.5691	1458.6	0.1622	0.0322
222423	0.1341	0.7142	1.4057	1.1724	0.9267	0.9295	0.8387	0.6751	0.6012	1470.4	0.1342	0.0402
222424	0.2136	0.6292	1.4697	1.1814	0.8787	0.7951	0.7952	0.5827	0.5618	1601.8	0.1754	-0.0052
222431	0.2941	0.5668	1.5310	1.1956	0.8497	0.6983	0.7674	0.5071	0.5500	1717.1	0.2146	-0.0577
222432	0.2107	0.6307	1.4520	1.1773	0.8884	0.7951	0.7961	0.5847	0.5704	1575.2	0.1742	-0.0091
222433	0.2577	0.6034	1.5117	1.1920	0.8619	0.7507	0.7847	0.5505	0.5594	1639.4	0.1932	-0.0297
222434	0.2769	0.5744	1.5009	1.1854	0.8656	0.7183	0.7656	0.5160	0.5383	1722.2	0.2065	-0.0406
222441	0.3270	0.5348	1.5223	1.1888	0.8473	0.6612	0.7526	0.4695	0.5240	1763.1	0.2321	-0.0663
222442	0.2324	0.6175	1.4770	1.1826	0.8790	0.7832	0.7966	0.5676	0.5604	1630.2	0.1901	-0.0179
222443	0.3202	0.5389	1.5331	1.1902	0.8402	0.6648	0.7609	0.4778	0.5194	1804.4	0.2333	-0.0554
222444	0.3196	0.5283	1.5421	1.1906	0.8297	0.6689	0.7666	0.4636	0.5138	1801.4	0.2488	-0.0663
222513	0.0017	0.8099	0.8893	1.0867	1.2220	1.2080	0.6500	0.8500	0.5500	1578.0	-0.1333	0.2143
223111	0.3121	0.5289	1.4964	1.1862	0.8660	0.6919	0.7581	0.4617	0.5171	1796.2	0.2492	-0.0737
223112	0.2080	0.6591	1.4324	1.1808	0.9163	0.8512	0.7912	0.6143	0.5920	1668.1	0.1498	-0.0029
223113	0.2437	0.6130	1.4771	1.1845	0.8860	0.7927	0.7894	0.5586	0.5620	1615.9	0.1916	-0.0246
223114	0.3045	0.5502	1.4826	1.1764	0.8737	0.7207	0.7604	0.4923	0.5148	1797.5	0.2234	-0.0385
223121	0.1485	0.7159	1.3615	1.1689	0.9731	0.9159	0.8132	0.6879	0.6219	1524.6	0.1070	0.0343
223122	0.1053	0.7513	1.3698	1.1688	0.9544	0.9753	0.8419	0.7241	0.6298	1463.0	0.0990	0.0557
223123	0.0800	0.7825	1.3190	1.1632	0.9946	1.0276	0.8404	0.7637	0.6572	1422.7	0.0684	0.0642
223124	0.1498	0.7159	1.3711	1.1654	0.9502	0.9199	0.8211	0.6841	0.6222	1507.9	0.1158	0.0303
223131	0.1942	0.6574	1.4578	1.1852	0.9014	0.8446	0.8034	0.6138	0.5918	1623.4	0.1561	-0.0042
223132	0.1426	0.7154	1.3796	1.1722	0.9510	0.9282	0.8193	0.6831	0.6175	1518.7	0.1155	0.0307
223133	0.1442	0.7104	1.4217	1.1799	0.9226	0.9189	0.8319	0.6713	0.6122	1490.4	0.1333	0.0268
223134	0.1957	0.6644	1.4422	1.1838	0.9102	0.8584	0.8050	0.6221	0.5896	1575.6	0.1519	0.0026
223141	0.2874	0.5717	1.4945	1.1832	0.8793	0.7381	0.7710	0.5082	0.5316	1774.3	0.2207	-0.0469
223142	0.1672	0.6811	1.4009	1.1711	0.9352	0.8874	0.8081	0.6382	0.5975	1549.4	0.1438	0.0115
223143	0.2082	0.6435	1.4371	1.1780	0.9129	0.8355	0.7975	0.5952	0.5707	1611.6	0.1664	0.0011
223144	0.2630	0.5798	1.4959	1.1849	0.8627	0.7583	0.7825	0.5195	0.5374	1672.2	0.2141	-0.0351
223211	0.1941	0.6712	1.4672	1.1837	0.8992	0.8519	0.8159	0.6296	0.5867	1530.2	0.1542	0.0141
223212	0.1280	0.7296	1.4041	1.1746	0.9355	0.9421	0.8338	0.6973	0.6193	1468.7	0.1140	0.0419
223213	0.1598	0.6964	1.4316	1.1805	0.9138	0.9008	0.8205	0.6588	0.6043	1496.2	0.1363	0.0224
223214	0.1844	0.6767	1.4243	1.1732	0.9229	0.8758	0.8153	0.6361	0.5892	1562.6	0.1485	0.0168
223221	0.1131	0.7406	1.3693	1.1674	0.9508	0.9578	0.8355	0.7162	0.6241	1426.3	0.1008	0.0538
223222	0.1163	0.7238	1.4340	1.1801	0.9081	0.9492	0.8582	0.6881	0.5976	1390.3	0.1382	0.0523
223223	0.0840	0.7579	1.3589	1.1681	0.9589	1.0069	0.8548	0.7293	0.6313	1350.5	0.1049	0.0580
223224	0.1126	0.7262	1.3933	1.1682	0.9274	0.9532	0.8526	0.6909	0.5959	1413.1	0.1325	0.0581
223231	0.0987	0.7562	1.3612	1.1703	0.9656	0.9953	0.8428	0.7275	0.6347	1443.9	0.0976	0.0536
223232	0.0833	0.7600	1.3612	1.1664	0.9511	1.0123	0.8605	0.7288	0.6239	1415.3	0.1089	0.0639
223233	0.0917	0.7513	1.3744	1.1719	0.9521	1.0027	0.8561	0.7181	0.6291	1412.3	0.1151	0.0506
223234	0.0831	0.7708	1.3445	1.1637	0.9651	1.0235	0.8533	0.7448	0.6421	1423.9	0.0919	0.0617
223241	0.1776	0.6818	1.4168	1.1713	0.9167	0.8807	0.8123	0.6462	0.5929	1506.7	0.1376	0.0234
223242	0.1194	0.7269	1.4040	1.1769	0.9287	0.9538	0.8457	0.6932	0.6069	1456.7	0.1257	0.0487
223243	0.1312	0.7214	1.3831	1.1727	0.9460	0.9315	0.8241	0.6918	0.6219	1478.8	0.1124	0.0361
223244	0.1758	0.6726	1.4260	1.1771	0.9130	0.8813	0.8241	0.6280	0.5761	1529.7	0.1615	0.0207
223311	0.2160	0.6444	1.4272	1.1706	0.9069	0.8311	0.7928	0.5945	0.5818	1657.4	0.1668	-0.0136
223312	0.1168	0.7490	1.3376	1.1696	0.9809	0.9667	0.8235	0.7210	0.6379	1534.0	0.0893	0.0467
223313	0.1176	0.7391	1.3412	1.1651	0.9724	0.9550	0.8221	0.7135	0.6332	1487.0	0.0934	0.0440
223314	0.1878	0.6600	1.4208	1.1711	0.9171	0.8613	0.8076	0.6185	0.5778	1569.3	0.1572	0.0133
223321	0.1108	0.7580	1.3264	1.1663	0.9928	0.9683	0.8185	0.7346	0.6527	1476.1	0.0753	0.0463
223322	0.0889	0.7683	1.3337	1.1651	0.9749	0.9984	0.8367	0.7453	0.6438	1404.5	0.0794	0.0613
223323	0.0633	0.7990	1.2889	1.1607	1.0103	1.0472	0.8360	0.7864	0.6726	1389.0	0.0483	0.0711
223324	0.1185	0.7389	1.3270	1.1615	0.9854	0.9567	0.8197	0.7117	0.6318	1499.2	0.0940	0.0446
223331	0.1363	0.7235	1.3768	1.1698	0.9470	0.9348	0.8238	0.6885	0.6204	1513.7	0.1163	0.0337
223332	0.0971	0.7640	1.3394	1.1676	0.9720	0.9878	0.8306	0.7435	0.6465	1458.9	0.0779	0.0571
223333	0.1220	0.7319	1.4013	1.1752	0.9280	0.9524	0.8455	0.6913	0.6255	1496.9	0.1296	0.0300
223334	0.1355	0.7244	1.3703	1.1732	0.9474	0.9369	0.8172	0.6888	0.6227	1511.4	0.1118	0.0326
223341	0.1874	0.6775	1.3766	1.1675	0.9507	0.8713	0.7903	0.6395	0.5990	1584.6	0.1312	0.0114
223342	0.1394	0.7138	1.3486	1.1624	0.9625	0.9286	0.8130	0.6787	0.6174	1531.0	0.1168	0.0256
223343	0.1222	0.7344	1.3432	1.1677	0.9733	0.9504	0.8171	0.7058	0.6331	1449.4	0.0960	0.0390
223344	0.2191	0.6411	1.4151	1.1712	0.9093	0.8287	0.7856	0.5942	0.5671	1627.7	0.1611	0.0012
223411	0.3113	0.5445	1.5461	1.1941	0.8397	0.7062	0.7631	0.4770	0.5279	1733.2	0.2392	-0.0666
223412	0.1448	0.7180	1.3742	1.1758	0.9568	0.9342	0.8087	0.6945	0.6260	1494.3	0.0990	0.0345
223413	0.2667	0.5875	1.4795	1.1846	0.8792	0.7737	0.7780	0.5350	0.5428	1627.7	0.2020	-0.0281
223414	0.2893	0.5562	1.5512	1.2014	0.8397	0.7233	0.7867	0.4932	0.5290	1743.9	0.2393	-0.0527
223421	0.1519	0.7096	1.4028	1.1761	0.9338	0.9100	0.8176	0.6766	0.6185	1512.5	0.1206	0.0237
223422	0.1126	0.7360	1.3805	1.1713	0.9467	0.9601	0.8424	0.7032	0.6170	1445.3	0.1168	0.0474
223423	0.0832	0.7731	1.3276	1.1658	0.9855	1.0199	0.8393	0.7507	0.6498	1396.3	0.0778	0.0593
223424	0.1450	0.7022	1.3913	1.1736	0.9425	0.9082	0.8213	0.6624	0.6041	1508.4	0.1333	0.0248
223431	0.2326	0.6379	1.4611	1.1884	0.9068	0.8217	0.7929	0.5888	0.5801	1647.0	0.1707	-0.0155
223432	0.1243	0.7382	1.3549	1.1686	0.9723	0.9548	0.8293	0.7087	0.6331	1483.1	0.1042	0.0389
223433	0.1481	0.7166	1.3983	1.1796	0.9421	0.9283	0.8199	0.6827	0.6205	1487.0	0.1171	0.0277
223434	0.1874	0.6791	1.4111	1.1749	0.9325	0.8742	0.8026	0.6375	0.5983	1583.6	0.1410	0.0083
223441	0.3046	0.5424	1.5272	1.1893	0.8503	0.7065	0.7747	0.4767	0.5242	1759.3	0.2443	-0.0647
223442	0.1424	0.7222	1.3418	1.1656	0.9707	0.9373	0.8078	0.6956	0.6254	1521.5	0.1004	0.0336
223443	0.2403	0.6038	1.4642	1.1871	0.8983	0.7872	0.7768	0.5540	0.5577	1581.8	0.1864	-0.0250
223444	0.2875	0.5571	1.4789	1.1807	0.8733	0.7239	0.7620	0.4961	0.5278	1711.9	0.2219	-0.0474
224111	0.3582	0.4914	1.5189	1.1811	0.8456	0.6337	0.7528	0.4211	0.4841	1930.2	0.2753	-0.0767
224112	0.3134	0.5394	1.4997	1.1839	0.8612	0.6831	0.7584	0.4695	0.5077	1823.0	0.2404	-0.0515
224113	0.3515	0.5189	1.5072	1.1833	0.8601	0.6438	0.7425	0.4548	0.4984	1854.6	0.2388	-0.0548
224114	0.3542	0.4968	1.5103	1.1788	0.8421	0.6311	0.7473	0.4292	0.4879	1878.6	0.2676	-0.0732
224121	0.2573	0.6067	1.4616	1.1808	0.8962	0.7587	0.7817	0.5545	0.5603	1694.0	0.1907	-0.0274
224122	0.1908	0.6628	1.4278	1.1722	0.9087	0.8381	0.8045	0.6223	0.5818	1603.2	0.1538	0.0095
224123	0.1333	0.7262	1.3780	1.1727	0.9547	0.9301	0.8174	0.7028	0.6200	1473.5	0.0991	0.0457
224124	0.2309	0.6303	1.4573	1.1821	0.9009	0.7951	0.7868	0.5815	0.5761	1637.8	0.1747	-0.0208
224131	0.3606	0.5029	1.4903	1.1847	0.8678	0.6359	0.7363	0.4386	0.4962	1918.8	0.2500	-0.0688
224132	0.3040	0.5545	1.4797	1.1823	0.8812	0.7073	0.7472	0.5015	0.5163	1772.1	0.2041	-0.0304
224133	0.3100	0.5430	1.5072	1.1843	0.8601	0.6823	0.7623	0.4782	0.5136	1754.4	0.2391	-0.0516
224134	0.3574	0.5033	1.5370	1.1879	0.8318	0.6380	0.7502	0.4362	0.5041	1912.7	0.2652	-0.0833
224141	0.3569	0.4984	1.5246	1.1860	0.8474	0.6427	0.7624	0.4291	0.4873	1903.4	0.2775	-0.0710
224142	0.3318	0.5230	1.5216	1.1848	0.8473	0.6633	0.7476	0.4593	0.5079	1844.7	0.2399	-0.0644
224143	0.3383	0.5245	1.5572	1.1959	0.8325	0.6510	0.7605	0.4550	0.5169	1796.8	0.2552	-0.0773
224144	0.3675	0.4909	1.5473	1.1883	0.8281	0.6340	0.7550	0.4204	0.4884	1914.4	0.2786	-0.0827
224211	0.2260	0.6386	1.4642	1.1863	0.8956	0.7945	0.7964	0.5944	0.5777	1657.1	0.1684	-0.0088
224212	0.1759	0.6791	1.4052	1.1730	0.9317	0.8534	0.7970	0.6412	0.5923	1619.5	0.1310	0.0198
224213	0.2701	0.5947	1.4826	1.1832	0.8714	0.7435	0.7735	0.5396	0.5507	1743.4	0.1975	-0.0340
224214	0.2079	0.6525	1.4415	1.1792	0.9071	0.8166	0.8022	0.6119	0.5796	1624.3	0.1581	0.0061
224221	0.2039	0.6501	1.4399	1.1759	0.9034	0.8216	0.8031	0.6040	0.5751	1599.2	0.1665	0.0018
224222	0.1369	0.6978	1.4229	1.1737	0.9077	0.9043	0.8396	0.6602	0.5799	1454.5	0.1466	0.0453
224223	0.1140	0.7232	1.3991	1.1681	0.9248	0.9483	0.8477	0.6904	0.5975	1429.6	0.1284	0.0562
224224	0.1466	0.6918	1.4136	1.1706	0.9147	0.8931	0.8333	0.6521	0.5830	1467.0	0.1498	0.0346
224231	0.1307	0.7280	1.3725	1.1670	0.9503	0.9411	0.8321	0.6983	0.6095	1542.9	0.1114	0.0517
224232	0.1044	0.7454	1.3577	1.1651	0.9556	0.9748	0.8443	0.7123	0.6174	1448.4	0.1104	0.0565
224233	0.1178	0.7409	1.3777	1.1726	0.9499	0.9562	0.8349	0.7118	0.6248	1477.8	0.1044	0.0494
224234	0.1240	0.7322	1.3669	1.1672	0.9579	0.9513	0.8332	0.7013	0.6201	1493.4	0.1118	0.0435
224241	0.2359	0.6266	1.4485	1.1778	0.8955	0.7865	0.7928	0.5773	0.5704	1687.5	0.1814	-0.0202
224242	0.1736	0.6698	1.4173	1.1707	0.9130	0.8576	0.8126	0.6282	0.5795	1555.8	0.1527	0.0185
224243	0.2460	0.6109	1.4658	1.1805	0.8839	0.7698	0.7797	0.5632	0.5589	1672.2	0.1811	-0.0204
224244	0.2288	0.6282	1.4761	1.1853	0.8826	0.7921	0.7919	0.5819	0.5653	1633.7	0.1742	-0.0086
224311	0.3152	0.5392	1.5220	1.1859	0.8426	0.6744	0.7610	0.4755	0.5338	1842.1	0.2358	-0.0724
224312	0.2362	0.6224	1.4644	1.1837	0.8916	0.7790	0.7872	0.5729	0.5758	1682.8	0.1775	-0.0234
224313	0.2855	0.5793	1.5269	1.1923	0.8480	0.7140	0.7809	0.5194	0.5484	1747.7	0.2158	-0.0456
224314	0.3132	0.5477	1.5308	1.1923	0.8460	0.6891	0.7659	0.4847	0.5264	1796.8	0.2334	-0.0588
224321	0.2450	0.6126	1.4471	1.1760	0.8955	0.7637	0.7795	0.5656	0.5642	1694.2	0.1780	-0.0199
224322	0.1820	0.6773	1.4151	1.1753	0.9198	0.8558	0.8048	0.6424	0.5938	1539.3	0.1373	0.0178
224323	0.1478	0.7023	1.3872	1.1663	0.9338	0.9081	0.8224	0.6678	0.6063	1496.2	0.1291	0.0292
224324	0.2252	0.6314	1.4607	1.1812	0.8912	0.7955	0.7916	0.5827	0.5705	1640.3	0.1751	-0.0136
224331	0.2533	0.6012	1.4677	1.1812	0.8864	0.7557	0.7805	0.5486	0.5573	1717.2	0.1938	-0.0305
224332	0.1959	0.6618	1.4306	1.1801	0.9102	0.8331	0.7983	0.6202	0.5876	1599.1	0.1489	0.0052
224333	0.2376	0.6250	1.4878	1.1887	0.8782	0.7817	0.7983	0.5761	0.5713	1666.6	0.1837	-0.0186
224334	0.2666	0.5967	1.5172	1.1920	0.8600	0.7457	0.7833	0.5404	0.5540	1682.3	0.2031	-0.0360
224341	0.2939	0.5641	1.5104	1.1834	0.8488	0.7170	0.7691	0.4996	0.5383	1781.5	0.2281	-0.0598
224342	0.2396	0.6231	1.4349	1.1754	0.9038	0.7820	0.7707	0.5805	0.5726	1710.2	0.1593	-0.0147
224343	0.2729	0.5821	1.5024	1.1846	0.8581	0.7307	0.7769	0.5267	0.5465	1724.1	0.2088	-0.0396
224344	0.3050	0.5558	1.5345	1.1902	0.8416	0.7045	0.7795	0.4897	0.5327	1819.1	0.2412	-0.0650
224411	0.3455	0.5077	1.5274	1.1863	0.8440	0.6383	0.7514	0.4395	0.4980	1872.6	0.2548	-0.0683
224412	0.3154	0.5402	1.5176	1.1915	0.8536	0.6701	0.7555	0.4788	0.5223	1830.1	0.2284	-0.0568
224413	0.3296	0.5168	1.4818	1.1784	0.8692	0.6517	0.7522	0.4448	0.5058	1894.1	0.2560	-0.0720
224414	0.3561	0.5024	1.5580	1.1945	0.8242	0.6412	0.7511	0.4298	0.5025	1860.3	0.2648	-0.0856
224421	0.2797	0.5801	1.4918	1.1847	0.8714	0.7251	0.7736	0.5263	0.5444	1756.2	0.2056	-0.0375
224422	0.2126	0.6355	1.4474	1.1770	0.8937	0.8073	0.8010	0.5918	0.5642	1604.0	0.1724	0.0008
224423	0.1627	0.6885	1.4215	1.1794	0.9216	0.8897	0.8185	0.6499	0.5978	1530.6	0.1406	0.0206
224424	0.2532	0.6069	1.4663	1.1798	0.8818	0.7656	0.7791	0.5576	0.5565	1688.4	0.1857	-0.0217
224431	0.3364	0.5301	1.5284	1.1900	0.8473	0.6588	0.7592	0.4668	0.5133	1863.8	0.2423	-0.0595
224432	0.3075	0.5529	1.5215	1.1906	0.8496	0.6840	0.7558	0.4917	0.5285	1781.5	0.2184	-0.0508
224433	0.3093	0.5456	1.5180	1.1900	0.8544	0.6809	0.7632	0.4812	0.5223	1794.7	0.2317	-0.0537
224434	0.3160	0.5399	1.5234	1.1849	0.8402	0.6683	0.7609	0.4753	0.5250	1840.4	0.2376	-0.0646
224441	0.3698	0.4901	1.5540	1.1887	0.8246	0.6240	0.7604	0.4251	0.4913	1904.8	0.2768	-0.0820
224442	0.3247	0.5294	1.5076	1.1813	0.8484	0.6656	0.7511	0.4671	0.5073	1839.9	0.2368	-0.0552
224443	0.3400	0.5172	1.5482	1.1899	0.8275	0.6493	0.7592	0.4510	0.5088	1828.0	0.2541	-0.0693
224444	0.3572	0.4996	1.5559	1.1905	0.8232	0.6414	0.7528	0.4300	0.4981	1865.9	0.2670	-0.0802
225131	0.0017	0.8099	0.8893	1.0867	1.2220	1.2080	0.6500	0.8500	0.5500	1578.0	-0.1333	0.2143
231111	0.3291	0.5149	1.4986	1.1831	0.8588	0.6765	0.7566	0.4434	0.5090	1872.1	0.2626	-0.0872
231112	0.2907	0.5570	1.4558	1.1696	0.8861	0.7327	0.7568	0.4995	0.5199	1757.7	0.2119	-0.0376
231113	0.3255	0.5282	1.4902	1.1788	0.8637	0.6899	0.7588	0.4600	0.5171	1812.8	0.2479	-0.0730
231114	0.3080	0.5338	1.4691	1.1729	0.8750	0.7017	0.7595	0.4576	0.5163	1836.7	0.2521	-0.0758
231121	0.2269	0.6385	1.4119	1.1749	0.9292	0.8254	0.7772	0.5911	0.5834	1683.9	0.1565	-0.0149
231122	0.2071	0.6668	1.4020	1.1712	0.9372	0.8598	0.7997	0.6276	0.5969	1634.9	0.1473	0.0037
231123	0.1218	0.7422	1.2986	1.1504	1.0105	0.9763	0.8012	0.7179	0.6422	1552.0	0.0776	0.0398
231124	0.2720	0.5878	1.4672	1.1815	0.8977	0.7635	0.7845	0.5207	0.5476	1775.5	0.2206	-0.0474
231131	0.2573	0.5939	1.4712	1.1812	0.8863	0.7718	0.7831	0.5405	0.5539	1653.6	0.2014	-0.0343
231132	0.1979	0.6534	1.4284	1.1759	0.9150	0.8463	0.8004	0.6070	0.5832	1580.5	0.1607	-0.0024
231133	0.2275	0.6358	1.4707	1.1872	0.8919	0.8224	0.7952	0.5914	0.5785	1607.4	0.1698	-0.0109
231134	0.2936	0.5564	1.4763	1.1774	0.8749	0.7267	0.7695	0.4929	0.5349	1782.8	0.2290	-0.0613
231141	0.3439	0.5250	1.5005	1.1773	0.8492	0.6856	0.7516	0.4693	0.5099	1878.7	0.2354	-0.0552
231142	0.2654	0.5713	1.4786	1.1761	0.8768	0.7501	0.7702	0.5123	0.5310	1720.3	0.2158	-0.0366
231143	0.3120	0.5482	1.4817	1.1756	0.8712	0.7154	0.7624	0.4869	0.5248	1827.1	0.2299	-0.0560
231144	0.3084	0.5359	1.4965	1.1821	0.8684	0.7033	0.7633	0.4747	0.5166	1857.6	0.2384	-0.0583
231211	0.1844	0.6914	1.3990	1.1764	0.9542	0.8714	0.8003	0.6550	0.6185	1567.1	0.1242	0.0076
231212	0.1329	0.7319	1.3272	1.1645	0.9931	0.9485	0.8082	0.7041	0.6273	1545.6	0.0916	0.0403
231213	0.1854	0.6672	1.3752	1.1690	0.9543	0.8598	0.7958	0.6277	0.5962	1587.5	0.1430	0.0057
231214	0.1461	0.7210	1.3372	1.1630	0.9816	0.9239	0.8117	0.6954	0.6282	1532.9	0.1010	0.0333
231221	0.1364	0.7284	1.3588	1.1682	0.9698	0.9352	0.8197	0.7002	0.6285	1503.5	0.1027	0.0357
231222	0.1067	0.7495	1.3805	1.1739	0.9512	0.9707	0.8383	0.7238	0.6306	1491.5	0.0970	0.0549
231223	0.0956	0.7571	1.3414	1.1640	0.9710	0.9970	0.8421	0.7278	0.6351	1458.1	0.0971	0.0534
231224	0.1134	0.7477	1.3516	1.1651	0.9629	0.9693	0.8325	0.7213	0.6298	1495.1	0.0951	0.0534
231231	0.0865	0.7707	1.2882	1.1544	1.0212	1.0206	0.8335	0.7545	0.6512	1412.7	0.0696	0.0624
231232	0.0744	0.7906	1.3072	1.1622	0.9979	1.0409	0.8439	0.7730	0.6580	1423.6	0.0643	0.0707
231233	0.0727	0.7918	1.2664	1.1535	1.0307	1.0432	0.8324	0.7800	0.6668	1395.7	0.0503	0.0702
231234	0.0741	0.7964	1.2712	1.1551	1.0265	1.0428	0.8270	0.7819	0.6711	1451.1	0.0459	0.0664
231241	0.1544	0.7225	1.3880	1.1809	0.9586	0.9255	0.8184	0.6967	0.6338	1501.6	0.1041	0.0280
231242	0.1431	0.7091	1.3867	1.1684	0.9396	0.9228	0.8202	0.6792	0.6119	1505.5	0.1177	0.0369
231243	0.1651	0.6941	1.3750	1.1660	0.9472	0.8959	0.8040	0.6619	0.6180	1514.4	0.1219	0.0125
231244	0.1566	0.7089	1.3676	1.1723	0.9623	0.9152	0.8189	0.6780	0.6178	1580.1	0.1203	0.0266
231311	0.2073	0.6559	1.4682	1.1889	0.8969	0.8353	0.8029	0.6135	0.5906	1607.0	0.1573	-0.0023
231312	0.1617	0.6959	1.3878	1.1752	0.9481	0.9048	0.8032	0.6667	0.6107	1592.2	0.1166	0.0230
231313	0.1879	0.6629	1.3957	1.1677	0.9321	0.8568	0.7967	0.6222	0.5866	1558.9	0.1452	0.0101
231314	0.1946	0.6644	1.4281	1.1790	0.9243	0.8556	0.8053	0.6232	0.5933	1618.5	0.1508	0.0023
231321	0.1701	0.6965	1.3785	1.1692	0.9504	0.8941	0.8032	0.6608	0.6170	1587.6	0.1215	0.0136
231322	0.1308	0.7283	1.3557	1.1678	0.9695	0.9449	0.8167	0.6966	0.6332	1500.5	0.1046	0.0294
231323	0.1043	0.7526	1.3377	1.1613	0.9793	0.9915	0.8364	0.7247	0.6395	1468.3	0.0955	0.0466
231324	0.1326	0.7250	1.3447	1.1650	0.9718	0.9405	0.8177	0.6964	0.6225	1545.3	0.1047	0.0378
231331	0.1576	0.6981	1.4181	1.1760	0.9235	0.9028	0.8241	0.6601	0.6105	1516.4	0.1365	0.0183
231332	0.1226	0.7366	1.3664	1.1705	0.9582	0.9593	0.8311	0.7055	0.6286	1471.6	0.1072	0.0405
231333	0.1385	0.7214	1.3932	1.1744	0.9386	0.9351	0.8310	0.6868	0.6254	1514.7	0.1215	0.0279
231334	0.1313	0.7264	1.3940	1.1779	0.9402	0.9398	0.8247	0.6933	0.6290	1505.9	0.1123	0.0291
231341	0.1944	0.6717	1.4076	1.1734	0.9337	0.8619	0.7987	0.6299	0.6084	1640.2	0.1411	-0.0047
231342	0.1737	0.6900	1.4221	1.1787	0.9227	0.8927	0.8174	0.6571	0.6046	1532.6	0.1336	0.0215
231343	0.1904	0.6675	1.4034	1.1731	0.9383	0.8539	0.7995	0.6230	0.5949	1588.2	0.1487	0.0010
231344	0.1963	0.6607	1.4046	1.1752	0.9351	0.8560	0.8013	0.6210	0.5842	1607.8	0.1530	0.0059
231411	0.3054	0.5503	1.5254	1.1914	0.8541	0.7182	0.7644	0.4808	0.5239	1773.7	0.2362	-0.0602
231412	0.2805	0.5831	1.4767	1.1825	0.8931	0.7622	0.7863	0.5249	0.5393	1760.5	0.2155	-0.0343
231413	0.2947	0.5535	1.4936	1.1809	0.8652	0.7271	0.7627	0.4866	0.5301	1770.0	0.2314	-0.0628
231414	0.3186	0.5433	1.5093	1.1914	0.8605	0.7057	0.7727	0.4738	0.5250	1822.3	0.2481	-0.0699
231421	0.2115	0.6462	1.3776	1.1643	0.9519	0.8354	0.7786	0.5989	0.5918	1648.8	0.1538	-0.0177
231422	0.1818	0.6669	1.4136	1.1717	0.9211	0.8727	0.8082	0.6222	0.5905	1567.3	0.1544	0.0044
231423	0.1294	0.7176	1.3479	1.1632	0.9764	0.9386	0.8090	0.6849	0.6264	1528.2	0.1059	0.0283
231424	0.2329	0.6179	1.4419	1.1727	0.9033	0.8078	0.7810	0.5670	0.5583	1640.0	0.1792	-0.0155
231431	0.2364	0.6141	1.4417	1.1769	0.9098	0.7945	0.7878	0.5629	0.5606	1655.8	0.1848	-0.0195
231432	0.1973	0.6501	1.3971	1.1685	0.9310	0.8430	0.7946	0.6011	0.5781	1618.1	0.1608	-0.0019
231433	0.1919	0.6554	1.4039	1.1707	0.9331	0.8552	0.8014	0.6133	0.5793	1573.1	0.1574	0.0066
231434	0.2394	0.6090	1.4282	1.1718	0.9070	0.7910	0.7831	0.5560	0.5542	1653.9	0.1869	-0.0201
231441	0.2954	0.5453	1.4932	1.1786	0.8648	0.7163	0.7703	0.4802	0.5151	1693.5	0.2411	-0.0543
231442	0.2526	0.5811	1.4699	1.1772	0.8727	0.7638	0.7778	0.5189	0.5366	1707.7	0.2162	-0.0385
231443	0.2972	0.5552	1.4922	1.1797	0.8665	0.7199	0.7664	0.4898	0.5200	1739.7	0.2269	-0.0495
231444	0.2997	0.5527	1.4759	1.1790	0.8754	0.7276	0.7609	0.4927	0.5190	1755.9	0.2214	-0.0433
232111	0.3172	0.5409	1.5107	1.1879	0.8556	0.6899	0.7617	0.4770	0.5229	1797.5	0.2352	-0.0622
232112	0.1807	0.6735	1.4225	1.1791	0.9272	0.8679	0.8102	0.6284	0.5858	1557.9	0.1521	0.0113
232113	0.2119	0.6531	1.4696	1.1833	0.8955	0.8314	0.8062	0.6123	0.5794	1582.8	0.1617	0.0064
232114	0.2941	0.5608	1.4850	1.1784	0.8685	0.7300	0.7719	0.4957	0.5185	1706.7	0.2290	-0.0421
232121	0.2053	0.6599	1.4381	1.1811	0.9081	0.8414	0.7928	0.6147	0.5904	1599.2	0.1509	-0.0034
232122	0.1182	0.7422	1.3765	1.1699	0.9558	0.9550	0.8384	0.7137	0.6248	1458.6	0.1052	0.0497
232123	0.0880	0.7688	1.3137	1.1609	0.9915	1.0138	0.8358	0.7458	0.6498	1468.2	0.0798	0.0561
232124	0.1945	0.6699	1.4003	1.1702	0.9396	0.8556	0.7990	0.6313	0.5982	1585.0	0.1396	0.0057
232131	0.2154	0.6494	1.4598	1.1849	0.8968	0.8343	0.7953	0.6021	0.5872	1635.3	0.1618	-0.0114
232132	0.1425	0.7139	1.3865	1.1730	0.9441	0.9272	0.8213	0.6801	0.6185	1480.9	0.1209	0.0275
232133	0.1474	0.7087	1.4041	1.1763	0.9371	0.9133	0.8192	0.6693	0.6164	1465.5	0.1268	0.0216
232134	0.1944	0.6670	1.4337	1.1828	0.9148	0.8583	0.7973	0.6203	0.5903	1614.4	0.1501	0.0030
232141	0.3087	0.5399	1.4985	1.1738	0.8544	0.7005	0.7622	0.4808	0.5202	1815.0	0.2335	-0.0537
232142	0.1778	0.6814	1.4245	1.1751	0.9171	0.8824	0.8102	0.6445	0.5926	1537.5	0.1391	0.0191
232143	0.2231	0.6378	1.4380	1.1772	0.9146	0.8199	0.7909	0.5901	0.5738	1630.2	0.1670	-0.0060
232144	0.2898	0.5608	1.4724	1.1795	0.8788	0.7260	0.7721	0.4925	0.5296	1743.6	0.2324	-0.0565
232211	0.1287	0.7417	1.3890	1.1756	0.9501	0.9436	0.8263	0.7181	0.6366	1467.3	0.0930	0.0446
232212	0.1019	0.7496	1.3366	1.1626	0.9728	0.9785	0.8347	0.7253	0.6260	1418.9	0.0946	0.0584
232213	0.1483	0.7131	1.3892	1.1727	0.9467	0.9202	0.8225	0.6817	0.6111	1488.2	0.1182	0.0364
232214	0.1170	0.7504	1.3305	1.1624	0.9919	0.9613	0.8203	0.7253	0.6403	1511.6	0.0841	0.0473
232221	0.1261	0.7285	1.3939	1.1732	0.9364	0.9353	0.8346	0.6977	0.6170	1449.2	0.1155	0.0435
232222	0.1182	0.7137	1.4445	1.1803	0.8961	0.9415	0.8566	0.6736	0.5884	1400.9	0.1485	0.0487
232223	0.0940	0.7499	1.3853	1.1745	0.9417	0.9955	0.8562	0.7209	0.6191	1395.0	0.1126	0.0609
232224	0.1363	0.7118	1.4145	1.1763	0.9231	0.9213	0.8391	0.6761	0.5997	1439.6	0.1334	0.0429
232231	0.0795	0.7787	1.3304	1.1653	0.9847	1.0195	0.8447	0.7564	0.6519	1416.5	0.0773	0.0629
232232	0.0830	0.7598	1.3559	1.1666	0.9584	1.0109	0.8564	0.7313	0.6313	1359.7	0.1046	0.0594
232233	0.0671	0.7927	1.2940	1.1613	1.0060	1.0408	0.8401	0.7754	0.6645	1385.4	0.0599	0.0680
232234	0.0772	0.7818	1.3096	1.1615	0.9965	1.0302	0.8392	0.7631	0.6527	1390.3	0.0685	0.0675
232241	0.1423	0.7246	1.3807	1.1718	0.9479	0.9302	0.8239	0.6942	0.6233	1501.6	0.1114	0.0362
232242	0.1108	0.7265	1.3958	1.1702	0.9276	0.9553	0.8521	0.6915	0.5977	1429.4	0.1314	0.0563
232243	0.1417	0.7065	1.4029	1.1730	0.9295	0.9182	0.8247	0.6721	0.6064	1475.5	0.1284	0.0319
232244	0.1585	0.6972	1.3999	1.1709	0.9266	0.9000	0.8179	0.6611	0.5977	1512.6	0.1302	0.0320
232311	0.1615	0.6900	1.3688	1.1654	0.9577	0.9044	0.8035	0.6418	0.6091	1524.0	0.1360	0.0044
232312	0.0838	0.7815	1.3073	1.1639	0.9991	1.0298	0.8386	0.7639	0.6560	1452.6	0.0669	0.0668
232313	0.1103	0.7450	1.3459	1.1647	0.9758	0.9804	0.8315	0.7169	0.6334	1446.1	0.0978	0.0455
232314	0.1501	0.6986	1.3623	1.1592	0.9526	0.9256	0.8131	0.6528	0.6050	1544.9	0.1337	0.0172
232321	0.0988	0.7621	1.3438	1.1654	0.9707	0.9994	0.8345	0.7370	0.6425	1465.3	0.0842	0.0560
232322	0.0777	0.7703	1.3480	1.1667	0.9651	1.0247	0.8567	0.7436	0.6347	1401.9	0.0956	0.0665
232323	0.0718	0.7782	1.3159	1.1597	0.9840	1.0465	0.8569	0.7547	0.6402	1417.2	0.0874	0.0708
232324	0.0859	0.7709	1.3388	1.1632	0.9686	1.0148	0.8498	0.7432	0.6360	1481.5	0.0912	0.0646
232331	0.1111	0.7376	1.3616	1.1670	0.9611	0.9786	0.8451	0.7001	0.6252	1479.4	0.1211	0.0388
232332	0.0789	0.7721	1.3332	1.1661	0.9774	1.0272	0.8515	0.7458	0.6484	1407.5	0.0909	0.0564
232333	0.0982	0.7468	1.3722	1.1696	0.9459	0.9956	0.8555	0.7132	0.6230	1432.8	0.1192	0.0498
232334	0.1004	0.7573	1.3208	1.1606	0.9836	1.0031	0.8377	0.7259	0.6419	1439.2	0.0960	0.0468
232341	0.0970	0.7588	1.2846	1.1553	1.0018	0.9992	0.8197	0.7340	0.6511	1470.5	0.0792	0.0429
232342	0.0845	0.7737	1.3418	1.1669	0.9720	1.0267	0.8477	0.7518	0.6470	1450.1	0.0826	0.0638
232343	0.0947	0.7731	1.3206	1.1624	0.9876	1.0148	0.8334	0.7470	0.6570	1430.5	0.0780	0.0507
232344	0.1045	0.7581	1.2958	1.1582	0.9968	1.0016	0.8221	0.7356	0.6413	1532.1	0.0782	0.0548
232411	0.2997	0.5621	1.4682	1.1795	0.8935	0.7318	0.7637	0.5048	0.5259	1784.6	0.2169	-0.0407
232412	0.1632	0.6899	1.3990	1.1699	0.9298	0.8958	0.8146	0.6530	0.5857	1508.6	0.1356	0.0348
232413	0.2693	0.5948	1.4233	1.1666	0.9159	0.7656	0.7622	0.5471	0.5522	1635.9	0.1805	-0.0274
232414	0.3164	0.5546	1.5280	1.1900	0.8505	0.7184	0.7660	0.4896	0.5174	1662.0	0.2274	-0.0458
232421	0.1430	0.7264	1.3932	1.1791	0.9473	0.9290	0.8263	0.6966	0.6245	1571.6	0.1097	0.0362
232422	0.1141	0.7301	1.3816	1.1684	0.9363	0.9597	0.8496	0.6947	0.6042	1477.8	0.1280	0.0517
232423	0.0963	0.7579	1.3611	1.1706	0.9570	1.0020	0.8475	0.7282	0.6298	1484.8	0.1006	0.0580
232424	0.1480	0.7026	1.4033	1.1699	0.9271	0.9140	0.8243	0.6629	0.6007	1557.7	0.1364	0.0277
232431	0.1814	0.6797	1.4148	1.1767	0.9291	0.8717	0.8114	0.6351	0.6048	1598.2	0.1476	0.0036
232432	0.1139	0.7355	1.3521	1.1671	0.9624	0.9536	0.8272	0.7067	0.6252	1478.6	0.1030	0.0459
232433	0.1222	0.7425	1.3533	1.1710	0.9691	0.9565	0.8216	0.7132	0.6356	1493.4	0.0957	0.0394
232434	0.1499	0.7196	1.3767	1.1733	0.9511	0.9263	0.8085	0.6919	0.6230	1542.8	0.1014	0.0341
232441	0.2963	0.5492	1.4852	1.1798	0.8669	0.7180	0.7651	0.4878	0.5193	1772.9	0.2317	-0.0488
232442	0.1681	0.6782	1.4177	1.1740	0.9178	0.8867	0.8208	0.6332	0.5842	1530.8	0.1565	0.0163
232443	0.2618	0.5874	1.4664	1.1786	0.8861	0.7611	0.7848	0.5299	0.5357	1714.9	0.2095	-0.0261
232444	0.3221	0.5426	1.5048	1.1806	0.8499	0.7022	0.7651	0.4858	0.5230	1779.4	0.2295	-0.0512
233111	0.3161	0.5401	1.5085	1.1842	0.8504	0.7047	0.7609	0.4761	0.5224	1795.6	0.2353	-0.0613
233112	0.2192	0.6460	1.4257	1.1719	0.9147	0.8347	0.7910	0.6006	0.5721	1679.0	0.1612	-0.0002
233113	0.2445	0.6149	1.4672	1.1773	0.8834	0.7975	0.7941	0.5606	0.5657	1663.5	0.1948	-0.0290
233114	0.2816	0.5607	1.4838	1.1817	0.8714	0.7327	0.7714	0.4978	0.5233	1750.4	0.2301	-0.0452
233121	0.1679	0.7002	1.3764	1.1736	0.9598	0.9029	0.8083	0.6619	0.6172	1582.3	0.1251	0.0132
233122	0.1413	0.7187	1.3775	1.1757	0.9547	0.9310	0.8238	0.6853	0.6138	1524.0	0.1157	0.0408
233123	0.0975	0.7648	1.3086	1.1584	0.9936	1.0027	0.8365	0.7381	0.6482	1453.8	0.0860	0.0509
233124	0.1713	0.6903	1.4237	1.1828	0.9200	0.9007	0.8129	0.6471	0.6160	1569.5	0.1399	0.0018
233131	0.1533	0.6997	1.3859	1.1721	0.9488	0.9055	0.8117	0.6679	0.6105	1538.0	0.1216	0.0247
233132	0.1250	0.7307	1.3499	1.1658	0.9682	0.9487	0.8258	0.6966	0.6287	1493.2	0.1108	0.0322
233133	0.1315	0.7166	1.3990	1.1751	0.9328	0.9343	0.8328	0.6829	0.6187	1465.7	0.1256	0.0302
233134	0.1645	0.6924	1.3984	1.1741	0.9334	0.8999	0.8140	0.6545	0.6080	1533.4	0.1340	0.0162
233141	0.2905	0.5563	1.4865	1.1844	0.8723	0.7292	0.7778	0.5006	0.5299	1808.3	0.2284	-0.0452
233142	0.1783	0.6655	1.4231	1.1721	0.9258	0.8778	0.8116	0.6196	0.5804	1488.7	0.1581	0.0127
233143	0.2214	0.6346	1.4419	1.1742	0.8982	0.8240	0.7999	0.5876	0.5650	1649.8	0.1762	-0.0022
233144	0.2524	0.5945	1.4833	1.1851	0.8687	0.7755	0.7896	0.5396	0.5400	1664.3	0.2060	-0.0217
233211	0.1284	0.7422	1.3494	1.1712	0.9778	0.9456	0.8139	0.7150	0.6467	1516.4	0.0875	0.0344
233212	0.1107	0.7533	1.3252	1.1631	0.9848	0.9706	0.8203	0.7300	0.6438	1481.8	0.0809	0.0483
233213	0.1312	0.7254	1.3258	1.1591	0.9868	0.9380	0.8143	0.6973	0.6266	1468.1	0.1009	0.0374
233214	0.1431	0.7283	1.3558	1.1688	0.9711	0.9320	0.8041	0.6975	0.6327	1539.8	0.0945	0.0321
233221	0.1070	0.7527	1.3300	1.1648	0.9870	0.9715	0.8271	0.7264	0.6440	1426.0	0.0888	0.0438
233222	0.1138	0.7318	1.3980	1.1750	0.9364	0.9606	0.8465	0.6965	0.6207	1441.4	0.1237	0.0405
233223	0.0803	0.7703	1.3315	1.1655	0.9781	1.0164	0.8468	0.7448	0.6459	1405.7	0.0878	0.0591
233224	0.1070	0.7536	1.3630	1.1683	0.9573	0.9718	0.8369	0.7258	0.6316	1470.7	0.0952	0.0547
233231	0.0728	0.7916	1.2789	1.1552	1.0191	1.0374	0.8301	0.7789	0.6697	1409.9	0.0496	0.0669
233232	0.0680	0.7928	1.3031	1.1646	1.0018	1.0410	0.8445	0.7754	0.6650	1394.3	0.0630	0.0676
233233	0.0772	0.7741	1.3294	1.1660	0.9781	1.0243	0.8450	0.7506	0.6563	1353.1	0.0825	0.0546
233234	0.0685	0.7993	1.2892	1.1613	1.0165	1.0465	0.8328	0.7853	0.6746	1429.3	0.0485	0.0662
233241	0.1479	0.7151	1.3631	1.1738	0.9644	0.9255	0.8139	0.6880	0.6239	1506.9	0.1085	0.0303
233242	0.1124	0.7402	1.3459	1.1694	0.9736	0.9668	0.8240	0.7144	0.6259	1469.5	0.0957	0.0515
233243	0.1228	0.7305	1.3318	1.1600	0.9808	0.9479	0.8187	0.7006	0.6327	1479.4	0.1016	0.0339
233244	0.1574	0.7009	1.3750	1.1701	0.9466	0.9073	0.8120	0.6632	0.6069	1537.5	0.1270	0.0251
233311	0.1963	0.6659	1.4412	1.1817	0.9090	0.8604	0.8071	0.6159	0.5963	1609.7	0.1641	-0.0085
233312	0.1389	0.7189	1.3639	1.1681	0.9609	0.9353	0.8252	0.6804	0.6100	1562.8	0.1229	0.0350
233313	0.1441	0.7063	1.3907	1.1701	0.9372	0.9218	0.8280	0.6662	0.6080	1495.0	0.1356	0.0246
233314	0.1790	0.6783	1.4265	1.1756	0.9137	0.8807	0.8123	0.6397	0.5989	1562.7	0.1466	0.0097
233321	0.1396	0.7193	1.3570	1.1692	0.9632	0.9264	0.8117	0.6902	0.6259	1541.9	0.1066	0.0279
233322	0.1137	0.7429	1.3688	1.1711	0.9523	0.9643	0.8388	0.7158	0.6233	1467.0	0.1051	0.0545
233323	0.0887	0.7673	1.3392	1.1680	0.9726	1.0143	0.8488	0.7409	0.6459	1424.6	0.0922	0.0557
233324	0.1229	0.7448	1.3583	1.1710	0.9569	0.9608	0.8257	0.7191	0.6425	1505.2	0.0923	0.0411
233331	0.1349	0.7097	1.4171	1.1773	0.9202	0.9303	0.8451	0.6656	0.6110	1506.2	0.1481	0.0214
233332	0.1098	0.7408	1.3808	1.1732	0.9484	0.9706	0.8469	0.7031	0.6269	1450.1	0.1215	0.0388
233333	0.1372	0.7019	1.4537	1.1834	0.8917	0.9255	0.8564	0.6511	0.5973	1496.5	0.1681	0.0200
233334	0.1266	0.7265	1.3949	1.1736	0.9349	0.9473	0.8345	0.6868	0.6214	1496.8	0.1245	0.0300
233341	0.1824	0.6852	1.3711	1.1664	0.9483	0.8904	0.7999	0.6502	0.6090	1561.5	0.1302	0.0095
233342	0.1433	0.7193	1.4043	1.1795	0.9316	0.9375	0.8243	0.6828	0.6242	1507.1	0.1187	0.0251
233343	0.1304	0.7302	1.3557	1.1665	0.9579	0.9456	0.8258	0.6990	0.6295	1513.9	0.1093	0.0344
233344	0.1610	0.6996	1.4056	1.1816	0.9293	0.9062	0.8109	0.6603	0.6053	1562.0	0.1287	0.0232
233411	0.2724	0.5799	1.4974	1.1949	0.8791	0.7429	0.7666	0.5244	0.5450	1716.6	0.2012	-0.0393
233412	0.1756	0.6901	1.3658	1.1638	0.9531	0.8981	0.8074	0.6559	0.6080	1589.2	0.1306	0.0178
233413	0.2425	0.5945	1.4366	1.1802	0.9249	0.7749	0.7751	0.5374	0.5422	1649.7	0.2004	-0.0229
233414	0.2917	0.5687	1.5078	1.1875	0.8610	0.7288	0.7705	0.5021	0.5318	1735.3	0.2213	-0.0465
233421	0.2056	0.6559	1.4065	1.1708	0.9237	0.8452	0.7926	0.6070	0.5819	1631.5	0.1581	-0.0031
233422	0.1720	0.6814	1.3814	1.1670	0.9461	0.8835	0.8126	0.6470	0.5913	1595.8	0.1385	0.0250
233423	0.1174	0.7325	1.3398	1.1639	0.9723	0.9718	0.8239	0.6964	0.6318	1496.4	0.1093	0.0312
233424	0.2316	0.6290	1.4463	1.1766	0.8931	0.8151	0.7976	0.5723	0.5647	1635.2	0.1888	-0.0192
233431	0.1516	0.7064	1.3653	1.1692	0.9622	0.9105	0.8068	0.6755	0.6225	1513.7	0.1114	0.0226
233432	0.1300	0.7329	1.3512	1.1687	0.9667	0.9477	0.8223	0.6974	0.6313	1493.3	0.1068	0.0325
233433	0.1213	0.7347	1.3489	1.1667	0.9693	0.9547	0.8256	0.7076	0.6330	1430.0	0.1015	0.0400
233434	0.1532	0.7135	1.3638	1.1717	0.9588	0.9174	0.8013	0.6841	0.6245	1528.1	0.1014	0.0280
233441	0.3032	0.5499	1.4584	1.1738	0.8715	0.7205	0.7723	0.4882	0.5213	1729.2	0.2370	-0.0513
233442	0.1845	0.6793	1.3976	1.1700	0.9236	0.8833	0.8054	0.6411	0.5949	1584.4	0.1399	0.0155
233443	0.2722	0.5830	1.4779	1.1830	0.8777	0.7560	0.7782	0.5227	0.5379	1662.8	0.2099	-0.0310
233444	0.2883	0.5611	1.4873	1.1797	0.8653	0.7289	0.7548	0.4921	0.5342	1684.3	0.2223	-0.0614
234111	0.3501	0.5047	1.5491	1.1886	0.8202	0.6721	0.7594	0.4294	0.5108	1863.9	0.2765	-0.0957
234112	0.3022	0.5539	1.5152	1.1919	0.8634	0.7109	0.7600	0.4900	0.5318	1707.3	0.2224	-0.0610
234113	0.3369	0.5308	1.5020	1.1792	0.8571	0.6895	0.7663	0.4673	0.5186	1849.1	0.2508	-0.0669
234114	0.3479	0.5102	1.5462	1.1925	0.8341	0.6733	0.7443	0.4398	0.4998	1860.2	0.2559	-0.0775
234121	0.1818	0.6828	1.3984	1.1742	0.9352	0.8824	0.8001	0.6412	0.6067	1640.2	0.1357	0.0052
234122	0.1242	0.7377	1.3485	1.1690	0.9702	0.9554	0.8124	0.7103	0.6390	1495.0	0.0924	0.0335
234123	0.0791	0.7836	1.3167	1.1669	0.9964	1.0244	0.8288	0.7646	0.6752	1423.2	0.0610	0.0502
234124	0.2111	0.6481	1.4117	1.1772	0.9249	0.8487	0.7867	0.6049	0.5836	1585.7	0.1557	-0.0081
234131	0.3112	0.5380	1.4726	1.1790	0.8740	0.7003	0.7584	0.4800	0.5102	1820.0	0.2332	-0.0515
234132	0.2686	0.5811	1.4230	1.1683	0.9064	0.7705	0.7624	0.5336	0.5308	1634.1	0.1921	-0.0193
234133	0.2708	0.5854	1.4327	1.1713	0.9126	0.7711	0.7785	0.5346	0.5323	1600.9	0.2039	-0.0171
234134	0.3257	0.5277	1.5274	1.1844	0.8368	0.7002	0.7625	0.4661	0.5031	1816.8	0.2466	-0.0504
234141	0.3069	0.5241	1.4776	1.1777	0.8661	0.6875	0.7769	0.4460	0.4928	1885.8	0.2785	-0.0645
234142	0.2898	0.5657	1.5018	1.1898	0.8757	0.7371	0.7596	0.5058	0.5329	1730.6	0.2112	-0.0413
234143	0.2959	0.5448	1.5037	1.1837	0.8552	0.7093	0.7780	0.4845	0.5186	1756.7	0.2385	-0.0500
234144	0.3466	0.5128	1.5499	1.1971	0.8352	0.6786	0.7641	0.4480	0.5031	1817.6	0.2579	-0.0700
234211	0.1543	0.7097	1.3987	1.1776	0.9455	0.9083	0.8158	0.6791	0.6181	1530.6	0.1176	0.0250
234212	0.1352	0.7354	1.3559	1.1696	0.9745	0.9451	0.8188	0.7106	0.6350	1483.0	0.0943	0.0386
234213	0.1725	0.6760	1.3633	1.1656	0.9588	0.8707	0.7925	0.6372	0.6016	1565.0	0.1341	0.0049
234214	0.1560	0.7138	1.3902	1.1760	0.9509	0.9160	0.8117	0.6815	0.6252	1552.6	0.1116	0.0240
234221	0.1373	0.7245	1.3768	1.1718	0.9591	0.9312	0.8199	0.6955	0.6268	1503.3	0.1061	0.0347
234222	0.1080	0.7403	1.3741	1.1694	0.9454	0.9698	0.8401	0.7109	0.6235	1449.8	0.1083	0.0497
234223	0.0939	0.7587	1.3492	1.1666	0.9708	1.0055	0.8442	0.7313	0.6338	1430.9	0.0962	0.0578
234224	0.1206	0.7308	1.3641	1.1644	0.9591	0.9515	0.8343	0.7038	0.6154	1465.2	0.1104	0.0486
234231	0.0942	0.7703	1.3200	1.1648	0.9977	1.0119	0.8345	0.7479	0.6537	1433.4	0.0770	0.0530
234232	0.0798	0.7775	1.3210	1.1642	0.9876	1.0253	0.8387	0.7560	0.6496	1420.9	0.0736	0.0643
234233	0.0797	0.7847	1.3266	1.1674	0.9890	1.0273	0.8379	0.7654	0.6616	1417.4	0.0663	0.0617
234234	0.0772	0.7810	1.2930	1.1604	1.0099	1.0346	0.8344	0.7646	0.6593	1383.4	0.0641	0.0627
234241	0.1737	0.6914	1.3831	1.1685	0.9425	0.8920	0.8018	0.6511	0.6119	1589.5	0.1302	0.0060
234242	0.1271	0.7150	1.3845	1.1727	0.9416	0.9334	0.8240	0.6795	0.6083	1491.6	0.1221	0.0373
234243	0.1883	0.6681	1.4100	1.1744	0.9311	0.8600	0.8051	0.6308	0.5917	1589.1	0.1456	0.0110
234244	0.1704	0.6838	1.3957	1.1741	0.9409	0.8800	0.8094	0.6480	0.5995	1548.5	0.1365	0.0174
234311	0.2389	0.6309	1.4575	1.1839	0.9124	0.8112	0.7923	0.5812	0.5822	1679.2	0.1788	-0.0263
234312	0.1915	0.6864	1.4017	1.1777	0.9409	0.8872	0.7956	0.6511	0.6151	1606.4	0.1241	0.0065
234313	0.2321	0.6393	1.4601	1.1863	0.9077	0.8225	0.7860	0.5897	0.5751	1606.4	0.1674	-0.0127
234314	0.2515	0.6253	1.4498	1.1818	0.9134	0.8110	0.7859	0.5797	0.5762	1712.1	0.1728	-0.0220
234321	0.1653	0.6983	1.3801	1.1688	0.9485	0.9004	0.8041	0.6635	0.6152	1555.7	0.1209	0.0167
234322	0.1120	0.7552	1.3323	1.1665	0.9867	0.9761	0.8224	0.7286	0.6436	1468.7	0.0841	0.0452
234323	0.0947	0.7672	1.3077	1.1596	1.0033	1.0120	0.8367	0.7409	0.6521	1445.7	0.0862	0.0488
234324	0.1381	0.7285	1.3659	1.1674	0.9628	0.9391	0.8238	0.6999	0.6280	1534.7	0.1071	0.0346
234331	0.1621	0.7005	1.3801	1.1706	0.9492	0.9051	0.8163	0.6605	0.6178	1554.5	0.1322	0.0113
234332	0.1160	0.7506	1.3280	1.1638	0.9833	0.9783	0.8266	0.7228	0.6389	1475.1	0.0916	0.0444
234333	0.1325	0.7281	1.3729	1.1747	0.9522	0.9431	0.8248	0.6967	0.6303	1508.6	0.1093	0.0321
234334	0.1691	0.7061	1.4007	1.1762	0.9406	0.9119	0.8087	0.6764	0.6197	1558.6	0.1137	0.0248
234341	0.1911	0.6737	1.3855	1.1649	0.9394	0.8744	0.7996	0.6308	0.5976	1680.6	0.1449	0.0021
234342	0.1524	0.7195	1.3605	1.1703	0.9723	0.9303	0.8094	0.6854	0.6283	1606.6	0.1086	0.0246
234343	0.2015	0.6663	1.3999	1.1736	0.9342	0.8568	0.7939	0.6258	0.5967	1618.6	0.1447	0.0013
234344	0.2105	0.6558	1.4229	1.1787	0.9272	0.8492	0.7896	0.6154	0.5849	1612.1	0.1484	0.0015
234411	0.2939	0.5445	1.4736	1.1803	0.8850	0.7158	0.7701	0.4874	0.5228	1775.6	0.2341	-0.0531
234412	0.3193	0.5345	1.5166	1.1872	0.8583	0.6982	0.7717	0.4754	0.5065	1812.9	0.2464	-0.0477
234413	0.3305	0.5433	1.4661	1.1637	0.8808	0.7122	0.7519	0.4802	0.5244	1681.9	0.2298	-0.0661
234414	0.3358	0.5101	1.5500	1.1924	0.8334	0.6760	0.7739	0.4327	0.5036	1827.0	0.2809	-0.0812
234421	0.1959	0.6748	1.3981	1.1741	0.9387	0.8684	0.7909	0.6376	0.6056	1641.6	0.1318	0.0020
234422	0.1322	0.7360	1.3335	1.1652	0.9787	0.9598	0.8186	0.7113	0.6290	1534.0	0.0968	0.0412
234423	0.0819	0.7864	1.2922	1.1628	1.0072	1.0285	0.8241	0.7703	0.6630	1471.2	0.0536	0.0627
234424	0.1870	0.6701	1.3769	1.1654	0.9416	0.8721	0.7929	0.6343	0.5977	1591.6	0.1359	0.0077
234431	0.2567	0.5870	1.4770	1.1800	0.8821	0.7595	0.7845	0.5313	0.5420	1695.9	0.2096	-0.0297
234432	0.2263	0.6202	1.4058	1.1682	0.9288	0.8096	0.7778	0.5729	0.5625	1615.6	0.1726	-0.0149
234433	0.2480	0.6025	1.4563	1.1838	0.9015	0.7804	0.7786	0.5517	0.5463	1636.5	0.1887	-0.0150
234434	0.2653	0.5815	1.4394	1.1756	0.9119	0.7577	0.7587	0.5288	0.5290	1619.1	0.1904	-0.0207
234441	0.3361	0.5219	1.4653	1.1729	0.8753	0.6837	0.7448	0.4625	0.5107	1798.6	0.2373	-0.0632
234442	0.2611	0.5682	1.4555	1.1752	0.8820	0.7541	0.7686	0.5098	0.5294	1702.9	0.2138	-0.0370
234443	0.2998	0.5519	1.4924	1.1827	0.8645	0.7150	0.7653	0.4863	0.5158	1784.4	0.2327	-0.0486
234444	0.3466	0.5172	1.4833	1.1786	0.8685	0.6720	0.7420	0.4593	0.5051	1790.7	0.2353	-0.0610
241111	0.3756	0.4734	1.5382	1.1823	0.8288	0.6136	0.7501	0.3958	0.4689	1998.5	0.2972	-0.0903
241112	0.3462	0.4983	1.5115	1.1825	0.8421	0.6395	0.7578	0.4284	0.4939	1945.9	0.2742	-0.0786
241113	0.3659	0.4854	1.5468	1.1892	0.8259	0.6224	0.7554	0.4137	0.4890	1916.1	0.2819	-0.0891
241114	0.3871	0.4747	1.5148	1.1776	0.8414	0.6117	0.7402	0.4038	0.4761	2038.1	0.2811	-0.0845
241121	0.3406	0.5074	1.5130	1.1856	0.8491	0.6365	0.7506	0.4385	0.4923	1926.9	0.2600	-0.0682
241122	0.3232	0.5362	1.4982	1.1803	0.8603	0.6769	0.7459	0.4763	0.5162	1788.6	0.2236	-0.0508
241123	0.2833	0.5501	1.4612	1.1750	0.8875	0.7130	0.7621	0.4855	0.5166	1749.8	0.2319	-0.0492
241124	0.3724	0.4932	1.5314	1.1847	0.8355	0.6228	0.7331	0.4290	0.4828	1989.6	0.2526	-0.0671
241131	0.3581	0.4994	1.5591	1.1892	0.8243	0.6342	0.7530	0.4271	0.4937	1875.8	0.2697	-0.0811
241132	0.3331	0.5244	1.4838	1.1757	0.8697	0.6620	0.7555	0.4547	0.5031	1828.2	0.2509	-0.0630
241133	0.3447	0.5181	1.5442	1.1897	0.8317	0.6481	0.7572	0.4512	0.5021	1850.7	0.2538	-0.0653
241134	0.3722	0.4905	1.4968	1.1749	0.8549	0.6219	0.7408	0.4227	0.4909	1995.2	0.2642	-0.0773
241141	0.3694	0.4806	1.5029	1.1777	0.8452	0.6200	0.7448	0.4079	0.4768	1986.1	0.2861	-0.0869
241142	0.3462	0.5006	1.5128	1.1788	0.8467	0.6337	0.7382	0.4339	0.4960	1900.7	0.2581	-0.0798
241143	0.3836	0.4861	1.5533	1.1888	0.8250	0.6194	0.7556	0.4169	0.4861	1936.8	0.2825	-0.0825
241144	0.3677	0.4861	1.5212	1.1804	0.8382	0.6315	0.7464	0.4148	0.4824	1930.7	0.2807	-0.0846
241211	0.2776	0.5894	1.4910	1.1894	0.8786	0.7349	0.7770	0.5359	0.5529	1717.9	0.2014	-0.0361
241212	0.2286	0.6298	1.4319	1.1799	0.9162	0.7958	0.7817	0.5823	0.5719	1664.3	0.1683	-0.0156
241213	0.2959	0.5575	1.4880	1.1808	0.8725	0.7012	0.7640	0.4958	0.5296	1764.3	0.2250	-0.0515
241214	0.2569	0.6026	1.4659	1.1805	0.8900	0.7543	0.7850	0.5471	0.5566	1732.8	0.1991	-0.0313
241221	0.2579	0.6056	1.4592	1.1781	0.8932	0.7566	0.7760	0.5560	0.5617	1700.2	0.1831	-0.0279
241222	0.1972	0.6605	1.4326	1.1872	0.9221	0.8366	0.7937	0.6180	0.5895	1564.0	0.1461	0.0034
241223	0.1735	0.6801	1.4123	1.1780	0.9216	0.8750	0.8072	0.6442	0.5929	1531.1	0.1361	0.0214
241224	0.1856	0.6764	1.4107	1.1728	0.9220	0.8512	0.8076	0.6358	0.5922	1615.5	0.1458	0.0121
241231	0.1593	0.7073	1.3907	1.1749	0.9467	0.9080	0.8093	0.6722	0.6200	1508.7	0.1183	0.0188
241232	0.1263	0.7375	1.3411	1.1635	0.9757	0.9543	0.8144	0.7110	0.6227	1462.7	0.0916	0.0482
241233	0.1494	0.7134	1.3827	1.1750	0.9534	0.9200	0.8093	0.6851	0.6222	1498.3	0.1080	0.0283
241234	0.1437	0.7229	1.3655	1.1687	0.9579	0.9300	0.8175	0.6925	0.6220	1538.7	0.1087	0.0343
241241	0.2432	0.6206	1.4454	1.1815	0.9080	0.7845	0.7768	0.5707	0.5678	1619.4	0.1762	-0.0227
241242	0.2197	0.6299	1.4451	1.1786	0.8964	0.8008	0.7880	0.5825	0.5735	1657.0	0.1722	-0.0159
241243	0.2754	0.5858	1.4799	1.1835	0.8761	0.7340	0.7709	0.5337	0.5532	1739.5	0.1995	-0.0419
241244	0.2497	0.6101	1.4532	1.1796	0.8992	0.7723	0.7815	0.5604	0.5614	1730.6	0.1861	-0.0246
241311	0.3803	0.4752	1.5098	1.1763	0.8401	0.6097	0.7425	0.4072	0.4781	2064.3	0.2824	-0.0853
241312	0.3459	0.5117	1.4668	1.1709	0.8819	0.6584	0.7405	0.4512	0.5020	1872.6	0.2447	-0.0676
241313	0.3468	0.5065	1.4832	1.1754	0.8613	0.6452	0.7498	0.4437	0.4970	1917.1	0.2539	-0.0663
241314	0.3633	0.4899	1.4866	1.1755	0.8657	0.6339	0.7461	0.4228	0.4900	1951.5	0.2693	-0.0804
241321	0.3481	0.5055	1.5119	1.1810	0.8407	0.6408	0.7480	0.4384	0.5013	1908.9	0.2568	-0.0766
241322	0.2826	0.5684	1.4537	1.1762	0.8984	0.7294	0.7505	0.5203	0.5281	1745.1	0.1935	-0.0269
241323	0.2765	0.5717	1.4751	1.1826	0.8929	0.7481	0.7711	0.5126	0.5398	1710.3	0.2138	-0.0474
241324	0.3410	0.5150	1.5149	1.1892	0.8574	0.6542	0.7438	0.4406	0.5032	1866.5	0.2552	-0.0783
241331	0.3383	0.5135	1.5133	1.1823	0.8468	0.6525	0.7427	0.4462	0.5021	1846.5	0.2481	-0.0698
241332	0.3193	0.5435	1.5018	1.1806	0.8562	0.6834	0.7513	0.4803	0.5181	1809.8	0.2279	-0.0557
241333	0.3214	0.5380	1.5453	1.1942	0.8381	0.6777	0.7729	0.4702	0.5215	1792.9	0.2500	-0.0670
241334	0.3497	0.5110	1.5167	1.1847	0.8547	0.6519	0.7599	0.4402	0.4940	1847.3	0.2658	-0.0665
241341	0.3653	0.4848	1.4917	1.1695	0.8489	0.6265	0.7284	0.4192	0.4802	1969.2	0.2651	-0.0788
241342	0.3614	0.5043	1.4973	1.1719	0.8535	0.6375	0.7384	0.4405	0.5029	1960.4	0.2521	-0.0797
241343	0.3612	0.5006	1.5200	1.1810	0.8393	0.6373	0.7434	0.4291	0.5017	1952.2	0.2652	-0.0899
241344	0.3765	0.4817	1.5293	1.1854	0.8327	0.6178	0.7519	0.4104	0.4833	1977.0	0.2869	-0.0873
241411	0.3652	0.4910	1.5343	1.1848	0.8317	0.6311	0.7490	0.4228	0.4902	1903.3	0.2712	-0.0816
241412	0.3422	0.5042	1.5276	1.1839	0.8337	0.6497	0.7618	0.4305	0.4998	1908.8	0.2747	-0.0814
241413	0.3846	0.4888	1.5301	1.1843	0.8348	0.6296	0.7524	0.4237	0.4879	1840.0	0.2734	-0.0765
241414	0.3571	0.4900	1.5397	1.1877	0.8350	0.6456	0.7628	0.4176	0.4801	1892.0	0.2857	-0.0766
241421	0.3445	0.5020	1.5308	1.1830	0.8343	0.6308	0.7503	0.4312	0.4969	1892.1	0.2649	-0.0789
241422	0.3276	0.5233	1.5324	1.1921	0.8440	0.6650	0.7585	0.4597	0.5086	1810.5	0.2495	-0.0649
241423	0.3079	0.5456	1.5001	1.1812	0.8588	0.7116	0.7638	0.4735	0.5225	1738.8	0.2439	-0.0667
241424	0.3434	0.5100	1.5264	1.1840	0.8376	0.6469	0.7495	0.4378	0.4979	1856.5	0.2605	-0.0747
241431	0.3534	0.5146	1.5734	1.1986	0.8213	0.6428	0.7559	0.4444	0.5079	1803.7	0.2600	-0.0771
241432	0.3475	0.5213	1.5432	1.1929	0.8392	0.6579	0.7541	0.4556	0.5052	1848.6	0.2480	-0.0631
241433	0.3215	0.5286	1.5494	1.1960	0.8380	0.6670	0.7678	0.4616	0.5145	1767.2	0.2525	-0.0667
241434	0.3471	0.5195	1.5600	1.1960	0.8278	0.6562	0.7682	0.4499	0.5091	1842.4	0.2612	-0.0726
241441	0.3750	0.4830	1.5461	1.1867	0.8286	0.6300	0.7525	0.4118	0.4899	1944.2	0.2851	-0.0915
241442	0.3669	0.4968	1.5601	1.1903	0.8211	0.6408	0.7626	0.4261	0.4935	1877.5	0.2797	-0.0818
241443	0.3714	0.4889	1.5732	1.1966	0.8151	0.6300	0.7526	0.4145	0.4929	1914.2	0.2825	-0.0926
241444	0.3631	0.4879	1.5315	1.1858	0.8386	0.6295	0.7511	0.4179	0.4888	1905.3	0.2759	-0.0829
242111	0.3498	0.5049	1.5245	1.1829	0.8365	0.6369	0.7447	0.4349	0.5002	1926.4	0.2580	-0.0793
242112	0.2122	0.6509	1.4304	1.1791	0.9177	0.8180	0.7939	0.6082	0.5834	1674.7	0.1569	-0.0036
242113	0.2398	0.6220	1.4768	1.1887	0.8868	0.7720	0.7923	0.5732	0.5687	1686.4	0.1813	-0.0181
242114	0.3474	0.5124	1.5136	1.1830	0.8471	0.6486	0.7434	0.4438	0.5034	1860.0	0.2499	-0.0729
242121	0.3187	0.5360	1.4877	1.1790	0.8645	0.6647	0.7541	0.4717	0.5234	1853.1	0.2319	-0.0645
242122	0.1625	0.6991	1.3912	1.1724	0.9402	0.8783	0.8081	0.6648	0.6017	1611.1	0.1206	0.0323
242123	0.1761	0.6846	1.3714	1.1685	0.9581	0.8916	0.7942	0.6523	0.5917	1601.7	0.1203	0.0285
242124	0.3018	0.5488	1.4917	1.1827	0.8676	0.6766	0.7542	0.4897	0.5317	1803.7	0.2190	-0.0562
242131	0.3505	0.5134	1.5363	1.1863	0.8288	0.6397	0.7515	0.4447	0.5060	1889.9	0.2564	-0.0779
242132	0.2412	0.6172	1.4565	1.1792	0.8916	0.7777	0.7863	0.5704	0.5665	1704.7	0.1798	-0.0185
242133	0.2708	0.5891	1.5061	1.1899	0.8618	0.7322	0.7773	0.5324	0.5496	1747.5	0.2034	-0.0367
242134	0.3484	0.5133	1.5322	1.1888	0.8370	0.6380	0.7488	0.4445	0.5041	1876.3	0.2544	-0.0705
242141	0.3419	0.5086	1.5264	1.1827	0.8346	0.6510	0.7640	0.4424	0.4990	1924.6	0.2675	-0.0719
242142	0.2020	0.6576	1.4331	1.1808	0.9162	0.8245	0.7960	0.6172	0.5897	1638.7	0.1506	0.0008
242143	0.2593	0.6020	1.4568	1.1789	0.8928	0.7538	0.7752	0.5527	0.5577	1744.3	0.1861	-0.0272
242144	0.3460	0.5117	1.5292	1.1844	0.8360	0.6453	0.7523	0.4374	0.5069	1863.4	0.2641	-0.0855
242152	0.0017	0.6748	0.5426	0.8794	1.6205	1.1566	1.0000	0.4000	0.7500	1845.0	0.4286	-0.3043
242211	0.2627	0.5974	1.4884	1.1849	0.8724	0.7460	0.7802	0.5441	0.5557	1710.9	0.1982	-0.0337
242212	0.1798	0.6728	1.4071	1.1691	0.9216	0.8586	0.8124	0.6318	0.5841	1566.8	0.1512	0.0173
242213	0.2465	0.6147	1.4671	1.1801	0.8836	0.7716	0.7848	0.5631	0.5644	1695.3	0.1857	-0.0251
242214	0.2377	0.6218	1.4333	1.1736	0.9080	0.7797	0.7799	0.5736	0.5649	1670.2	0.1749	-0.0142
242221	0.2329	0.6169	1.4675	1.1825	0.8844	0.7778	0.7837	0.5663	0.5568	1644.5	0.1801	-0.0123
242222	0.1412	0.6949	1.4394	1.1788	0.9002	0.8990	0.8410	0.6544	0.5852	1456.8	0.1528	0.0347
242223	0.1161	0.7242	1.3816	1.1652	0.9352	0.9536	0.8451	0.6923	0.5980	1471.0	0.1263	0.0565
242224	0.1845	0.6556	1.4358	1.1758	0.8969	0.8346	0.8083	0.6152	0.5681	1573.7	0.1589	0.0184
242231	0.1513	0.7031	1.4186	1.1753	0.9209	0.9104	0.8221	0.6661	0.6049	1515.9	0.1293	0.0294
242232	0.1104	0.7277	1.4073	1.1710	0.9196	0.9604	0.8559	0.6912	0.5989	1417.7	0.1341	0.0549
242233	0.1156	0.7388	1.3487	1.1642	0.9614	0.9591	0.8257	0.7102	0.6298	1517.5	0.0990	0.0457
242234	0.1601	0.6969	1.4009	1.1733	0.9392	0.9003	0.8186	0.6614	0.5982	1494.5	0.1321	0.0286
242241	0.2558	0.5936	1.4664	1.1812	0.8848	0.7563	0.7758	0.5409	0.5515	1694.5	0.1999	-0.0329
242242	0.1339	0.7036	1.3986	1.1670	0.9235	0.9132	0.8373	0.6645	0.5882	1453.8	0.1426	0.0404
242243	0.2443	0.6085	1.4652	1.1795	0.8870	0.7692	0.7878	0.5561	0.5561	1669.1	0.1927	-0.0230
242244	0.2402	0.6126	1.4615	1.1808	0.8871	0.7744	0.7803	0.5644	0.5589	1670.0	0.1796	-0.0157
242311	0.2918	0.5616	1.4689	1.1772	0.8831	0.7298	0.7630	0.5027	0.5322	1795.0	0.2175	-0.0476
242312	0.1097	0.7549	1.3371	1.1634	0.9753	0.9807	0.8314	0.7295	0.6304	1541.6	0.0888	0.0580
242313	0.1735	0.6845	1.4125	1.1745	0.9244	0.8835	0.8184	0.6457	0.5896	1610.8	0.1426	0.0258
242314	0.2506	0.5992	1.4414	1.1695	0.8956	0.7836	0.7886	0.5437	0.5449	1691.1	0.1997	-0.0221
242321	0.2288	0.6295	1.4643	1.1856	0.8955	0.8051	0.7858	0.5791	0.5703	1635.3	0.1727	-0.0147
242322	0.0935	0.7623	1.3403	1.1644	0.9715	0.9949	0.8414	0.7356	0.6347	1444.7	0.0913	0.0603
242323	0.1136	0.7262	1.3656	1.1656	0.9500	0.9705	0.8407	0.6913	0.6057	1462.7	0.1237	0.0482
242324	0.1598	0.6912	1.4143	1.1767	0.9192	0.8972	0.8181	0.6496	0.5952	1567.2	0.1415	0.0220
242331	0.2262	0.6275	1.4531	1.1811	0.8941	0.8071	0.7983	0.5761	0.5706	1646.3	0.1849	-0.0158
242332	0.0982	0.7666	1.3477	1.1715	0.9728	0.9904	0.8344	0.7441	0.6420	1478.6	0.0791	0.0618
242333	0.1581	0.6946	1.4119	1.1729	0.9209	0.9004	0.8223	0.6513	0.5973	1560.6	0.1439	0.0215
242334	0.2023	0.6490	1.4304	1.1779	0.9100	0.8301	0.7938	0.6024	0.5827	1639.1	0.1581	-0.0034
242341	0.2637	0.5885	1.4791	1.1784	0.8666	0.7640	0.7746	0.5336	0.5542	1712.0	0.2011	-0.0398
242342	0.1101	0.7488	1.3546	1.1656	0.9640	0.9747	0.8368	0.7224	0.6318	1473.8	0.0974	0.0514
242343	0.1914	0.6721	1.4049	1.1748	0.9368	0.8748	0.8061	0.6327	0.5927	1608.8	0.1477	0.0080
242344	0.2367	0.6161	1.4217	1.1692	0.9102	0.8007	0.7734	0.5668	0.5611	1686.7	0.1752	-0.0183
242411	0.3633	0.4964	1.5204	1.1853	0.8425	0.6264	0.7438	0.4309	0.4933	1903.2	0.2618	-0.0781
242412	0.2047	0.6601	1.4176	1.1741	0.9131	0.8303	0.8016	0.6194	0.5847	1629.4	0.1541	0.0058
242413	0.3451	0.5113	1.5123	1.1829	0.8477	0.6516	0.7518	0.4422	0.5093	1868.8	0.2576	-0.0839
242414	0.3485	0.5091	1.5331	1.1856	0.8333	0.6453	0.7650	0.4368	0.4991	1861.1	0.2699	-0.0737
242421	0.3112	0.5443	1.4870	1.1811	0.8664	0.6774	0.7542	0.4798	0.5266	1809.3	0.2284	-0.0595
242422	0.1695	0.6739	1.4247	1.1729	0.9067	0.8633	0.8129	0.6344	0.5827	1554.2	0.1473	0.0214
242423	0.1833	0.6699	1.3979	1.1685	0.9277	0.8745	0.8060	0.6254	0.5786	1610.6	0.1528	0.0149
242424	0.2918	0.5534	1.4802	1.1757	0.8704	0.6995	0.7570	0.4975	0.5259	1744.6	0.2167	-0.0457
242431	0.3278	0.5302	1.5368	1.1902	0.8370	0.6588	0.7552	0.4676	0.5210	1828.7	0.2391	-0.0681
242432	0.2273	0.6274	1.4270	1.1720	0.9097	0.7953	0.7848	0.5777	0.5625	1661.7	0.1737	-0.0095
242433	0.2719	0.5869	1.4892	1.1828	0.8695	0.7351	0.7779	0.5324	0.5428	1724.3	0.2046	-0.0313
242434	0.3163	0.5338	1.5115	1.1846	0.8535	0.6745	0.7565	0.4690	0.5141	1814.7	0.2382	-0.0606
242441	0.3533	0.4986	1.5773	1.1990	0.8126	0.6322	0.7591	0.4266	0.4971	1918.3	0.2752	-0.0840
242442	0.2188	0.6376	1.4494	1.1798	0.8983	0.8071	0.7919	0.5934	0.5665	1640.5	0.1652	0.0001
242443	0.3400	0.5163	1.5436	1.1915	0.8360	0.6491	0.7567	0.4464	0.5103	1886.1	0.2581	-0.0762
242444	0.3483	0.5069	1.5415	1.1880	0.8305	0.6393	0.7530	0.4383	0.5032	1883.7	0.2601	-0.0759
243111	0.3571	0.4927	1.5473	1.1870	0.8208	0.6267	0.7495	0.4224	0.5031	1986.9	0.2724	-0.0948
243112	0.2921	0.5673	1.4964	1.1856	0.8586	0.7154	0.7678	0.5093	0.5468	1799.6	0.2143	-0.0565
243113	0.3197	0.5373	1.5272	1.1866	0.8405	0.6734	0.7645	0.4693	0.5253	1836.7	0.2444	-0.0711
243114	0.3492	0.5032	1.5295	1.1811	0.8322	0.6338	0.7486	0.4345	0.5011	1922.4	0.2608	-0.0789
243121	0.3260	0.5349	1.5391	1.1924	0.8394	0.6661	0.7642	0.4694	0.5280	1829.2	0.2437	-0.0711
243122	0.2521	0.6093	1.4869	1.1864	0.8791	0.7579	0.7866	0.5537	0.5601	1686.7	0.1924	-0.0274
243123	0.1682	0.6910	1.3887	1.1788	0.9470	0.8830	0.7939	0.6552	0.6199	1605.0	0.1202	0.0063
243124	0.3372	0.5222	1.5712	1.1961	0.8197	0.6542	0.7583	0.4580	0.5125	1824.3	0.2470	-0.0676
243131	0.3450	0.5176	1.5836	1.1993	0.8098	0.6422	0.7608	0.4496	0.5094	1853.1	0.2552	-0.0721
243132	0.2600	0.6058	1.4817	1.1835	0.8752	0.7510	0.7789	0.5554	0.5648	1748.5	0.1869	-0.0306
243133	0.2953	0.5706	1.5450	1.1958	0.8377	0.7074	0.7786	0.5116	0.5410	1723.9	0.2184	-0.0451
243134	0.3596	0.5159	1.5574	1.1925	0.8284	0.6427	0.7576	0.4518	0.5133	1964.3	0.2530	-0.0746
243141	0.3624	0.4970	1.5523	1.1850	0.8196	0.6335	0.7605	0.4244	0.5026	1969.5	0.2809	-0.0938
243142	0.2773	0.5827	1.4945	1.1875	0.8741	0.7324	0.7747	0.5259	0.5484	1745.4	0.2075	-0.0427
243143	0.3244	0.5407	1.5408	1.1912	0.8371	0.6841	0.7688	0.4756	0.5225	1818.3	0.2440	-0.0636
243144	0.3598	0.5010	1.5614	1.1912	0.8148	0.6348	0.7577	0.4283	0.5007	1897.7	0.2734	-0.0855
243211	0.3020	0.5507	1.4917	1.1790	0.8610	0.6890	0.7603	0.4919	0.5296	1804.3	0.2240	-0.0539
243212	0.2349	0.6272	1.4311	1.1776	0.9104	0.7904	0.7819	0.5827	0.5751	1709.8	0.1673	-0.0163
243213	0.2340	0.6162	1.4462	1.1760	0.8964	0.7708	0.7853	0.5653	0.5655	1689.1	0.1836	-0.0220
243214	0.2913	0.5617	1.4761	1.1772	0.8718	0.7059	0.7637	0.5031	0.5326	1797.2	0.2162	-0.0490
243221	0.2786	0.5835	1.4846	1.1837	0.8776	0.7254	0.7648	0.5330	0.5442	1690.5	0.1924	-0.0303
243222	0.2015	0.6491	1.4491	1.1808	0.8967	0.8253	0.7996	0.6041	0.5818	1559.9	0.1629	-0.0013
243223	0.1237	0.7307	1.3508	1.1666	0.9701	0.9446	0.8222	0.7014	0.6217	1451.1	0.1036	0.0441
243224	0.2278	0.6314	1.4397	1.1751	0.9026	0.7920	0.7880	0.5878	0.5711	1616.9	0.1661	-0.0084
243231	0.1884	0.6667	1.4046	1.1726	0.9277	0.8557	0.8028	0.6292	0.5874	1560.3	0.1455	0.0139
243232	0.1319	0.7246	1.3590	1.1666	0.9580	0.9416	0.8248	0.6922	0.6187	1478.5	0.1114	0.0391
243233	0.1502	0.7012	1.3860	1.1675	0.9388	0.9088	0.8249	0.6648	0.6073	1488.7	0.1344	0.0253
243234	0.1830	0.6714	1.3878	1.1649	0.9352	0.8694	0.7996	0.6349	0.5924	1561.3	0.1384	0.0147
243241	0.3162	0.5372	1.5263	1.1900	0.8463	0.6823	0.7652	0.4730	0.5201	1814.5	0.2443	-0.0649
243242	0.1850	0.6686	1.4225	1.1766	0.9167	0.8545	0.8034	0.6261	0.5861	1586.4	0.1492	0.0110
243243	0.2430	0.6127	1.4867	1.1871	0.8755	0.7723	0.7877	0.5620	0.5663	1669.0	0.1891	-0.0274
243244	0.2806	0.5693	1.4907	1.1828	0.8634	0.7166	0.7681	0.5091	0.5379	1760.6	0.2174	-0.0487
243311	0.3183	0.5396	1.5246	1.1881	0.8476	0.6809	0.7626	0.4755	0.5251	1824.5	0.2409	-0.0674
243312	0.2169	0.6450	1.4317	1.1787	0.9100	0.8137	0.7881	0.6021	0.5874	1656.1	0.1580	-0.0116
243313	0.2346	0.6206	1.4629	1.1832	0.8888	0.7816	0.7895	0.5703	0.5710	1690.8	0.1836	-0.0241
243314	0.3063	0.5474	1.5095	1.1818	0.8496	0.6883	0.7689	0.4844	0.5197	1794.3	0.2351	-0.0522
243321	0.2978	0.5624	1.5265	1.1924	0.8518	0.6990	0.7669	0.5033	0.5363	1772.8	0.2181	-0.0494
243322	0.2044	0.6539	1.4318	1.1802	0.9144	0.8230	0.7943	0.6147	0.5840	1608.2	0.1501	0.0041
243323	0.1152	0.7477	1.3402	1.1654	0.9718	0.9631	0.8300	0.7216	0.6398	1477.3	0.0947	0.0435
243324	0.2594	0.5963	1.4926	1.1869	0.8707	0.7502	0.7830	0.5434	0.5508	1702.4	0.1978	-0.0271
243331	0.2827	0.5764	1.5147	1.1890	0.8546	0.7251	0.7797	0.5158	0.5356	1736.7	0.2197	-0.0399
243332	0.1994	0.6666	1.4317	1.1827	0.9177	0.8374	0.7989	0.6231	0.5983	1590.4	0.1481	-0.0029
243333	0.2223	0.6357	1.4811	1.1871	0.8783	0.8009	0.8037	0.5848	0.5789	1661.4	0.1828	-0.0187
243334	0.2634	0.5966	1.4922	1.1860	0.8687	0.7478	0.7842	0.5419	0.5526	1741.8	0.2027	-0.0341
243341	0.3220	0.5405	1.5478	1.1950	0.8342	0.6778	0.7666	0.4745	0.5262	1855.5	0.2441	-0.0682
243342	0.2539	0.6058	1.4944	1.1894	0.8712	0.7713	0.7833	0.5518	0.5610	1712.6	0.1941	-0.0319
243343	0.2520	0.6159	1.4975	1.1897	0.8734	0.7741	0.7916	0.5610	0.5708	1680.2	0.1935	-0.0332
243344	0.3211	0.5407	1.5254	1.1866	0.8431	0.6778	0.7595	0.4723	0.5196	1805.6	0.2410	-0.0649
243411	0.3539	0.4941	1.5518	1.1849	0.8123	0.6307	0.7623	0.4153	0.4868	1932.4	0.2898	-0.0864
243412	0.2317	0.6360	1.4520	1.1805	0.8989	0.8056	0.7905	0.5881	0.5801	1689.6	0.1705	-0.0181
243413	0.3523	0.4996	1.5342	1.1855	0.8324	0.6483	0.7537	0.4319	0.5014	1841.0	0.2682	-0.0855
243414	0.3538	0.5028	1.5650	1.1970	0.8178	0.6397	0.7611	0.4348	0.4946	1875.1	0.2711	-0.0735
243421	0.3250	0.5315	1.5254	1.1875	0.8416	0.6617	0.7560	0.4674	0.5190	1836.6	0.2375	-0.0651
243422	0.2310	0.6332	1.4256	1.1743	0.9127	0.7957	0.7785	0.5903	0.5750	1723.5	0.1578	-0.0079
243423	0.1671	0.6938	1.3751	1.1710	0.9473	0.8950	0.8046	0.6523	0.6192	1592.4	0.1302	0.0057
243424	0.3227	0.5319	1.5167	1.1832	0.8478	0.6648	0.7501	0.4689	0.5190	1849.3	0.2329	-0.0651
243431	0.3372	0.5236	1.5540	1.1915	0.8244	0.6480	0.7599	0.4585	0.5149	1781.2	0.2478	-0.0702
243432	0.2502	0.6054	1.4547	1.1777	0.8906	0.7641	0.7788	0.5549	0.5605	1699.8	0.1858	-0.0255
243433	0.2686	0.5858	1.4898	1.1827	0.8673	0.7382	0.7785	0.5296	0.5463	1718.4	0.2070	-0.0376
243434	0.3330	0.5238	1.5213	1.1815	0.8409	0.6613	0.7524	0.4563	0.5040	1835.5	0.2463	-0.0622
243441	0.3756	0.4826	1.5897	1.1930	0.7954	0.6200	0.7570	0.4108	0.4933	1976.9	0.2872	-0.0984
243442	0.2454	0.6156	1.4648	1.1835	0.8862	0.7818	0.7827	0.5669	0.5646	1736.9	0.1817	-0.0219
243443	0.3551	0.5012	1.6002	1.2030	0.8007	0.6360	0.7637	0.4266	0.5050	1873.6	0.2795	-0.0936
243444	0.3561	0.5008	1.5584	1.1914	0.8207	0.6415	0.7540	0.4325	0.4961	1866.3	0.2648	-0.0755
244111	0.3789	0.4769	1.5354	1.1824	0.8255	0.6068	0.7474	0.4043	0.4829	2004.1	0.2843	-0.0908
244112	0.3447	0.5141	1.5283	1.1913	0.8549	0.6501	0.7584	0.4471	0.5055	1885.9	0.2559	-0.0710
244113	0.3575	0.4983	1.5616	1.1945	0.8222	0.6307	0.7639	0.4271	0.4962	1948.6	0.2771	-0.0800
244114	0.3767	0.4835	1.5516	1.1868	0.8266	0.6179	0.7408	0.4115	0.4797	1912.6	0.2741	-0.0812
[truncated: 2,132 more rows]
